# Supplementary material for: Transcriptomic profiling of chlorogenic acid and taurine treatment in human skin cells provides insights into cellular senescence mechanisms
Source: Front Mol Biosci. 2026 Mar 20;13:1748185. doi: 10.3389/fmolb.2026.1748185 (PMC13047320; doi:10.3389/fmolb.2026.1748185)
Supplement: Supplementary file 2 [file Supplementaryfile2.xlsx]

## Sheet: Table S1
Supplemental Table S1. Candidate genes identified using DESeq2 (adjusted P-value < 0.05).
Abbreviations: CGA, chlorogenic acid; Tau, taurine; CGA+Tau, combined treatment; NHEK, normal human epidermal keratinocytes; HM, human melanocytes; HF, human fibroblats.
celltype	treatment	gene_name	gene_id	baseMean	log2FoldChange.apeglm	lfcSE.apeglm	log2FoldChange	lfcSE	stat	pvalue	padj	gene_type	CHR	Start	End	strand_direction	DEG_FC2	DEG_FC1.5	AgingAtlas	AgingMap	GenAge	GWAS for perceivied age	Aging	CMAP	FC2_pathway	FC2_GO
NHEK	CGA+Tau	CCN2	ENSG00000118523.6	1700.07	-2.21256	0.122216	-2.2262	0.121831	-18.2728	1.36304e-74	1.92338e-70	protein_coding	chr6	131948176	131951372	-	1	1	1	1	1	0	1	0	1	1
NHEK	CGA+Tau	ENC1	ENSG00000171617.16	11066.8	-1.2979	0.0917349	-1.30924	0.0913191	-14.337	1.28536e-46	9.06886e-43	protein_coding	chr5	74627406	74641424	-	1	1	0	0	0	0	0	0	1	1
NHEK	CGA+Tau	DUSP6	ENSG00000139318.8	5809.1	-1.55519	0.120729	-1.57335	0.120029	-13.1082	2.95676e-39	1.39076e-35	protein_coding	chr12	89347235	89352501	-	1	1	0	1	0	0	1	0	0	0
NHEK	CGA+Tau	IL1A	ENSG00000115008.6	6311.4	-1.38103	0.108285	-1.39778	0.107674	-12.9815	1.55703e-38	5.4928e-35	protein_coding	chr2	112773925	112784493	-	1	1	1	0	0	0	1	0	1	1
NHEK	CGA+Tau	FST	ENSG00000134363.12	2079.58	-1.26818	0.102724	-1.28361	0.10212	-12.5696	3.10332e-36	8.75818e-33	protein_coding	chr5	53480626	53487134	+	1	1	0	0	0	1	1	0	1	1
NHEK	CGA+Tau	KRTAP2-3	ENSG00000212724.3	188.597	-2.69446	0.222231	-2.73114	0.220664	-12.3769	3.48593e-35	8.19832e-32	protein_coding	chr17	41059240	41060114	-	1	1	0	0	0	0	0	0	1	1
NHEK	CGA+Tau	KRT75	ENSG00000170454.6	14130.6	-1.44082	0.125963	-1.46284	0.125086	-11.6947	1.35678e-31	2.73508e-28	protein_coding	chr12	52424070	52434371	-	1	1	0	0	0	0	0	0	1	1
NHEK	CGA+Tau	STON1	ENSG00000243244.7	384.769	1.78818	0.157778	1.81544	0.156641	11.5898	4.64085e-31	8.18588e-28	protein_coding	chr2	48529383	48598513	+	1	1	0	0	0	0	0	0	1	1
NHEK	CGA+Tau	ADAMTS1	ENSG00000154734.16	9223.89	-1.20055	0.106167	-1.21889	0.105441	-11.5599	6.57632e-31	1.03109e-27	protein_coding	chr21	26835755	26845409	-	1	1	0	0	0	0	0	0	1	1
NHEK	CGA+Tau	BAG1	ENSG00000107262.26	2063.47	1.00753	0.0893385	1.02252	0.088753	11.5209	1.03499e-30	1.46048e-27	protein_coding	chr9	33247820	33264720	-	1	1	0	0	0	0	0	0	1	1
NHEK	CGA+Tau	SLC20A1	ENSG00000144136.11	13839.3	-0.874201	0.0793379	-0.887832	0.0788173	-11.2644	1.9662e-29	2.52228e-26	protein_coding	chr2	112645939	112663825	+	0	1	0	0	0	0	0	0	0	0
NHEK	CGA+Tau	THBS2	ENSG00000186340.17	13516.6	-1.07396	0.100072	-1.09169	0.0993356	-10.9899	4.27232e-28	5.02389e-25	protein_coding	chr6	169215780	169254050	-	1	1	0	0	0	0	0	0	1	1
NHEK	CGA+Tau	CXCL14	ENSG00000145824.13	15767.6	0.866587	0.0806296	0.878523	0.0800977	10.9681	5.43791e-28	5.90264e-25	protein_coding	chr5	135570679	135579279	-	0	1	0	0	0	0	0	0	0	0
NHEK	CGA+Tau	INHBA	ENSG00000122641.11	692.386	-1.74108	0.164181	-1.77171	0.16279	-10.8834	1.38267e-27	1.39363e-24	protein_coding	chr7	41667168	41705834	-	1	1	0	0	0	0	0	0	1	1
NHEK	CGA+Tau	TNFSF4	ENSG00000117586.12	214.505	-1.62071	0.152918	-1.64859	0.151707	-10.8669	1.65691e-27	1.55871e-24	protein_coding	chr1	173162645	173477583	-	1	1	0	0	0	0	0	0	1	1
NHEK	CGA+Tau	TMT1A	ENSG00000185432.12	585.086	1.78363	0.169997	1.81494	0.168619	10.7636	5.11519e-27	4.51128e-24	protein_coding	chr12	50923472	50932510	+	1	1	0	0	0	0	0	0	1	1
NHEK	CGA+Tau	PLAU	ENSG00000122861.16	4898.7	-0.923838	0.0883433	-0.939435	0.0877017	-10.7117	8.96916e-27	7.44493e-24	protein_coding	chr10	73909177	73917496	+	0	1	1	0	1	0	1	0	0	0
NHEK	CGA+Tau	ODC1	ENSG00000115758.14	5720.93	-0.936721	0.089968	-0.953	0.0892974	-10.6722	1.37346e-26	1.07672e-23	protein_coding	chr2	10439968	10448327	-	0	1	0	0	0	0	0	0	0	0
NHEK	CGA+Tau	THBS1	ENSG00000137801.11	122981	-1.06274	0.102912	-1.08162	0.102094	-10.5943	3.16664e-26	2.35181e-23	protein_coding	chr15	39581079	39599466	+	1	1	0	0	0	0	0	0	0	0
NHEK	CGA+Tau	ADGRF1	ENSG00000153292.16	662.711	-1.47523	0.145077	-1.50307	0.143779	-10.4541	1.40373e-25	9.90399e-23	protein_coding	chr6	46997708	47042350	-	1	1	0	0	0	0	0	0	0	1
NHEK	CGA+Tau	SMURF2	ENSG00000108854.16	3576.82	-0.829119	0.0838408	-0.847064	0.0832171	-10.179	2.46153e-24	1.57885e-21	protein_coding	chr17	64542282	64662307	-	0	1	0	1	0	0	1	0	0	0
NHEK	CGA+Tau	SERPINE2	ENSG00000135919.14	12723.2	-1.06807	0.107943	-1.08981	0.107055	-10.1799	2.43724e-24	1.57885e-21	protein_coding	chr2	223975045	224039318	-	1	1	0	0	0	0	0	0	1	1
NHEK	CGA+Tau	IER3	ENSG00000137331.12	3044.49	-1.06655	0.107792	-1.08711	0.106857	-10.1735	2.6034e-24	1.59724e-21	protein_coding	chr6	30743199	30744548	-	1	1	0	0	0	0	0	0	1	1
NHEK	CGA+Tau	ACKR3	ENSG00000144476.6	568.615	1.39033	0.140716	1.41748	0.139411	10.1676	2.7663e-24	1.62647e-21	protein_coding	chr2	236567787	236582354	+	1	1	0	0	0	0	0	0	1	1
NHEK	CGA+Tau	UBASH3B	ENSG00000154127.10	1470.16	-0.938321	0.0952795	-0.956297	0.0944705	-10.1227	4.38135e-24	2.47301e-21	protein_coding	chr11	122655722	122814473	+	0	1	0	0	0	0	0	0	0	0
NHEK	CGA+Tau	TNFSF18	ENSG00000120337.10	163.918	-1.90736	0.195688	-1.94666	0.193831	-10.0431	9.85351e-24	5.3478e-21	protein_coding	chr1	173039202	173050941	-	1	1	0	0	0	0	0	0	1	1
NHEK	CGA+Tau	CYBRD1	ENSG00000071967.12	10691.5	1.12815	0.115874	1.15037	0.114822	10.0187	1.26206e-23	6.59593e-21	protein_coding	chr2	171522247	171558129	+	1	1	0	0	0	0	0	0	1	1
NHEK	CGA+Tau	SLC22A5	ENSG00000197375.14	1559.67	0.948628	0.097526	0.967047	0.0966727	10.0033	1.47391e-23	7.428e-21	protein_coding	chr5	132369710	132395613	+	0	1	0	0	0	1	1	0	0	0
NHEK	CGA+Tau	UAP1	ENSG00000117143.14	6040.3	-1.02505	0.105643	-1.04536	0.104692	-9.98508	1.7715e-23	8.61987e-21	protein_coding	chr1	162561722	162601240	+	1	1	0	0	0	0	0	0	1	1
NHEK	CGA+Tau	MIR100HG	ENSG00000255248.11	1090.25	1.00094	0.10397	1.02098	0.103027	9.9099	3.77025e-23	1.7734e-20	lncRNA	chr11	122028325	122556721	-	1	1	0	0	0	0	0	0	0	0
NHEK	CGA+Tau	ITGA2	ENSG00000164171.11	9018.63	-0.8511	0.0912082	-0.869047	0.0903913	-9.61427	6.95991e-22	3.16811e-19	protein_coding	chr5	52989340	53094779	+	0	1	1	0	0	1	1	0	0	0
NHEK	CGA+Tau	SFRP1	ENSG00000104332.12	3980.71	0.909789	0.0978795	0.928703	0.096978	9.57643	1.00455e-21	4.42973e-19	protein_coding	chr8	41261962	41309473	-	0	1	0	0	0	0	0	0	0	0
NHEK	CGA+Tau	ELF3	ENSG00000163435.16	377.515	1.28057	0.13899	1.30836	0.137631	9.50625	1.97664e-21	8.45223e-19	protein_coding	chr1	202007945	202017183	+	1	1	0	0	0	0	0	0	1	1
NHEK	CGA+Tau	CLCA4	ENSG00000016602.9	1440.05	1.08712	0.118789	1.11224	0.117575	9.45981	3.08501e-21	1.28037e-18	protein_coding	chr1	86547078	86580754	+	1	1	0	0	0	0	0	0	1	1
NHEK	CGA+Tau	VIM	ENSG00000026025.16	2343.24	-1.32013	0.144566	-1.3507	0.14301	-9.44483	3.55975e-21	1.43519e-18	protein_coding	chr10	17228241	17237593	+	1	1	0	0	0	0	0	0	1	1
NHEK	CGA+Tau	HDAC9	ENSG00000048052.25	2754.1	-0.873211	0.0965237	-0.892959	0.0955863	-9.34191	9.46093e-21	3.70842e-18	protein_coding	chr7	18086949	19002416	+	0	1	0	0	0	1	1	0	0	0
NHEK	CGA+Tau	NAV3	ENSG00000067798.16	630.666	-1.244	0.138457	-1.27338	0.136977	-9.29628	1.45442e-20	5.54684e-18	protein_coding	chr12	77324641	78213010	+	1	1	0	0	0	0	0	0	1	1
NHEK	CGA+Tau	IL1B	ENSG00000125538.12	1372.15	-1.06603	0.120142	-1.09132	0.118837	-9.18335	4.17865e-20	1.55171e-17	protein_coding	chr2	112829751	112836816	-	1	1	1	0	0	0	1	0	1	1
NHEK	CGA+Tau	HMGA2	ENSG00000149948.14	2448.38	-1.35911	0.154162	-1.39259	0.152362	-9.13998	6.2466e-20	2.23726e-17	protein_coding	chr12	65824460	65966291	+	1	1	0	1	0	1	1	0	0	0
NHEK	CGA+Tau	PDP1	ENSG00000164951.16	3288.01	-0.786085	0.0888616	-0.804244	0.0880077	-9.13834	6.3419e-20	2.23726e-17	protein_coding	chr8	93857807	93926068	+	0	1	0	0	0	0	0	0	0	0
NHEK	CGA+Tau	NT5E	ENSG00000135318.12	3254.08	-1.05428	0.119647	-1.07993	0.118357	-9.12432	7.21884e-20	2.48451e-17	protein_coding	chr6	85449584	85495791	+	1	1	0	0	0	0	0	0	1	1
NHEK	CGA+Tau	CYTOR	ENSG00000222041.13	669.223	-1.04763	0.118973	-1.07291	0.11767	-9.11791	7.65899e-20	2.57324e-17	lncRNA	chr2	87454781	87636740	+	1	1	0	0	0	0	0	0	0	0
NHEK	CGA+Tau	INPP4B	ENSG00000109452.13	7753.59	-0.775215	0.0898367	-0.793915	0.0889397	-8.92644	4.39933e-19	1.44369e-16	protein_coding	chr4	142023160	142847432	-	0	1	0	0	0	0	0	1	0	0
NHEK	CGA+Tau	AVPI1	ENSG00000119986.7	2774.56	1.05778	0.1235	1.08384	0.122074	8.87861	6.77031e-19	2.17127e-16	protein_coding	chr10	97677424	97687241	-	1	1	0	0	0	0	0	0	0	1
NHEK	CGA+Tau	ANTXR2	ENSG00000163297.18	2473.07	-0.703985	0.0825692	-0.721243	0.0817667	-8.82074	1.13706e-18	3.56555e-16	protein_coding	chr4	79901146	80125454	-	0	1	0	0	0	1	1	0	0	0
NHEK	CGA+Tau	CNN3	ENSG00000117519.16	2204.62	-0.796048	0.093885	-0.816188	0.0929013	-8.78553	1.55623e-18	4.77391e-16	protein_coding	chr1	94896949	94927223	-	0	1	0	0	0	0	0	0	0	0
NHEK	CGA+Tau	SERPINB2	ENSG00000197632.9	34067.2	-0.961252	0.114269	-0.986474	0.11295	-8.73369	2.46498e-18	7.4007e-16	protein_coding	chr18	63871692	63903888	+	0	1	1	1	0	0	1	0	0	0
NHEK	CGA+Tau	PLEK2	ENSG00000100558.9	1562.43	-0.84165	0.100498	-0.86347	0.0993806	-8.68852	3.67194e-18	1.07948e-15	protein_coding	chr14	67386984	67412167	-	0	1	0	0	0	0	0	0	0	0
NHEK	CGA+Tau	MIR4435-2HG	ENSG00000172965.18	1491.73	-0.83039	0.100573	-0.852391	0.0994426	-8.57169	1.0198e-17	2.93682e-15	lncRNA	chr2	111006015	111523376	-	0	1	0	0	0	0	0	0	0	0
NHEK	CGA+Tau	LINC01819	ENSG00000231826.9	181.208	-1.36611	0.166204	-1.40468	0.164112	-8.55927	1.13588e-17	3.20567e-15	lncRNA	chr2	42972255	43040662	-	1	1	0	0	0	0	0	0	0	0
NHEK	CGA+Tau	OTUD1	ENSG00000165312.7	1859.59	1.01655	0.125614	1.04509	0.124014	8.42716	3.54142e-17	9.79863e-15	protein_coding	chr10	23439075	23442377	+	1	1	0	0	0	0	0	0	1	1
NHEK	CGA+Tau	ENSG00000304720	ENSG00000304720.1	143.201	-1.65729	0.206259	-1.70676	0.203392	-8.39149	4.80026e-17	1.30263e-14	lncRNA	chr2	95638756	95641998	-	1	1	0	0	0	0	0	0	0	0
NHEK	CGA+Tau	SFTA1P	ENSG00000225383.9	1633.83	-1.10294	0.137347	-1.13508	0.13555	-8.37393	5.573e-17	1.48378e-14	lncRNA	chr10	10784436	10798639	-	1	1	0	0	0	0	0	0	0	0
NHEK	CGA+Tau	SLC16A9	ENSG00000165449.12	423.309	-1.09773	0.1369	-1.12968	0.135072	-8.36351	6.08819e-17	1.59094e-14	protein_coding	chr10	59650764	59736002	-	1	1	0	0	0	0	0	0	0	1
NHEK	CGA+Tau	TGFB2	ENSG00000092969.12	431.856	-1.04456	0.130633	-1.07526	0.128925	-8.34022	7.41514e-17	1.90246e-14	protein_coding	chr1	218345336	218444619	+	1	1	0	1	0	1	1	0	1	1
NHEK	CGA+Tau	MYCL	ENSG00000116990.12	507.565	1.05176	0.132198	1.08306	0.13049	8.29997	1.04135e-16	2.62402e-14	protein_coding	chr1	39895428	39902256	-	1	1	0	0	0	0	0	0	0	1
NHEK	CGA+Tau	ARHGAP18	ENSG00000146376.11	1263.64	-0.790277	0.0992133	-0.813013	0.0980469	-8.29208	1.1128e-16	2.75487e-14	protein_coding	chr6	129576132	129710177	-	0	1	0	1	0	0	1	0	0	0
NHEK	CGA+Tau	GJA5	ENSG00000265107.3	3300.23	-0.720897	0.0907989	-0.741139	0.0897776	-8.25528	1.5155e-16	3.6871e-14	protein_coding	chr1	147756199	147773362	-	0	1	0	0	0	0	0	0	0	0
NHEK	CGA+Tau	IFI44L	ENSG00000137959.17	700.083	1.08893	0.137825	1.12146	0.135995	8.2463	1.63368e-16	3.90726e-14	protein_coding	chr1	78619902	78646145	+	1	1	0	0	0	0	0	0	1	1
NHEK	CGA+Tau	SQOR	ENSG00000137767.14	5610.31	-0.87012	0.110297	-0.895494	0.108882	-8.22442	1.96134e-16	4.61275e-14	protein_coding	chr15	45631148	45691281	+	0	1	0	0	0	0	0	0	0	0
NHEK	CGA+Tau	MANCR	ENSG00000231298.9	413.273	-1.13626	0.144727	-1.17146	0.142704	-8.20897	2.23099e-16	5.16091e-14	lncRNA	chr10	4579241	4678216	-	1	1	0	0	0	0	0	0	0	0
NHEK	CGA+Tau	ADM	ENSG00000148926.10	2630.04	1.06143	0.13535	1.09305	0.133502	8.18756	2.66583e-16	6.06734e-14	protein_coding	chr11	10305073	10307397	+	1	1	0	1	0	1	1	0	1	1
NHEK	CGA+Tau	GABARAPL1	ENSG00000139112.11	1631.76	0.846032	0.107799	0.870109	0.106438	8.17482	2.96301e-16	6.63666e-14	protein_coding	chr12	10212458	10223128	+	0	1	0	0	0	0	0	0	0	0
NHEK	CGA+Tau	SLC1A3	ENSG00000079215.15	1236.46	-0.840377	0.108589	-0.866018	0.107184	-8.07975	6.48978e-16	1.43089e-13	protein_coding	chr5	36596588	36688334	+	0	1	0	0	0	0	0	0	0	0
NHEK	CGA+Tau	TUBA1C	ENSG00000167553.17	24128.6	-0.795197	0.103041	-0.820642	0.101762	-8.06437	7.36164e-16	1.59816e-13	protein_coding	chr12	49188736	49274600	+	0	1	0	0	0	0	0	0	0	0
NHEK	CGA+Tau	PTGES	ENSG00000148344.11	2131.05	0.742708	0.0966716	0.765044	0.0954783	8.01276	1.12167e-15	2.39816e-13	protein_coding	chr9	129738331	129753042	-	0	1	1	0	0	0	1	0	0	0
NHEK	CGA+Tau	CDH11	ENSG00000140937.14	177.009	-1.44045	0.188896	-1.48768	0.185981	-7.9991	1.25333e-15	2.63965e-13	protein_coding	chr16	64943753	65126112	-	1	1	0	0	0	0	0	0	1	1
NHEK	CGA+Tau	SH3TC2-DT	ENSG00000250072.9	768.768	-0.938619	0.124208	-0.969123	0.122454	-7.91416	2.48934e-15	5.16575e-13	lncRNA	chr5	149063199	149130020	+	0	1	0	0	0	0	0	0	0	0
NHEK	CGA+Tau	TNFAIP3	ENSG00000118503.18	2396.79	-0.678826	0.0894776	-0.699372	0.0884188	-7.90976	2.57877e-15	5.27376e-13	protein_coding	chr6	137867214	137883314	+	0	1	1	0	0	0	1	0	0	0
NHEK	CGA+Tau	SELENOP	ENSG00000250722.6	5758.29	0.946128	0.125664	0.977382	0.123844	7.89206	2.97244e-15	5.99201e-13	protein_coding	chr5	42799880	42887392	-	0	1	0	0	0	0	0	0	0	0
NHEK	CGA+Tau	F3	ENSG00000117525.14	30359.4	-0.648285	0.085688	-0.667951	0.0847052	-7.88559	3.1304e-15	6.22157e-13	protein_coding	chr1	94529173	94541759	-	0	1	0	0	0	0	0	0	0	0
NHEK	CGA+Tau	ADAM19	ENSG00000135074.16	1045.66	-1.06168	0.142169	-1.09674	0.140019	-7.83281	4.77087e-15	9.35024e-13	protein_coding	chr5	157395534	157575775	-	1	1	0	0	0	0	0	0	1	1
NHEK	CGA+Tau	ABL2	ENSG00000143322.22	9373.3	-0.739143	0.0989332	-0.763053	0.0976716	-7.81243	5.6094e-15	1.0843e-12	protein_coding	chr1	179099330	179229684	-	0	1	0	0	0	0	0	0	0	0
NHEK	CGA+Tau	RNF152	ENSG00000176641.11	6875.91	0.905554	0.121574	0.935072	0.119814	7.80434	5.98121e-15	1.14055e-12	protein_coding	chr18	61808067	61894247	-	0	1	0	0	0	0	0	0	0	0
NHEK	CGA+Tau	ITGB6	ENSG00000115221.13	11947.6	-0.595261	0.0797807	-0.614263	0.0788833	-7.78698	6.8628e-15	1.29121e-12	protein_coding	chr2	160099667	160271888	-	0	1	0	0	0	0	0	0	0	0
NHEK	CGA+Tau	SLC5A3	ENSG00000198743.7	4132.92	0.617301	0.082893	0.634852	0.0819361	7.74813	9.32546e-15	1.73147e-12	protein_coding	chr21	34073578	34106260	+	0	1	0	0	0	0	0	0	0	0
NHEK	CGA+Tau	SLFN12	ENSG00000172123.14	569.997	-0.815069	0.110576	-0.84209	0.109025	-7.72384	1.12879e-14	2.06862e-12	protein_coding	chr17	35409465	35433475	-	0	1	0	0	0	0	0	0	0	0
NHEK	CGA+Tau	ZBED2	ENSG00000177494.6	2543.23	-0.876761	0.120345	-0.907088	0.118567	-7.65042	2.00317e-14	3.62394e-12	protein_coding	chr3	111592900	111595346	-	0	1	0	0	0	0	0	0	0	0
NHEK	CGA+Tau	ZNF395	ENSG00000186918.14	647.558	0.928342	0.127652	0.960077	0.125709	7.63728	2.21851e-14	3.96271e-12	protein_coding	chr8	28345590	28402701	-	0	1	0	0	0	0	0	0	0	0
NHEK	CGA+Tau	AMIGO2	ENSG00000139211.7	1653.77	-0.734992	0.101023	-0.759532	0.0996511	-7.62192	2.49936e-14	4.40856e-12	protein_coding	chr12	47075707	47079959	-	0	1	0	0	0	0	0	0	0	0
NHEK	CGA+Tau	CDKN2B	ENSG00000147883.12	4759.28	0.842262	0.116216	0.870899	0.114517	7.60497	2.84978e-14	4.96459e-12	protein_coding	chr9	22002903	22009305	-	0	1	1	1	1	1	1	0	0	0
NHEK	CGA+Tau	SYT1	ENSG00000067715.15	792.631	-1.02306	0.141903	-1.05944	0.139632	-7.58741	3.2636e-14	5.61617e-12	protein_coding	chr12	78863993	79452008	+	1	1	0	0	0	0	0	0	1	1
NHEK	CGA+Tau	PDE3B	ENSG00000152270.9	60.6255	2.28058	0.31638	2.36403	0.312058	7.5756	3.57468e-14	6.07738e-12	protein_coding	chr11	14643804	14872044	+	1	1	0	0	0	0	0	0	1	1
NHEK	CGA+Tau	POSTN	ENSG00000133110.15	422.504	-0.877255	0.12175	-0.908117	0.119916	-7.57295	3.6485e-14	6.12904e-12	protein_coding	chr13	37562583	37598844	-	0	1	0	0	0	0	0	0	0	0
NHEK	CGA+Tau	KIAA0040	ENSG00000235750.10	2700.61	-0.742825	0.103027	-0.76763	0.101608	-7.55484	4.19372e-14	6.96206e-12	protein_coding	chr1	175156986	175192999	-	0	1	0	0	0	0	0	0	0	0
NHEK	CGA+Tau	CXCL1	ENSG00000163739.5	408.493	-1.46168	0.204475	-1.51426	0.200902	-7.53734	4.79666e-14	7.87043e-12	protein_coding	chr4	73869393	73871308	+	1	1	1	0	0	0	1	0	1	1
NHEK	CGA+Tau	PDK4	ENSG00000004799.8	144.725	1.61473	0.226931	1.67484	0.223032	7.50945	5.93761e-14	9.63054e-12	protein_coding	chr7	95583499	95596516	-	1	1	0	0	0	0	0	0	1	1
NHEK	CGA+Tau	SRSF7	ENSG00000115875.19	2427.61	-0.709437	0.0991846	-0.733707	0.0978382	-7.49919	6.42129e-14	1.02967e-11	protein_coding	chr2	38743599	38751494	-	0	1	0	0	0	0	0	0	0	0
NHEK	CGA+Tau	LIPG	ENSG00000101670.12	3123.08	-0.606587	0.0846122	-0.626709	0.0835981	-7.49669	6.54487e-14	1.03769e-11	protein_coding	chr18	49560699	49599185	+	0	1	0	0	0	0	0	0	0	0
NHEK	CGA+Tau	CYP24A1	ENSG00000019186.10	288.001	-1.23146	0.174317	-1.27772	0.171249	-7.46117	8.57596e-14	1.34462e-11	protein_coding	chr20	54153446	54173986	-	1	1	0	0	0	0	0	0	1	1
NHEK	CGA+Tau	MIR3936HG	ENSG00000233006.9	375.511	1.02717	0.145589	1.06446	0.143149	7.43603	1.03759e-13	1.60895e-11	lncRNA	chr5	132311285	132370170	-	1	1	0	0	0	1	1	0	0	0
NHEK	CGA+Tau	ARHGAP25	ENSG00000163219.12	338.802	-1.03766	0.147566	-1.07729	0.1451	-7.4245	1.13208e-13	1.73639e-11	protein_coding	chr2	68679601	68826833	+	1	1	0	0	0	0	0	0	1	1
NHEK	CGA+Tau	TSC22D3	ENSG00000157514.18	942.107	0.893958	0.126966	0.926232	0.12498	7.41106	1.25298e-13	1.90116e-11	protein_coding	chrX	107713221	107777342	-	0	1	0	0	0	0	0	0	0	0
NHEK	CGA+Tau	RHOV	ENSG00000104140.7	474.32	0.921365	0.131258	0.955265	0.129166	7.39564	1.4073e-13	2.1126e-11	protein_coding	chr15	40872214	40874234	-	0	1	0	0	0	0	0	0	0	0
NHEK	CGA+Tau	FGF2	ENSG00000138685.18	363.277	-1.05875	0.151377	-1.09941	0.148757	-7.39062	1.46148e-13	2.17083e-11	protein_coding	chr4	122826682	122898236	+	1	1	0	1	0	0	1	0	1	1
NHEK	CGA+Tau	TMEM200A	ENSG00000164484.12	475.199	-1.2432	0.179614	-1.29175	0.176309	-7.32664	2.35992e-13	3.46884e-11	protein_coding	chr6	130366017	130443067	+	1	1	0	0	0	0	0	0	0	1
NHEK	CGA+Tau	UPP1	ENSG00000183696.14	3549.1	-0.636835	0.0913883	-0.659459	0.0901724	-7.31332	2.60629e-13	3.79149e-11	protein_coding	chr7	48088628	48108736	+	0	1	0	0	0	0	0	0	0	0
NHEK	CGA+Tau	MYOSLID	ENSG00000229647.4	1027.49	-0.889794	0.129402	-0.923976	0.127249	-7.26117	3.83753e-13	5.52565e-11	lncRNA	chr2	207165961	207253323	+	0	1	0	0	0	0	0	0	0	0
NHEK	CGA+Tau	ITGA5	ENSG00000161638.11	4060.92	-0.748017	0.110411	-0.776731	0.108671	-7.14754	8.83479e-13	1.25927e-10	protein_coding	chr12	54395261	54419266	-	0	1	0	0	0	1	1	0	0	0
NHEK	CGA+Tau	VCL	ENSG00000035403.18	13039	-0.470608	0.0692385	-0.486679	0.0685483	-7.09981	1.2493e-12	1.76289e-10	protein_coding	chr10	73995193	74121363	+	0	0	0	0	0	0	0	0	0	0
NHEK	CGA+Tau	ANGPTL4	ENSG00000167772.12	1241.14	-1.15413	0.174162	-1.20348	0.170739	-7.04869	1.80612e-12	2.52339e-10	protein_coding	chr19	8363289	8374370	+	1	1	0	0	0	0	0	0	1	1
NHEK	CGA+Tau	MAF	ENSG00000178573.7	1403.96	0.816315	0.122958	0.849108	0.120845	7.02641	2.11917e-12	2.93172e-10	protein_coding	chr16	79585843	79600737	-	0	1	0	0	0	0	0	0	0	0
NHEK	CGA+Tau	TUBA1B	ENSG00000123416.15	13491.3	-0.74004	0.112023	-0.770235	0.110183	-6.99049	2.73923e-12	3.75274e-10	protein_coding	chr12	49127782	49131397	-	0	1	0	0	0	0	0	0	0	0
NHEK	CGA+Tau	TXNIP	ENSG00000265972.6	8933.29	0.461899	0.0692207	0.477957	0.0685261	6.97481	3.06288e-12	4.1558e-10	protein_coding	chr1	145992435	145996579	-	0	0	0	0	0	0	0	0	0	0
NHEK	CGA+Tau	AKR1B10	ENSG00000198074.10	805.808	0.993684	0.151275	1.03415	0.148396	6.96884	3.19567e-12	4.29468e-10	protein_coding	chr7	134527567	134541412	+	0	1	0	0	0	0	0	0	0	0
NHEK	CGA+Tau	DUSP1	ENSG00000120129.6	1735.16	0.628494	0.0952133	0.653058	0.0938231	6.96052	3.39027e-12	4.51321e-10	protein_coding	chr5	172768096	172771195	-	0	1	0	1	0	0	1	0	0	0
NHEK	CGA+Tau	GJC1	ENSG00000182963.11	350.464	-1.06873	0.163461	-1.11477	0.160246	-6.95662	3.48544e-12	4.59654e-10	protein_coding	chr17	44798448	44830816	-	1	1	0	0	0	0	0	0	1	1
NHEK	CGA+Tau	SPSB1	ENSG00000171621.14	1374.83	0.582479	0.0882709	0.604669	0.0870598	6.94544	3.77272e-12	4.92934e-10	protein_coding	chr1	9292894	9369532	+	0	0	0	0	0	0	0	0	0	0
NHEK	CGA+Tau	CYFIP2	ENSG00000055163.21	706.611	0.999594	0.153464	1.0422	0.150479	6.92589	4.33232e-12	5.60856e-10	protein_coding	chr5	157266079	157395595	+	0	1	0	0	0	0	0	0	1	1
NHEK	CGA+Tau	TUBB	ENSG00000196230.14	31697.6	-0.654821	0.0996413	-0.679842	0.098193	-6.92353	4.4054e-12	5.65132e-10	protein_coding	chr6	30717435	30725538	+	0	1	0	0	0	0	0	0	0	0
NHEK	CGA+Tau	ADORA2B	ENSG00000170425.4	532.533	-0.866744	0.133259	-0.903696	0.130808	-6.90859	4.89478e-12	6.22254e-10	protein_coding	chr17	15945130	15975746	+	0	1	0	0	0	0	0	0	0	0
NHEK	CGA+Tau	DSCAM	ENSG00000171587.15	186.2	-1.44297	0.223263	-1.5081	0.218466	-6.90313	5.0869e-12	6.40905e-10	protein_coding	chr21	40010999	40847158	-	1	1	0	0	0	0	0	0	1	1
NHEK	CGA+Tau	DKK1	ENSG00000107984.10	2360.9	-0.701508	0.109102	-0.730915	0.107267	-6.81396	9.49471e-12	1.17526e-09	protein_coding	chr10	52314281	52318042	+	0	1	0	1	0	0	1	0	0	0
NHEK	CGA+Tau	PDE4B	ENSG00000184588.18	178.223	1.19207	0.186502	1.24565	0.182805	6.81412	9.48457e-12	1.17526e-09	protein_coding	chr1	65792514	66374579	+	1	1	0	0	0	0	0	0	1	1
NHEK	CGA+Tau	MKNK2	ENSG00000099875.16	3791.9	0.629715	0.0975798	0.654369	0.0961126	6.80835	9.87216e-12	1.21136e-09	protein_coding	chr19	2037465	2051244	-	0	1	0	0	0	0	0	0	0	0
NHEK	CGA+Tau	MARCHF4	ENSG00000144583.5	53.6822	-2.30262	0.364338	-2.41289	0.356235	-6.7733	1.25879e-11	1.53128e-09	protein_coding	chr2	216257865	216372483	-	1	1	0	0	0	0	0	0	0	1
NHEK	CGA+Tau	IGFL2-AS1	ENSG00000268621.7	1490.06	0.939023	0.147989	0.982054	0.145045	6.77068	1.28177e-11	1.5459e-09	lncRNA	chr19	46189029	46203163	-	0	1	0	0	0	0	0	0	0	0
NHEK	CGA+Tau	PTGER4	ENSG00000171522.6	230.548	-1.07341	0.169632	-1.1231	0.166089	-6.76203	1.36076e-11	1.62726e-09	protein_coding	chr5	40679915	40693735	+	1	1	0	0	0	0	0	0	1	1
NHEK	CGA+Tau	PYGB	ENSG00000100994.12	12626.6	-0.472	0.0733346	-0.488549	0.0725297	-6.73584	1.62986e-11	1.93269e-09	protein_coding	chr20	25248085	25298012	+	0	0	0	0	0	0	0	0	0	0
NHEK	CGA+Tau	BCL10	ENSG00000142867.14	2020.27	-0.539517	0.0844355	-0.560779	0.0833099	-6.73124	1.6822e-11	1.97813e-09	protein_coding	chr1	85265776	85276632	-	0	0	1	0	0	0	1	0	0	0
NHEK	CGA+Tau	ENSG00000285831	ENSG00000285831.2	110.692	-1.39289	0.222622	-1.45976	0.217658	-6.70666	1.99123e-11	2.32217e-09	lncRNA	chr5	53297872	53326568	-	1	1	0	0	0	1	1	0	0	0
NHEK	CGA+Tau	ETS2	ENSG00000157557.13	4405.02	0.540751	0.0852888	0.562428	0.0841234	6.68575	2.29744e-11	2.65731e-09	protein_coding	chr21	38805183	38824955	+	0	0	0	0	0	0	0	0	0	0
NHEK	CGA+Tau	NFE2L1	ENSG00000082641.16	16457.8	0.589353	0.0941839	0.614385	0.0927464	6.62435	3.48777e-11	4.0013e-09	protein_coding	chr17	48048329	48061545	+	0	1	1	1	1	0	1	0	0	0
NHEK	CGA+Tau	TUBB6	ENSG00000176014.13	10601.2	-0.703774	0.113544	-0.735611	0.111495	-6.59768	4.17628e-11	4.75253e-09	protein_coding	chr18	12307669	12344320	+	0	1	0	0	0	0	0	1	0	0
NHEK	CGA+Tau	DCN	ENSG00000011465.18	908.589	0.717764	0.116254	0.750503	0.11411	6.57699	4.80069e-11	5.4194e-09	protein_coding	chr12	91140484	91183217	-	0	1	0	1	0	0	1	0	0	0
NHEK	CGA+Tau	CCN1	ENSG00000142871.18	2932.92	-0.89121	0.145071	-0.931709	0.142112	-6.55615	5.52148e-11	6.18362e-09	protein_coding	chr1	85580761	85584589	+	0	1	0	0	0	0	0	0	0	0
NHEK	CGA+Tau	GABPB1-AS1	ENSG00000244879.11	631.3	0.832319	0.135699	0.86983	0.132935	6.5433	6.01758e-11	6.68614e-09	lncRNA	chr15	50354758	50372202	+	0	1	0	0	0	0	0	0	0	0
NHEK	CGA+Tau	PANX1	ENSG00000110218.9	4289.63	-0.519815	0.0841363	-0.542133	0.0829786	-6.53341	6.42897e-11	7.08744e-09	protein_coding	chr11	94128841	94181968	+	0	0	0	0	0	0	0	0	0	0
NHEK	CGA+Tau	NUAK1	ENSG00000074590.14	607.772	-0.810564	0.132781	-0.849314	0.130124	-6.52698	6.7107e-11	7.34068e-09	protein_coding	chr12	106063345	106138954	-	0	1	0	1	0	0	1	0	0	0
NHEK	CGA+Tau	FAR2	ENSG00000064763.12	132.128	-1.22051	0.201403	-1.28174	0.1969	-6.50962	7.53431e-11	8.11578e-09	protein_coding	chr12	29149016	29341121	+	1	1	0	0	0	0	0	0	1	1
NHEK	CGA+Tau	ETS1	ENSG00000134954.14	753.01	-1.05033	0.173313	-1.10285	0.169395	-6.51049	7.49053e-11	8.11578e-09	protein_coding	chr11	128458761	128587558	-	1	1	0	0	0	0	0	0	1	1
NHEK	CGA+Tau	FEZ1	ENSG00000149557.14	2438.76	-0.533281	0.0867766	-0.555735	0.0855499	-6.49603	8.24665e-11	8.8158e-09	protein_coding	chr11	125442881	125592568	-	0	0	0	0	0	0	0	0	0	0
NHEK	CGA+Tau	ALDH3A1	ENSG00000108602.18	1377.83	0.730107	0.120887	0.764275	0.118567	6.44594	1.14886e-10	1.21891e-08	protein_coding	chr17	19737984	19748943	-	0	1	0	0	0	1	1	0	0	0
NHEK	CGA+Tau	BICD2	ENSG00000185963.14	20291.2	0.487328	0.0797566	0.507361	0.0787285	6.44444	1.16026e-10	1.22182e-08	protein_coding	chr9	92711363	92764833	-	0	0	0	0	0	0	0	0	0	0
NHEK	CGA+Tau	MT1G	ENSG00000125144.14	449.714	1.05017	0.175504	1.1031	0.171544	6.43044	1.27237e-10	1.32996e-08	protein_coding	chr16	56666730	56668065	-	1	1	0	0	0	0	0	0	1	1
NHEK	CGA+Tau	TPM3	ENSG00000143549.22	13403	-0.475545	0.0778503	-0.494094	0.0768954	-6.42553	1.31415e-10	1.36352e-08	protein_coding	chr1	154155308	154194648	-	0	0	0	0	0	0	0	0	0	0
NHEK	CGA+Tau	GPR176	ENSG00000166073.12	169.102	-1.14665	0.192252	-1.20567	0.187693	-6.42363	1.33059e-10	1.37051e-08	protein_coding	chr15	39799008	39920936	-	1	1	0	0	0	0	0	0	1	1
NHEK	CGA+Tau	TSPAN5	ENSG00000168785.8	834.108	-0.731239	0.122296	-0.766884	0.119856	-6.39837	1.57044e-10	1.60584e-08	protein_coding	chr4	98470367	98658611	-	0	1	0	0	0	0	0	0	0	0
NHEK	CGA+Tau	UNC5B	ENSG00000107731.12	653.48	0.907798	0.152469	0.953356	0.149066	6.39551	1.60008e-10	1.62437e-08	protein_coding	chr10	71212570	71302864	+	0	1	0	0	0	0	0	0	0	0
NHEK	CGA+Tau	CREG2	ENSG00000175874.10	340.839	0.999069	0.16844	1.0502	0.164556	6.38204	1.74748e-10	1.76134e-08	protein_coding	chr2	101345550	101387503	-	0	1	0	0	0	0	0	0	1	1
NHEK	CGA+Tau	GCLC	ENSG00000001084.13	19603.8	0.51258	0.0852039	0.535082	0.0839884	6.3709	1.87918e-10	1.88065e-08	protein_coding	chr6	53497341	53616970	-	0	0	1	1	1	0	1	0	0	0
NHEK	CGA+Tau	RRP15	ENSG00000067533.6	1356.85	-0.606161	0.10168	-0.634809	0.0999264	-6.35276	2.11481e-10	2.10156e-08	protein_coding	chr1	218285293	218337983	+	0	1	0	0	0	1	1	0	0	0
NHEK	CGA+Tau	COL8A1	ENSG00000144810.16	1104.71	-0.720777	0.122007	-0.756597	0.119546	-6.32893	2.46872e-10	2.4361e-08	protein_coding	chr3	99638475	99799226	+	0	1	0	0	0	0	0	0	0	0
NHEK	CGA+Tau	ABCE1	ENSG00000164163.11	8694.31	-0.538852	0.0904904	-0.563648	0.089099	-6.32609	2.51449e-10	2.46403e-08	protein_coding	chr4	145098288	145129524	+	0	0	0	0	0	0	0	0	0	0
NHEK	CGA+Tau	PLA2G7	ENSG00000146070.17	247.597	-0.886946	0.151176	-0.933181	0.147819	-6.31301	2.73666e-10	2.66325e-08	protein_coding	chr6	46704201	46735693	-	0	1	0	0	0	0	0	0	0	0
NHEK	CGA+Tau	SORL1	ENSG00000137642.13	6358.6	-0.672856	0.114211	-0.706663	0.112009	-6.30899	2.80864e-10	2.71457e-08	protein_coding	chr11	121452314	121633763	+	0	1	0	0	0	0	0	0	0	0
NHEK	CGA+Tau	HSPA8	ENSG00000109971.14	133522	-0.676662	0.114853	-0.710234	0.11263	-6.30591	2.86504e-10	2.75025e-08	protein_coding	chr11	123057489	123063230	-	0	1	1	1	1	0	1	0	0	0
NHEK	CGA+Tau	EMP3	ENSG00000142227.12	188.332	-1.13392	0.194235	-1.19478	0.189502	-6.30481	2.88549e-10	2.75116e-08	protein_coding	chr19	48321310	48330559	+	1	1	0	0	0	0	0	0	1	1
NHEK	CGA+Tau	EGLN3	ENSG00000129521.15	643.606	-0.688602	0.117075	-0.722842	0.114781	-6.29755	3.02396e-10	2.86383e-08	protein_coding	chr14	33924227	34462774	-	0	1	0	0	0	0	0	0	0	0
NHEK	CGA+Tau	CDC42EP3	ENSG00000163171.8	2023.74	-0.642713	0.109422	-0.674611	0.107371	-6.28301	3.32087e-10	3.12106e-08	protein_coding	chr2	37641882	37738468	-	0	1	0	0	0	1	1	1	0	0
NHEK	CGA+Tau	ETV5	ENSG00000244405.8	1163.37	-0.86193	0.147743	-0.906956	0.144371	-6.28212	3.33981e-10	3.12106e-08	protein_coding	chr3	186046314	186110318	-	0	1	0	0	0	0	0	0	0	0
NHEK	CGA+Tau	UTP15	ENSG00000164338.10	1886.43	-0.535002	0.0906109	-0.559915	0.0892046	-6.27675	3.45724e-10	3.20954e-08	protein_coding	chr5	73565443	73583380	+	0	0	0	0	0	0	0	0	0	0
NHEK	CGA+Tau	ST6GALNAC5	ENSG00000117069.15	719.21	-0.702958	0.120147	-0.738425	0.11773	-6.27219	3.5601e-10	3.28344e-08	protein_coding	chr1	76867480	77067546	+	0	1	0	0	0	0	0	0	0	0
NHEK	CGA+Tau	FN1	ENSG00000115414.21	18913.6	-0.917299	0.157917	-0.965758	0.154246	-6.26114	3.8218e-10	3.50191e-08	protein_coding	chr2	215360440	215436073	-	0	1	0	0	0	0	0	0	0	0
NHEK	CGA+Tau	TENT5A	ENSG00000112773.16	886.198	0.707693	0.121868	0.744949	0.119353	6.24158	4.33167e-10	3.9435e-08	protein_coding	chr6	81491439	81752774	-	0	1	0	0	0	0	0	0	0	0
NHEK	CGA+Tau	RIMS2	ENSG00000176406.25	231.921	-0.943312	0.163349	-0.994247	0.15955	-6.23156	4.618e-10	4.17722e-08	protein_coding	chr8	103500610	104254430	+	0	1	0	0	0	0	0	0	0	0
NHEK	CGA+Tau	ANKRD9	ENSG00000156381.9	506.18	1.05963	0.184047	1.11714	0.179457	6.22511	4.81229e-10	4.32523e-08	protein_coding	chr14	102501767	102509799	-	1	1	0	0	0	0	0	0	1	1
NHEK	CGA+Tau	EPB41L4A	ENSG00000129595.14	657.825	0.806804	0.139717	0.849114	0.136584	6.21681	5.07367e-10	4.5313e-08	protein_coding	chr5	112142441	112419313	-	0	1	0	0	0	0	0	0	0	0
NHEK	CGA+Tau	PAK1IP1	ENSG00000111845.5	1072.41	-0.687528	0.118825	-0.722663	0.116432	-6.20675	5.40921e-10	4.77058e-08	protein_coding	chr6	10694972	10709782	+	0	1	0	0	0	0	0	0	0	0
NHEK	CGA+Tau	TNFSF10	ENSG00000121858.11	821.278	0.729669	0.126258	0.767305	0.12362	6.20695	5.40222e-10	4.77058e-08	protein_coding	chr3	172505508	172523475	-	0	1	0	0	0	0	0	0	0	0
NHEK	CGA+Tau	BTG1	ENSG00000133639.6	6445.15	0.488513	0.084202	0.511147	0.0829917	6.15902	7.3198e-10	6.41551e-08	protein_coding	chr12	92140278	92145846	-	0	0	0	0	0	0	0	0	0	0
NHEK	CGA+Tau	SLC2A5	ENSG00000142583.18	106.065	1.50042	0.264995	1.58678	0.257956	6.15137	7.68166e-10	6.6911e-08	protein_coding	chr1	9035106	9088478	-	1	1	0	0	0	0	0	0	1	1
NHEK	CGA+Tau	NRG1	ENSG00000157168.22	3199.64	-0.764803	0.13404	-0.805986	0.131052	-6.1501	7.74338e-10	6.70348e-08	protein_coding	chr8	31639222	32855666	+	0	1	1	1	1	0	1	1	0	0
NHEK	CGA+Tau	KRT4	ENSG00000170477.13	2267.99	0.69408	0.121689	0.730502	0.119138	6.13157	8.7016e-10	7.48709e-08	protein_coding	chr12	52806549	52814116	-	0	1	0	0	0	0	0	0	0	0
NHEK	CGA+Tau	DHRS3	ENSG00000162496.10	407.224	0.815227	0.14428	0.859741	0.14092	6.10093	1.05455e-09	9.01862e-08	protein_coding	chr1	12567909	12620133	-	0	1	0	0	0	0	0	0	0	0
NHEK	CGA+Tau	PITPNM3	ENSG00000091622.16	914.495	0.640622	0.112783	0.6739	0.110535	6.09669	1.08286e-09	9.14987e-08	protein_coding	chr17	6451263	6556555	-	0	1	0	0	0	0	0	0	0	0
NHEK	CGA+Tau	EIF4EBP1	ENSG00000187840.5	530.377	-0.784706	0.138936	-0.827643	0.135746	-6.097	1.08079e-09	9.14987e-08	protein_coding	chr8	38030534	38060365	+	0	1	1	0	0	0	1	0	0	0
NHEK	CGA+Tau	CFAP58	ENSG00000120051.15	475.646	-0.973026	0.173667	-1.0287	0.169282	-6.07685	1.22569e-09	1.02951e-07	protein_coding	chr10	104353833	104455102	+	0	1	0	0	0	0	0	0	0	0
NHEK	CGA+Tau	NANOS1	ENSG00000188613.7	180.191	1.14627	0.205082	1.21225	0.199735	6.06928	1.28482e-09	1.07278e-07	protein_coding	chr10	119029714	119033730	+	1	1	0	0	0	0	0	0	1	1
NHEK	CGA+Tau	IL1RAP	ENSG00000196083.11	1830.77	-0.674148	0.119814	-0.710415	0.117276	-6.05765	1.38125e-09	1.14651e-07	protein_coding	chr3	190514051	190659750	+	0	1	0	0	0	0	0	0	0	0
NHEK	CGA+Tau	RASSF5	ENSG00000266094.8	549.058	0.686751	0.122113	0.723658	0.119514	6.05502	1.40399e-09	1.15858e-07	protein_coding	chr1	206507531	206589448	+	0	1	0	1	0	0	1	0	0	0
NHEK	CGA+Tau	CMTM7	ENSG00000153551.14	285.022	-0.798894	0.142753	-0.843601	0.139406	-6.05141	1.43586e-09	1.17799e-07	protein_coding	chr3	32391698	32483067	+	0	1	0	0	0	0	0	0	0	0
NHEK	CGA+Tau	FOSL2	ENSG00000075426.12	4563.65	0.731598	0.131529	0.777976	0.128587	6.05021	1.44656e-09	1.1799e-07	protein_coding	chr2	28392448	28417317	+	0	1	0	0	0	0	0	0	0	0
NHEK	CGA+Tau	CCDC68	ENSG00000166510.14	293.452	-0.876642	0.157119	-0.926671	0.153241	-6.04713	1.47445e-09	1.19574e-07	protein_coding	chr18	54901509	54959461	-	0	1	0	0	0	0	0	0	0	0
NHEK	CGA+Tau	LPXN	ENSG00000110031.13	2372.72	-0.552789	0.0979939	-0.580531	0.0962777	-6.02976	1.64207e-09	1.32407e-07	protein_coding	chr11	58526871	58578220	-	0	0	0	0	0	0	0	0	0	0
NHEK	CGA+Tau	ELAVL2	ENSG00000107105.15	278.744	0.841225	0.151559	0.890133	0.147835	6.02113	1.73203e-09	1.38868e-07	protein_coding	chr9	23690104	23826337	-	0	1	0	0	0	0	0	0	0	0
NHEK	CGA+Tau	LCAL1	ENSG00000286042.2	837.907	1.00016	0.180703	1.05838	0.175923	6.01617	1.78595e-09	1.42382e-07	lncRNA	chr6	79269761	79313395	-	1	1	0	0	0	0	0	0	0	0
NHEK	CGA+Tau	GEMIN5	ENSG00000082516.9	1597.74	-0.458651	0.0810647	-0.480825	0.0799425	-6.01464	1.80284e-09	1.42921e-07	protein_coding	chr5	154887411	154938211	-	0	0	0	0	0	0	0	0	0	0
NHEK	CGA+Tau	NDRG1	ENSG00000104419.17	17463	0.455023	0.080694	0.476581	0.0795866	5.98821	2.12162e-09	1.67253e-07	protein_coding	chr8	133237175	133302022	-	0	0	0	1	0	0	1	0	0	0
NHEK	CGA+Tau	EVA1A	ENSG00000115363.14	346.286	-0.678671	0.12238	-0.716409	0.119721	-5.98401	2.17708e-09	1.70671e-07	protein_coding	chr2	75469302	75569722	-	0	1	0	0	0	0	0	0	0	0
NHEK	CGA+Tau	BFAR	ENSG00000103429.11	2757.23	-0.455203	0.0812768	-0.477596	0.0801513	-5.95868	2.54287e-09	1.98246e-07	protein_coding	chr16	14632931	14669236	+	0	0	0	0	0	0	0	0	0	0
NHEK	CGA+Tau	PKP2	ENSG00000057294.19	2667.46	-0.658083	0.119192	-0.694481	0.116642	-5.95394	2.61769e-09	2.02254e-07	protein_coding	chr12	32790745	32896798	-	0	1	0	0	0	0	0	0	0	0
NHEK	CGA+Tau	AKR1C2	ENSG00000151632.18	4524.61	0.828037	0.150547	0.874106	0.14682	5.95361	2.62295e-09	2.02254e-07	protein_coding	chr10	4987775	5018031	-	0	1	0	0	0	0	0	0	0	0
NHEK	CGA+Tau	PLK2	ENSG00000145632.15	21219.1	-0.435911	0.0782934	-0.457496	0.0772665	-5.92101	3.19977e-09	2.45391e-07	protein_coding	chr5	58453982	58460139	-	0	0	0	1	0	0	1	0	0	0
NHEK	CGA+Tau	FLNB	ENSG00000136068.16	67934.6	-0.452823	0.0824233	-0.480698	0.0812997	-5.91267	3.36614e-09	2.56754e-07	protein_coding	chr3	58008398	58172251	+	0	0	0	0	0	0	0	0	0	0
NHEK	CGA+Tau	NRK	ENSG00000123572.17	176.647	-0.887789	0.163443	-0.941242	0.159228	-5.9113	3.39424e-09	2.57506e-07	protein_coding	chrX	105822539	105958610	+	0	1	0	0	0	0	0	0	0	0
NHEK	CGA+Tau	DCBLD2	ENSG00000057019.16	23958	-0.599146	0.10981	-0.635903	0.107647	-5.90729	3.47785e-09	2.62046e-07	protein_coding	chr3	98795941	98901695	-	0	1	0	0	0	0	0	0	0	0
NHEK	CGA+Tau	ANO6	ENSG00000177119.17	8455.2	-0.38166	0.0683232	-0.399607	0.0676537	-5.90666	3.49123e-09	2.62046e-07	protein_coding	chr12	45215987	45482280	+	0	0	0	0	0	0	0	0	0	0
NHEK	CGA+Tau	GLS	ENSG00000115419.14	8905.02	-0.447316	0.0805945	-0.470308	0.079677	-5.90268	3.57639e-09	2.67018e-07	protein_coding	chr2	190880821	190965552	+	0	0	0	0	0	0	0	0	0	0
NHEK	CGA+Tau	ADAM8	ENSG00000151651.16	294.255	-1.09559	0.203542	-1.16427	0.197635	-5.89099	3.83889e-09	2.85108e-07	protein_coding	chr10	133262420	133276868	-	1	1	0	0	0	0	0	0	1	1
NHEK	CGA+Tau	NPNT	ENSG00000168743.13	271.904	1.1713	0.218861	1.24542	0.212472	5.86158	4.58482e-09	3.38725e-07	protein_coding	chr4	105894775	106004027	+	1	1	0	0	0	0	0	0	1	1
NHEK	CGA+Tau	MIR205HG	ENSG00000230937.14	6316.72	0.518352	0.0948643	0.545861	0.0932096	5.85627	4.7337e-09	3.47902e-07	lncRNA	chr1	209427531	209432855	+	0	0	0	0	0	0	0	0	0	0
NHEK	CGA+Tau	ATP1B3	ENSG00000069849.11	13547.9	0.545224	0.100091	0.574624	0.0982312	5.84971	4.92431e-09	3.5818e-07	protein_coding	chr3	141876124	141926549	+	0	0	0	0	0	0	0	0	0	0
NHEK	CGA+Tau	RIPK2	ENSG00000104312.8	847.301	-0.644079	0.119048	-0.68121	0.116435	-5.85054	4.89984e-09	3.5818e-07	protein_coding	chr8	89757806	89791064	+	0	1	0	0	0	0	0	0	0	0
NHEK	CGA+Tau	GTPBP4	ENSG00000107937.19	5523.93	-0.491014	0.0903057	-0.517254	0.0888229	-5.82343	5.76522e-09	4.17195e-07	protein_coding	chr10	988434	1019932	+	0	0	0	0	0	0	0	0	0	0
NHEK	CGA+Tau	FGFBP1	ENSG00000137440.5	16334.6	-0.65128	0.118751	-0.677	0.116513	-5.81053	6.22747e-09	4.48346e-07	protein_coding	chr4	15935577	15938740	-	0	1	0	0	0	0	0	0	0	0
NHEK	CGA+Tau	SERPINB1	ENSG00000021355.13	641.384	-0.733522	0.137623	-0.778659	0.134208	-5.8019	6.55691e-09	4.69668e-07	protein_coding	chr6	2832332	2841959	-	0	1	0	0	0	0	0	0	0	0
NHEK	CGA+Tau	GOLGA6L9	ENSG00000197978.10	267.529	0.871609	0.164251	0.925873	0.159791	5.79428	6.86167e-09	4.89015e-07	protein_coding	chr15	82429816	82439153	+	0	1	0	0	0	1	1	0	0	0
NHEK	CGA+Tau	CXCR1	ENSG00000163464.8	286.979	-0.933004	0.176514	-0.992441	0.171541	-5.78545	7.23165e-09	5.12793e-07	protein_coding	chr2	218162841	218166962	-	0	1	0	0	0	0	0	0	0	0
NHEK	CGA+Tau	ALAS1	ENSG00000023330.15	3119.77	-0.527111	0.0981048	-0.556418	0.0963072	-5.77754	7.58014e-09	5.26913e-07	protein_coding	chr3	52198086	52214327	+	0	0	0	0	0	0	0	0	0	0
NHEK	CGA+Tau	TNC	ENSG00000041982.17	4120.07	-0.740788	0.140086	-0.789082	0.136546	-5.77887	7.5202e-09	5.26913e-07	protein_coding	chr9	115019575	115118207	-	0	1	0	0	0	0	0	0	0	0
NHEK	CGA+Tau	NRP1	ENSG00000099250.18	863.035	-0.557831	0.103984	-0.589104	0.101926	-5.77973	7.48208e-09	5.26913e-07	protein_coding	chr10	33177492	33336262	-	0	0	0	0	0	0	0	0	0	0
NHEK	CGA+Tau	ENSG00000261324	ENSG00000261324.2	289.577	1.02124	0.193753	1.08667	0.188077	5.77778	7.56947e-09	5.26913e-07	lncRNA	chr12	14762504	14767931	-	1	1	0	0	0	0	0	0	0	0
NHEK	CGA+Tau	ENSG00000286010	ENSG00000286010.2	1736.67	0.515318	0.0959392	0.543685	0.0942248	5.77008	7.92317e-09	5.48058e-07	lncRNA	chr8	127629675	127671017	-	0	0	0	0	0	0	0	0	0	0
NHEK	CGA+Tau	DAPP1	ENSG00000070190.13	6370.17	-0.500712	0.0933174	-0.528472	0.0917048	-5.76275	8.27531e-09	5.69624e-07	protein_coding	chr4	99816827	99870190	+	0	0	0	0	0	0	0	0	0	0
NHEK	CGA+Tau	DOCK8	ENSG00000107099.18	936.253	0.555471	0.104341	0.587063	0.10227	5.74033	9.44914e-09	6.47266e-07	protein_coding	chr9	214854	465259	+	0	0	0	0	0	1	1	0	0	0
NHEK	CGA+Tau	TRIM29	ENSG00000137699.17	25416.7	0.406965	0.0754383	0.427203	0.0745177	5.7329	9.87301e-09	6.73034e-07	protein_coding	chr11	120111286	120185529	-	0	0	0	0	0	0	0	0	0	0
NHEK	CGA+Tau	LINC01473	ENSG00000237877.9	275.738	0.823359	0.157758	0.87585	0.153452	5.70765	1.1455e-08	7.77122e-07	lncRNA	chr2	186032041	186486584	-	0	1	0	0	0	0	0	0	0	0
NHEK	CGA+Tau	MYLIP	ENSG00000007944.16	709.628	0.7292	0.139682	0.775154	0.13609	5.69589	1.22732e-08	8.28646e-07	protein_coding	chr6	16129086	16151367	+	0	1	0	0	0	0	0	0	0	0
NHEK	CGA+Tau	CDR2L	ENSG00000109089.7	562.649	0.669524	0.128562	0.711044	0.125414	5.66957	1.43155e-08	9.61934e-07	protein_coding	chr17	74987632	75005800	+	0	1	0	0	0	0	0	0	0	0
NHEK	CGA+Tau	CTSC	ENSG00000109861.17	13927.9	-0.372015	0.0695667	-0.390257	0.068864	-5.66707	1.45259e-08	9.71448e-07	protein_coding	chr11	88265069	88359684	-	0	0	0	1	0	0	1	0	0	0
NHEK	CGA+Tau	SLC7A5	ENSG00000103257.10	7999.37	0.637624	0.123729	0.681545	0.120635	5.64966	1.60765e-08	1.07007e-06	protein_coding	chr16	87830016	87869507	-	0	1	0	0	0	0	0	0	0	0
NHEK	CGA+Tau	SPRED1	ENSG00000166068.13	1508.41	-0.709082	0.137924	-0.755064	0.134322	-5.6213	1.89528e-08	1.2556e-06	protein_coding	chr15	38252836	38357249	+	0	1	0	0	0	0	0	0	0	0
NHEK	CGA+Tau	ARMCX2	ENSG00000184867.14	744.101	-0.656691	0.127917	-0.69902	0.12478	-5.60201	2.11875e-08	1.39709e-06	protein_coding	chrX	101655281	101659850	-	0	1	0	0	0	0	0	0	0	0
NHEK	CGA+Tau	SNX10	ENSG00000086300.17	750.857	-0.626234	0.12216	-0.666011	0.11923	-5.58595	2.32424e-08	1.52546e-06	protein_coding	chr7	26291862	26374383	+	0	1	0	0	0	0	0	0	0	0
NHEK	CGA+Tau	TM4SF1	ENSG00000169908.12	6108.6	-0.536745	0.104085	-0.569332	0.101957	-5.58401	2.35034e-08	1.53544e-06	protein_coding	chr3	149369022	149377692	-	0	0	0	0	0	0	0	0	0	0
NHEK	CGA+Tau	CALM2	ENSG00000143933.20	34422.1	-0.583365	0.114342	-0.620231	0.111751	-5.55013	2.85453e-08	1.85624e-06	protein_coding	chr2	47160084	47176921	-	0	0	0	0	0	0	0	0	0	0
NHEK	CGA+Tau	MATN2	ENSG00000132561.14	910.379	0.904214	0.179611	0.965297	0.174134	5.54341	2.96629e-08	1.92006e-06	protein_coding	chr8	97868840	98036724	+	0	1	0	0	0	0	0	0	0	0
NHEK	CGA+Tau	NOP58	ENSG00000055044.11	2141.9	-0.538169	0.105506	-0.571463	0.10331	-5.53154	3.17434e-08	2.04535e-06	protein_coding	chr2	202265736	202303661	+	0	0	0	0	0	0	0	0	0	0
NHEK	CGA+Tau	RFLNA	ENSG00000178882.15	147.133	-1.16036	0.233268	-1.24495	0.225313	-5.52542	3.28697e-08	2.10829e-06	protein_coding	chr12	123973241	124316024	+	1	1	0	0	0	0	0	0	0	1
NHEK	CGA+Tau	ENSG00000287023	ENSG00000287023.3	86.4722	-1.1729	0.235716	-1.25842	0.227839	-5.52328	3.32721e-08	2.12445e-06	lncRNA	chr10	4678483	4790239	-	1	1	0	0	0	0	0	0	0	0
NHEK	CGA+Tau	CTNNAL1	ENSG00000119326.15	2040.69	-0.541825	0.106837	-0.576092	0.104567	-5.50933	3.60203e-08	2.28387e-06	protein_coding	chr9	108942569	109013522	-	0	0	0	1	0	0	1	1	0	0
NHEK	CGA+Tau	PRNP	ENSG00000171867.18	33374.1	-0.3907	0.0756926	-0.411902	0.0747692	-5.50898	3.60926e-08	2.28387e-06	protein_coding	chr20	4686350	4701590	+	0	0	0	0	0	0	0	0	0	0
NHEK	CGA+Tau	GAS7	ENSG00000007237.19	885.686	0.670162	0.133666	0.715709	0.130147	5.49922	3.81472e-08	2.4031e-06	protein_coding	chr17	9910606	10198606	-	0	1	0	0	0	0	0	0	0	0
NHEK	CGA+Tau	PUM3	ENSG00000080608.10	2965.55	-0.504108	0.0992782	-0.534984	0.0973477	-5.49559	3.89397e-08	2.44213e-06	protein_coding	chr9	2720469	2844095	-	0	0	0	0	0	0	0	0	0	0
NHEK	CGA+Tau	NUDCD1	ENSG00000120526.12	2352.78	-0.566299	0.112846	-0.602998	0.11029	-5.46736	4.56777e-08	2.85203e-06	protein_coding	chr8	109240919	109334121	-	0	0	0	0	0	0	0	0	0	0
NHEK	CGA+Tau	LAMA3	ENSG00000053747.17	88062.2	-0.448327	0.0886975	-0.47626	0.087247	-5.45875	4.79492e-08	2.98066e-06	protein_coding	chr18	23689453	23956222	+	0	0	0	0	0	0	0	1	0	0
NHEK	CGA+Tau	GABRE	ENSG00000102287.19	405.052	0.867416	0.175743	0.928842	0.17023	5.45639	4.85916e-08	3.00735e-06	protein_coding	chrX	151953124	151974680	-	0	1	0	0	0	0	0	0	0	0
NHEK	CGA+Tau	ERVE-1	ENSG00000267259.3	210.972	1.04006	0.212097	1.11744	0.205117	5.44783	5.09873e-08	3.14184e-06	lncRNA	chr17	28230561	28238670	-	1	1	0	0	0	0	0	0	0	0
NHEK	CGA+Tau	SLC46A3	ENSG00000139508.15	871.202	-0.697318	0.141123	-0.745772	0.137196	-5.4358	5.45505e-08	3.34679e-06	protein_coding	chr13	28700064	28718970	-	0	1	0	0	0	0	0	0	0	0
NHEK	CGA+Tau	ENSG00000267175	ENSG00000267175.6	236.463	-1.08581	0.222501	-1.16688	0.214843	-5.43131	5.59423e-08	3.41732e-06	lncRNA	chr18	61545786	61749101	-	1	1	0	0	0	0	0	0	0	0
NHEK	CGA+Tau	ENSG00000266086	ENSG00000266086.3	78.8544	1.63198	0.335034	1.75139	0.322791	5.42578	5.77027e-08	3.50967e-06	protein_coding	chr17	57989038	58007246	-	1	1	0	0	0	0	0	0	0	0
NHEK	CGA+Tau	HEATR1	ENSG00000119285.11	6439.56	-0.461041	0.0919285	-0.489092	0.0903128	-5.41553	6.1108e-08	3.70084e-06	protein_coding	chr1	236549005	236604516	-	0	0	0	0	0	0	0	1	0	0
NHEK	CGA+Tau	AFF1	ENSG00000172493.23	4318.65	0.684345	0.139356	0.732783	0.13547	5.40917	6.33183e-08	3.81831e-06	protein_coding	chr4	86935002	87141039	+	0	1	0	0	0	0	0	0	0	0
NHEK	CGA+Tau	FOS	ENSG00000170345.11	339.732	0.677139	0.137634	0.724077	0.133917	5.40693	6.41143e-08	3.84986e-06	protein_coding	chr14	75278826	75283190	+	0	1	1	0	1	1	1	0	0	0
NHEK	CGA+Tau	CTNNB1	ENSG00000168036.19	48810.6	-0.420207	0.0823173	-0.438964	0.0811972	-5.40615	6.43942e-08	3.85028e-06	protein_coding	chr3	41194741	41260096	+	0	0	1	1	1	0	1	0	0	0
NHEK	CGA+Tau	DUSP5	ENSG00000138166.6	909.2	-0.610426	0.123913	-0.65206	0.120783	-5.39861	6.7161e-08	3.99877e-06	protein_coding	chr10	110497907	110511533	+	0	1	0	0	0	0	0	0	0	0
NHEK	CGA+Tau	SLC2A1	ENSG00000117394.24	37318.7	0.611978	0.124623	0.653577	0.121446	5.38161	7.38224e-08	4.37693e-06	protein_coding	chr1	42925353	42958893	-	0	1	0	0	0	0	0	0	0	0
NHEK	CGA+Tau	HECA	ENSG00000112406.5	3287.58	0.500851	0.101038	0.532361	0.0989836	5.37827	7.52038e-08	4.44017e-06	protein_coding	chr6	139135080	139180802	+	0	0	0	0	0	0	0	0	0	0
NHEK	CGA+Tau	TTC27	ENSG00000018699.13	1209.83	-0.537988	0.109108	-0.573561	0.106675	-5.37669	7.58662e-08	4.46062e-06	protein_coding	chr2	32628032	32821051	+	0	0	0	0	0	1	1	0	0	0
NHEK	CGA+Tau	PDCD1LG2	ENSG00000197646.8	266.893	-0.959506	0.199149	-1.03319	0.192363	-5.37104	7.82819e-08	4.58355e-06	protein_coding	chr9	5510531	5571282	+	0	1	0	0	0	0	0	0	0	0
NHEK	CGA+Tau	PDE4D	ENSG00000113448.21	606.853	0.596392	0.121699	0.637032	0.118658	5.36863	7.93371e-08	4.62614e-06	protein_coding	chr5	58969038	60522120	-	0	1	0	0	0	0	0	0	0	0
NHEK	CGA+Tau	DST	ENSG00000151914.22	284434	0.625018	0.114477	0.60472	0.112914	5.35557	8.52854e-08	4.95252e-06	protein_coding	chr6	56457987	56954830	-	0	1	0	0	0	0	0	0	0	0
NHEK	CGA+Tau	YPEL2	ENSG00000175155.11	721.817	0.56803	0.116359	0.605363	0.113545	5.33147	9.74193e-08	5.63395e-06	protein_coding	chr17	59331655	59401729	+	0	0	0	0	0	1	1	0	0	0
NHEK	CGA+Tau	GPN1	ENSG00000198522.14	2660.6	-0.401531	0.0809353	-0.425042	0.0798058	-5.32596	1.00424e-07	5.784e-06	protein_coding	chr2	27628247	27651511	+	0	0	0	0	0	0	0	0	0	0
NHEK	CGA+Tau	GOLGA8B	ENSG00000215252.12	889.023	0.527166	0.108249	0.562708	0.105818	5.31769	1.0509e-07	6.02816e-06	protein_coding	chr15	34525095	34588503	-	0	0	0	0	0	0	0	0	0	0
NHEK	CGA+Tau	ABHD4	ENSG00000100439.11	487.206	0.683525	0.142222	0.733141	0.138122	5.30793	1.10877e-07	6.33433e-06	protein_coding	chr14	22598290	22612963	+	0	1	0	0	0	0	0	1	0	0
NHEK	CGA+Tau	TGFA	ENSG00000163235.16	3727.75	-0.392542	0.0795137	-0.416116	0.0784446	-5.30458	1.12934e-07	6.42586e-06	protein_coding	chr2	70447284	70554193	-	0	0	0	0	0	0	0	0	0	0
NHEK	CGA+Tau	CYP3A5	ENSG00000106258.16	344.428	0.771067	0.161352	0.828541	0.156324	5.30014	1.15716e-07	6.55769e-06	protein_coding	chr7	99648194	99679996	-	0	1	0	0	0	1	1	0	0	0
NHEK	CGA+Tau	ZNF365	ENSG00000138311.18	1335.28	-0.507804	0.104489	-0.541666	0.102265	-5.2967	1.17912e-07	6.6554e-06	protein_coding	chr10	62374192	62480288	+	0	0	0	0	0	0	0	0	0	0
NHEK	CGA+Tau	TUBB4B	ENSG00000188229.6	14553.7	-0.609288	0.126688	-0.652797	0.123338	-5.29273	1.20501e-07	6.77447e-06	protein_coding	chr9	137241287	137243707	+	0	1	0	0	0	0	0	0	0	0
NHEK	CGA+Tau	WDR3	ENSG00000065183.16	2628.51	-0.428951	0.0874655	-0.455284	0.0860437	-5.29131	1.21443e-07	6.80032e-06	protein_coding	chr1	117929720	117966543	+	0	0	0	0	0	0	0	0	0	0
NHEK	CGA+Tau	UTP20	ENSG00000120800.5	2652.86	-0.442083	0.0905858	-0.470003	0.0890181	-5.27986	1.29286e-07	7.21088e-06	protein_coding	chr12	101280105	101386618	+	0	0	0	0	0	0	0	0	0	0
NHEK	CGA+Tau	EHD3	ENSG00000013016.16	550.437	0.619271	0.129737	0.663766	0.126208	5.25932	1.44587e-07	8.03254e-06	protein_coding	chr2	31234152	31269451	+	0	1	0	0	0	1	1	0	0	0
NHEK	CGA+Tau	STEAP4	ENSG00000127954.13	2991.67	0.418092	0.0858367	0.443765	0.0844892	5.25232	1.50193e-07	8.31127e-06	protein_coding	chr7	88270892	88306894	-	0	0	0	0	0	0	0	0	0	0
NHEK	CGA+Tau	XDH	ENSG00000158125.10	2503.15	-0.407854	0.0841247	-0.43289	0.0828525	-5.22482	1.74321e-07	9.60878e-06	protein_coding	chr2	31334321	31414742	-	0	0	0	0	0	1	1	0	0	0
NHEK	CGA+Tau	PNP	ENSG00000198805.13	5200.28	-0.569303	0.120075	-0.610412	0.117015	-5.21652	1.82313e-07	9.9835e-06	protein_coding	chr14	20461992	20477094	+	0	0	0	0	0	0	0	0	0	0
NHEK	CGA+Tau	TMEM161B-DT	ENSG00000247828.11	975.794	0.574728	0.121187	0.615868	0.118066	5.2163	1.82534e-07	9.9835e-06	lncRNA	chr5	88268843	88439337	+	0	0	0	0	0	0	0	0	0	0
NHEK	CGA+Tau	ENSG00000290792	ENSG00000290792.1	147.799	1.0715	0.23117	1.16003	0.222459	5.21459	1.8422e-07	1.00368e-05	lncRNA	chr1	149844498	149850937	-	1	1	0	0	0	0	0	0	0	0
NHEK	CGA+Tau	PPP1R3C	ENSG00000119938.9	414.551	0.591518	0.12497	0.634366	0.121682	5.2133	1.85509e-07	1.00682e-05	protein_coding	chr10	91628442	91633071	-	0	1	0	0	0	0	0	0	0	0
NHEK	CGA+Tau	PDGFC	ENSG00000145431.11	1115.77	-0.54674	0.11516	-0.585637	0.112358	-5.21223	1.86587e-07	1.00878e-05	protein_coding	chr4	156760454	156971799	-	0	0	0	0	0	0	0	0	0	0
NHEK	CGA+Tau	DDX47	ENSG00000213782.7	3383.4	-0.486321	0.10189	-0.519629	0.0997685	-5.20835	1.90527e-07	1.02615e-05	protein_coding	chr12	12813316	12829981	+	0	0	0	0	0	0	0	0	0	0
NHEK	CGA+Tau	RTKN2	ENSG00000182010.11	193.566	-0.770303	0.165019	-0.831043	0.159598	-5.20709	1.91822e-07	1.0292e-05	protein_coding	chr10	62183035	62268844	-	0	1	0	0	0	0	0	0	0	0
NHEK	CGA+Tau	PVT1	ENSG00000249859.15	852.065	0.645551	0.137902	0.694288	0.133859	5.18672	2.14035e-07	1.14403e-05	lncRNA	chr8	127794513	128188202	+	0	1	0	1	0	0	1	0	0	0
NHEK	CGA+Tau	P3H2	ENSG00000090530.10	1707.85	0.437345	0.091529	0.465705	0.0898995	5.18029	2.21544e-07	1.17544e-05	protein_coding	chr3	189956728	190122437	-	0	0	0	0	0	0	0	0	0	0
NHEK	CGA+Tau	TACC2	ENSG00000138162.19	1745.99	0.590479	0.12577	0.633928	0.122376	5.18014	2.21714e-07	1.17544e-05	protein_coding	chr10	121989163	122254545	+	0	1	0	0	0	0	0	0	0	0
NHEK	CGA+Tau	ENSG00000285976	ENSG00000285976.4	1718.32	0.690792	0.148177	0.743813	0.143605	5.17956	2.2241e-07	1.17544e-05	protein_coding	chr6	63572480	63583588	+	0	1	0	0	0	0	0	0	0	0
NHEK	CGA+Tau	ZBTB16	ENSG00000109906.15	117.049	1.35759	0.297054	1.47423	0.284774	5.17685	2.25664e-07	1.18819e-05	protein_coding	chr11	114059041	114256765	+	1	1	0	0	0	0	0	0	1	1
NHEK	CGA+Tau	P2RY1	ENSG00000169860.7	647.946	0.62786	0.134189	0.674566	0.130381	5.17381	2.29374e-07	1.20323e-05	protein_coding	chr3	152835131	152841439	+	0	1	0	0	0	0	0	0	0	0
NHEK	CGA+Tau	SEMA3F	ENSG00000001617.12	1960.5	0.527145	0.11187	0.5644	0.109194	5.16879	2.35615e-07	1.22608e-05	protein_coding	chr3	50155045	50189075	+	0	0	0	0	0	0	0	0	0	0
NHEK	CGA+Tau	PDK2	ENSG00000005882.12	455.516	0.692511	0.148987	0.745925	0.144329	5.16822	2.36336e-07	1.22608e-05	protein_coding	chr17	50094737	50112152	+	0	1	0	0	0	0	0	0	0	0
NHEK	CGA+Tau	SLC44A1	ENSG00000070214.17	3881.98	0.457173	0.0960475	0.486923	0.0942077	5.16861	2.35836e-07	1.22608e-05	protein_coding	chr9	105244622	105439171	+	0	0	0	0	0	0	0	0	0	0
NHEK	CGA+Tau	CBLB	ENSG00000114423.23	1207	0.495209	0.104814	0.529006	0.102507	5.1607	2.46031e-07	1.2717e-05	protein_coding	chr3	105655461	105869552	-	0	0	0	0	0	0	0	0	0	0
NHEK	CGA+Tau	SLC26A2	ENSG00000155850.9	1726.37	-0.577607	0.1237	-0.620881	0.120406	-5.15657	2.51517e-07	1.29531e-05	protein_coding	chr5	149960758	149993455	+	0	0	0	0	0	0	0	0	0	0
NHEK	CGA+Tau	AMD1	ENSG00000123505.20	6974.82	-0.421561	0.0890504	-0.450195	0.0875136	-5.14429	2.68537e-07	1.37794e-05	protein_coding	chr6	110874770	110898879	+	0	0	0	0	0	0	0	0	0	0
NHEK	CGA+Tau	LINC00973	ENSG00000240476.3	71.5053	-1.45308	0.320891	-1.58138	0.307509	-5.14255	2.71041e-07	1.38575e-05	lncRNA	chr3	98901046	99316259	+	1	1	0	0	0	0	0	0	0	0
NHEK	CGA+Tau	ENSG00000303946	ENSG00000303946.1	305.748	0.768837	0.167364	0.830581	0.161775	5.13416	2.83406e-07	1.44373e-05	lncRNA	chr5	71572165	71578288	+	0	1	0	0	0	0	0	0	0	0
NHEK	CGA+Tau	INSYN1	ENSG00000205363.7	178.071	1.0193	0.223838	1.10525	0.215331	5.13282	2.85433e-07	1.44883e-05	protein_coding	chr15	73735458	73753351	-	1	1	0	0	0	1	1	0	0	1
NHEK	CGA+Tau	MPHOSPH6	ENSG00000135698.10	1280.59	-0.54976	0.118129	-0.590465	0.115133	-5.12854	2.92005e-07	1.47687e-05	protein_coding	chr16	82147798	82170224	-	0	0	0	0	0	0	0	0	0	0
NHEK	CGA+Tau	C1GALT1	ENSG00000106392.11	2801.36	-0.453713	0.0963872	-0.484657	0.0945153	-5.12782	2.93119e-07	1.47721e-05	protein_coding	chr7	7156934	7248616	+	0	0	0	0	0	0	0	0	0	0
NHEK	CGA+Tau	SH2D5	ENSG00000189410.12	1270.48	-0.574791	0.124368	-0.618423	0.120989	-5.11139	3.1979e-07	1.60589e-05	protein_coding	chr1	20719731	20732837	-	0	0	0	0	0	0	0	0	0	0
NHEK	CGA+Tau	HELLPAR	ENSG00000281344.1	388.392	0.906719	0.199808	0.982655	0.192335	5.10908	3.23727e-07	1.6199e-05	lncRNA	chr12	102197585	102402596	+	0	1	0	0	0	0	0	0	0	0
NHEK	CGA+Tau	SEMA3A	ENSG00000075213.11	189.518	-0.929678	0.205441	-1.0089	0.197723	-5.10259	3.35039e-07	1.67058e-05	protein_coding	chr7	83955777	84492724	-	0	1	0	0	0	0	0	0	0	0
NHEK	CGA+Tau	FGFR3	ENSG00000068078.20	1605.59	0.513607	0.11064	0.550252	0.107994	5.0952	3.48371e-07	1.73094e-05	protein_coding	chr4	1793293	1808872	+	0	0	1	0	0	0	1	0	0	0
NHEK	CGA+Tau	WDR75	ENSG00000115368.10	3530.59	-0.404595	0.0860959	-0.431133	0.0847391	-5.08777	3.62305e-07	1.79386e-05	protein_coding	chr2	189441446	189475552	+	0	0	0	0	0	0	0	0	0	0
NHEK	CGA+Tau	IMPA2	ENSG00000141401.12	637.133	0.641981	0.1408	0.692742	0.136531	5.07387	3.89812e-07	1.9233e-05	protein_coding	chr18	11981025	12030877	+	0	1	0	0	0	0	0	0	0	0
NHEK	CGA+Tau	YPEL3	ENSG00000090238.12	357.883	0.713485	0.157875	0.772153	0.152641	5.05863	4.22283e-07	2.07625e-05	protein_coding	chr16	30092314	30096915	-	0	1	0	1	0	0	1	0	0	0
NHEK	CGA+Tau	FERRY3	ENSG00000047621.12	1668.17	-0.411532	0.0884209	-0.439089	0.0869491	-5.04995	4.41917e-07	2.16524e-05	protein_coding	chr12	4487735	4538508	-	0	0	0	0	0	0	0	0	0	0
NHEK	CGA+Tau	NEB	ENSG00000183091.21	1492.28	0.690742	0.153028	0.746774	0.147989	5.04613	4.50845e-07	2.20134e-05	protein_coding	chr2	151485336	151734487	-	0	1	0	0	0	0	0	0	0	0
NHEK	CGA+Tau	SOAT1	ENSG00000057252.13	2875.49	-0.44381	0.0963495	-0.475156	0.0944661	-5.02991	4.90702e-07	2.38769e-05	protein_coding	chr1	179293714	179358680	+	0	0	0	0	0	0	0	0	0	0
NHEK	CGA+Tau	OSBP2	ENSG00000184792.16	257.6	0.777273	0.173967	0.843292	0.167727	5.02777	4.96204e-07	2.40616e-05	protein_coding	chr22	30693782	30907824	+	0	1	0	0	0	0	0	0	0	0
NHEK	CGA+Tau	CPVL	ENSG00000106066.15	495.316	-0.728015	0.16279	-0.789575	0.157184	-5.02325	5.08044e-07	2.45514e-05	protein_coding	chr7	28995235	29195451	-	0	1	0	0	0	0	0	0	0	0
NHEK	CGA+Tau	SERPINB10	ENSG00000242550.7	376.497	-0.803034	0.180773	-0.87302	0.17414	-5.01333	5.34963e-07	2.5764e-05	protein_coding	chr18	63907958	63936111	+	0	1	0	0	0	0	0	0	0	0
NHEK	CGA+Tau	HSPA4L	ENSG00000164070.12	13864	0.360467	0.0773231	0.382793	0.0763813	5.0116	5.39797e-07	2.59084e-05	protein_coding	chr4	127781821	127840733	+	0	0	0	0	0	0	0	0	0	0
NHEK	CGA+Tau	NOL6	ENSG00000165271.17	2647.83	-0.538061	0.118886	-0.580042	0.115757	-5.01086	5.41869e-07	2.59197e-05	protein_coding	chr9	33461353	33473930	-	0	0	0	0	0	0	0	0	0	0
NHEK	CGA+Tau	SDAD1	ENSG00000198301.12	3063.03	-0.355765	0.0764157	-0.377937	0.0755163	-5.00471	5.59461e-07	2.66708e-05	protein_coding	chr4	75940950	75990962	-	0	0	0	0	0	0	0	0	0	0
NHEK	CGA+Tau	LINC01539	ENSG00000267712.8	306.443	-0.677474	0.151695	-0.734111	0.146762	-5.00205	5.67227e-07	2.695e-05	lncRNA	chr18	56003612	56191262	-	0	1	0	0	0	0	0	0	0	0
NHEK	CGA+Tau	PUS7	ENSG00000091127.14	1046.47	-0.459596	0.100817	-0.493204	0.0986891	-4.99755	5.80631e-07	2.74023e-05	protein_coding	chr7	105439661	105522271	-	0	0	0	0	0	1	1	0	0	0
NHEK	CGA+Tau	PRMT5	ENSG00000100462.16	3657.65	-0.339722	0.072656	-0.359412	0.0719124	-4.99791	5.79552e-07	2.74023e-05	protein_coding	chr14	22920525	22929408	-	0	0	0	0	0	0	0	0	0	0
NHEK	CGA+Tau	MCTP1	ENSG00000175471.20	612.657	-0.565921	0.125993	-0.611154	0.122434	-4.99171	5.9846e-07	2.81496e-05	protein_coding	chr5	94703690	95285094	-	0	0	0	0	0	0	0	0	0	0
NHEK	CGA+Tau	NAPEPLD	ENSG00000161048.12	344.696	0.677104	0.152126	0.733886	0.147049	4.99074	6.0147e-07	2.81971e-05	protein_coding	chr7	103099776	103149560	-	0	1	0	0	0	0	0	0	0	0
NHEK	CGA+Tau	SMS	ENSG00000102172.16	5727.49	-0.39292	0.0853744	-0.419431	0.0840603	-4.98964	6.04911e-07	2.82646e-05	protein_coding	chrX	21940709	21994837	+	0	0	0	0	0	0	0	0	0	0
NHEK	CGA+Tau	HMOX2	ENSG00000103415.12	6302.31	-0.511914	0.113439	-0.551547	0.110618	-4.98606	6.16218e-07	2.86579e-05	protein_coding	chr16	4474690	4510347	+	0	0	0	0	0	1	1	0	0	0
NHEK	CGA+Tau	SNRK	ENSG00000163788.14	3357.92	0.389854	0.0846479	0.415654	0.0833693	4.9857	6.17391e-07	2.86579e-05	protein_coding	chr3	43286512	43424764	+	0	0	0	0	0	0	0	0	0	0
NHEK	CGA+Tau	NOP16	ENSG00000048162.22	1006.89	-0.531503	0.118103	-0.573101	0.115015	-4.98283	6.26606e-07	2.89903e-05	protein_coding	chr5	176383946	176388927	-	0	0	0	0	0	0	0	0	0	0
NHEK	CGA+Tau	CFAP251	ENSG00000158023.10	6774.36	0.495892	0.109701	0.533055	0.107085	4.97786	6.429e-07	2.96469e-05	protein_coding	chr12	121918592	122003927	+	0	0	0	0	0	0	0	0	0	0
NHEK	CGA+Tau	FUBP1	ENSG00000162613.18	4455.62	-0.474158	0.104902	-0.510235	0.102558	-4.97507	6.52235e-07	2.99794e-05	protein_coding	chr1	77944055	77979110	-	0	0	0	0	0	0	0	0	0	0
NHEK	CGA+Tau	NIPAL3	ENSG00000001461.18	3248.9	0.443603	0.097762	0.475724	0.0958002	4.96579	6.84224e-07	3.12583e-05	protein_coding	chr1	24415802	24475252	+	0	0	0	0	0	0	0	0	0	0
NHEK	CGA+Tau	FAM83C	ENSG00000125998.8	1140.77	-0.419301	0.0924605	-0.450715	0.0907654	-4.96571	6.84489e-07	3.12583e-05	protein_coding	chr20	35285731	35292425	-	0	0	0	0	0	1	1	0	0	0
NHEK	CGA+Tau	ARHGAP29	ENSG00000137962.13	11281.8	-0.495456	0.110131	-0.533682	0.107509	-4.96408	6.90262e-07	3.14203e-05	protein_coding	chr1	94148988	94275068	-	0	0	0	0	0	0	0	0	0	0
NHEK	CGA+Tau	MMP3	ENSG00000149968.12	250.306	-0.848359	0.194121	-0.924679	0.186549	-4.95676	7.16768e-07	3.25219e-05	protein_coding	chr11	102835801	102843609	-	0	1	1	0	0	0	1	0	0	0
NHEK	CGA+Tau	ZNF107	ENSG00000196247.13	584.954	0.597873	0.134753	0.646657	0.130679	4.94844	7.481e-07	3.38347e-05	protein_coding	chr7	64666099	64711577	+	0	1	0	0	0	0	0	0	0	0
NHEK	CGA+Tau	ENSG00000293268	ENSG00000293268.2	164.055	0.81451	0.186304	0.886983	0.179301	4.9469	7.54031e-07	3.3994e-05	protein_coding	chr3	101686827	101713301	+	0	1	0	0	0	0	0	0	0	0
NHEK	CGA+Tau	NRAV	ENSG00000248008.5	368.673	-0.557544	0.125542	-0.602905	0.121986	-4.94242	7.71595e-07	3.46751e-05	lncRNA	chr12	120488079	120495954	-	0	0	0	0	0	0	0	0	0	0
NHEK	CGA+Tau	VAV3	ENSG00000134215.16	1627.31	0.500252	0.111659	0.538189	0.108945	4.94001	7.81196e-07	3.4972e-05	protein_coding	chr1	107571161	107965180	-	0	0	0	0	0	0	0	1	0	0
NHEK	CGA+Tau	SLC3A2	ENSG00000168003.19	9437.43	0.496055	0.110788	0.533868	0.108093	4.93896	7.85407e-07	3.4972e-05	protein_coding	chr11	62856004	62888880	+	0	0	0	0	0	0	0	0	0	0
NHEK	CGA+Tau	TGM2	ENSG00000198959.12	115.159	-1.20014	0.278872	-1.31478	0.266209	-4.9389	7.85638e-07	3.4972e-05	protein_coding	chr20	38127385	38166578	-	1	1	0	0	0	0	0	0	1	1
NHEK	CGA+Tau	SLC28A3	ENSG00000197506.8	351.615	-0.644807	0.146466	-0.699585	0.141687	-4.93755	7.91112e-07	3.5105e-05	protein_coding	chr9	84275457	84340758	-	0	1	0	0	0	0	0	0	0	0
NHEK	CGA+Tau	OLR1	ENSG00000173391.9	193.687	1.00181	0.231607	1.09459	0.221882	4.9332	8.08924e-07	3.57828e-05	protein_coding	chr12	10158301	10172138	-	1	1	0	0	0	0	0	0	1	1
NHEK	CGA+Tau	SLC6A20	ENSG00000163817.17	104.778	-0.975931	0.22632	-1.06737	0.216844	-4.92228	8.55404e-07	3.77206e-05	protein_coding	chr3	45755449	45796574	-	0	1	0	0	0	0	0	0	1	1
NHEK	CGA+Tau	HS3ST1	ENSG00000002587.10	129.422	-0.933963	0.21638	-1.02073	0.207458	-4.92015	8.64767e-07	3.80147e-05	protein_coding	chr4	11393150	11429564	-	0	1	0	0	0	0	0	0	0	0
NHEK	CGA+Tau	RBBP8	ENSG00000101773.19	9799.74	-0.484684	0.108843	-0.522313	0.10625	-4.91589	8.83787e-07	3.87302e-05	protein_coding	chr18	22798261	23026488	+	0	0	0	0	0	0	0	0	0	0
NHEK	CGA+Tau	ENSG00000271533	ENSG00000271533.1	534.823	0.772659	0.178101	0.84156	0.171341	4.9116	9.03381e-07	3.94663e-05	lncRNA	chrX	74209976	74213660	-	0	1	0	0	0	0	0	0	0	0
NHEK	CGA+Tau	DTX4	ENSG00000110042.8	666.799	0.474028	0.106463	0.510296	0.104	4.90667	9.26341e-07	4.03444e-05	protein_coding	chr11	59171430	59208588	+	0	0	0	0	0	0	0	0	0	0
NHEK	CGA+Tau	FERMT2	ENSG00000073712.15	844.797	-0.51616	0.116906	-0.557672	0.113836	-4.8989	9.63723e-07	4.12021e-05	protein_coding	chr14	52857268	52952435	-	0	0	0	0	0	0	0	0	0	0
NHEK	CGA+Tau	E2F7	ENSG00000165891.16	265.496	-0.853111	0.198319	-0.931896	0.190247	-4.89834	9.66474e-07	4.12021e-05	protein_coding	chr12	77021248	77065569	-	0	1	0	1	0	0	1	0	0	0
NHEK	CGA+Tau	GAS1	ENSG00000180447.7	125.327	0.854381	0.198051	0.93304	0.190345	4.90184	9.49432e-07	4.12021e-05	protein_coding	chr9	86944362	86947506	-	0	1	0	0	0	0	0	0	0	0
NHEK	CGA+Tau	MRPS23	ENSG00000181610.13	2343.19	-0.453189	0.102222	-0.489683	0.0999674	-4.89842	9.66085e-07	4.12021e-05	protein_coding	chr17	57834781	57850056	-	0	0	0	0	0	0	0	0	0	0
NHEK	CGA+Tau	SFXN4	ENSG00000183605.17	465.147	-0.549568	0.124896	-0.594785	0.121367	-4.90069	9.54994e-07	4.12021e-05	protein_coding	chr10	119140767	119165714	-	0	0	0	0	0	0	0	0	0	0
NHEK	CGA+Tau	AKR1C1	ENSG00000187134.14	1375.47	0.778732	0.180101	0.848567	0.173235	4.89836	9.66415e-07	4.12021e-05	protein_coding	chr10	4963253	4983283	+	0	1	0	0	0	0	0	0	0	0
NHEK	CGA+Tau	CCDST	ENSG00000236427.3	726.4	0.591565	0.134903	0.640538	0.130737	4.89943	9.61169e-07	4.12021e-05	lncRNA	chr1	152165553	152445456	+	0	1	0	0	0	0	0	0	0	0
NHEK	CGA+Tau	PTHLH	ENSG00000087494.16	19755.9	-0.516627	0.115897	-0.553381	0.113043	-4.89532	9.81436e-07	4.15887e-05	protein_coding	chr12	27958084	27972733	-	0	0	0	0	0	0	0	0	0	0
NHEK	CGA+Tau	PWP1	ENSG00000136045.12	3995.97	-0.460831	0.103665	-0.496264	0.101369	-4.8956	9.8008e-07	4.15887e-05	protein_coding	chr12	107685799	107713162	+	0	0	0	0	0	0	0	1	0	0
NHEK	CGA+Tau	BCAP29	ENSG00000075790.12	2399.17	-0.512256	0.116321	-0.553614	0.113274	-4.88738	1.02186e-06	4.31719e-05	protein_coding	chr7	107580246	107629170	+	0	0	0	0	0	0	0	0	0	0
NHEK	CGA+Tau	TRIM56	ENSG00000169871.13	455.813	0.671735	0.1552	0.731674	0.149769	4.88534	1.03249e-06	4.34911e-05	protein_coding	chr7	101085481	101097967	+	0	1	0	0	0	0	0	0	0	0
NHEK	CGA+Tau	CERNA2	ENSG00000285972.2	97.8638	1.14076	0.268735	1.25201	0.256687	4.87755	1.0741e-06	4.5109e-05	lncRNA	chr10	84167228	84172094	-	1	1	0	0	0	0	0	0	0	0
NHEK	CGA+Tau	LAMC2	ENSG00000058085.15	72831.2	-0.342235	0.0758235	-0.36485	0.0749862	-4.86557	1.1413e-06	4.75071e-05	protein_coding	chr1	183186238	183245127	+	0	0	0	0	0	0	0	0	0	0
NHEK	CGA+Tau	KNSTRN	ENSG00000128944.14	904.154	-0.470068	0.106641	-0.506898	0.104167	-4.86622	1.13755e-06	4.75071e-05	protein_coding	chr15	40382721	40394288	+	0	0	0	0	0	0	0	0	0	0
NHEK	CGA+Tau	NCEH1	ENSG00000144959.11	1708.91	0.407866	0.0914413	0.43707	0.0898199	4.86607	1.13839e-06	4.75071e-05	protein_coding	chr3	172630249	172711218	-	0	0	0	0	0	0	0	0	0	0
NHEK	CGA+Tau	EVPLL	ENSG00000214860.5	35.3339	1.83727	0.436413	2.02142	0.416203	4.85682	1.19286e-06	4.95074e-05	protein_coding	chr17	18377778	18389647	+	1	1	0	0	0	0	0	0	0	0
NHEK	CGA+Tau	PIM3	ENSG00000198355.5	363.041	0.73603	0.171778	0.802836	0.165321	4.85621	1.19652e-06	4.95134e-05	protein_coding	chr22	49960768	49964072	+	0	1	0	0	0	1	1	0	0	0
NHEK	CGA+Tau	ALDH1B1	ENSG00000137124.8	497.777	-0.540517	0.124321	-0.585796	0.120783	-4.84998	1.23471e-06	5.09444e-05	protein_coding	chr9	38392702	38398661	+	0	0	0	0	0	0	0	0	0	0
NHEK	CGA+Tau	SLC25A13	ENSG00000004864.14	2619.84	-0.357732	0.0801901	-0.382035	0.0791506	-4.82668	1.38826e-06	5.7014e-05	protein_coding	chr7	96120220	96322147	-	0	0	0	0	0	1	1	0	0	0
NHEK	CGA+Tau	PHYHIP	ENSG00000168490.14	43.2605	1.31608	0.314537	1.45155	0.300785	4.82587	1.39394e-06	5.7014e-05	protein_coding	chr8	22219703	22232101	-	1	1	0	0	0	0	0	0	0	1
NHEK	CGA+Tau	FRMD5	ENSG00000171877.21	286.204	-0.634054	0.148196	-0.69084	0.143148	-4.82607	1.39255e-06	5.7014e-05	protein_coding	chr15	43870761	44195271	-	0	1	0	0	0	0	0	0	0	0
NHEK	CGA+Tau	FGFR2	ENSG00000066468.24	808.888	0.490166	0.112667	0.529803	0.109813	4.82461	1.40279e-06	5.70454e-05	protein_coding	chr10	121478332	121598458	-	0	0	0	1	0	0	1	0	0	0
NHEK	CGA+Tau	CEBPD	ENSG00000221869.5	410.106	0.642561	0.150203	0.699692	0.145023	4.82469	1.4022e-06	5.70454e-05	protein_coding	chr8	47736913	47738164	-	0	1	0	0	0	0	0	1	0	0
NHEK	CGA+Tau	HLF	ENSG00000108924.14	67.3346	1.21895	0.291408	1.34049	0.278105	4.82011	1.43482e-06	5.81803e-05	protein_coding	chr17	55264960	55325187	+	1	1	0	0	0	0	0	0	0	1
NHEK	CGA+Tau	LPAR1	ENSG00000198121.15	880.743	-0.502831	0.116208	-0.544479	0.113141	-4.81241	1.4912e-06	6.02931e-05	protein_coding	chr9	110873263	111038470	-	0	0	0	0	0	0	0	0	0	0
NHEK	CGA+Tau	FASTKD2	ENSG00000118246.14	3737.71	-0.417449	0.0944577	-0.445749	0.0926922	-4.80892	1.51748e-06	6.11804e-05	protein_coding	chr2	206765357	206796189	+	0	0	0	0	0	0	0	0	0	0
NHEK	CGA+Tau	CDKN1A	ENSG00000124762.15	31789.7	0.371743	0.0842483	0.397958	0.0830147	4.79383	1.63628e-06	6.57823e-05	protein_coding	chr6	36676460	36687397	+	0	0	1	1	1	0	1	0	0	0
NHEK	CGA+Tau	CYP2U1	ENSG00000155016.18	692.806	-0.460539	0.106387	-0.49754	0.103891	-4.78905	1.67569e-06	6.7175e-05	protein_coding	chr4	107931549	107953461	+	0	0	0	0	0	0	0	0	0	0
NHEK	CGA+Tau	ABHD12	ENSG00000100997.20	754.049	0.489537	0.114099	0.530363	0.111147	4.77174	1.8264e-06	7.30096e-05	protein_coding	chr20	25294742	25390835	-	0	0	0	0	0	0	0	0	0	0
NHEK	CGA+Tau	PROCR	ENSG00000101000.6	717.986	-0.49087	0.114764	-0.532098	0.111769	-4.76069	1.9293e-06	7.69049e-05	protein_coding	chr20	35172072	35216240	+	0	0	0	0	0	1	1	0	0	0
NHEK	CGA+Tau	CALHM5	ENSG00000178033.6	3300.25	-0.422898	0.0978332	-0.456172	0.0958559	-4.75893	1.94619e-06	7.73597e-05	protein_coding	chr6	116511639	116524788	+	0	0	0	0	0	0	0	0	0	0
NHEK	CGA+Tau	ZFP57	ENSG00000204644.10	61.9084	-1.24683	0.303642	-1.3766	0.28936	-4.7574	1.96106e-06	7.77318e-05	protein_coding	chr6	29672483	29681155	-	1	1	0	0	0	1	1	0	1	1
NHEK	CGA+Tau	IVNS1ABP	ENSG00000116679.17	6327.53	-0.445506	0.103679	-0.481426	0.10134	-4.75063	2.02788e-06	8.01552e-05	protein_coding	chr1	185292931	185317273	-	0	0	0	0	0	0	0	0	0	0
NHEK	CGA+Tau	ZNF655	ENSG00000197343.11	2027.64	0.34635	0.0788132	0.369819	0.0778572	4.74997	2.03452e-06	8.01929e-05	protein_coding	chr7	99558406	99576453	+	0	0	0	0	0	1	1	0	0	0
NHEK	CGA+Tau	NIP7	ENSG00000132603.15	2110.49	-0.414075	0.0961239	-0.447225	0.0942324	-4.74598	2.07498e-06	8.13333e-05	protein_coding	chr16	69337996	69343106	+	0	0	0	0	0	0	0	0	0	0
NHEK	CGA+Tau	KCNQ1OT1	ENSG00000269821.2	585.45	0.822266	0.198712	0.902671	0.190193	4.74607	2.07406e-06	8.13333e-05	lncRNA	chr11	2597308	2700003	-	0	1	0	0	0	0	0	0	0	0
NHEK	CGA+Tau	MRPL3	ENSG00000114686.9	4424.87	-0.419758	0.0979766	-0.455744	0.0960454	-4.74509	2.08418e-06	8.14678e-05	protein_coding	chr3	131462212	131502983	-	0	0	0	0	0	0	0	0	0	0
NHEK	CGA+Tau	IL20RB	ENSG00000174564.13	11148.1	0.355957	0.0815494	0.381468	0.0804508	4.74163	2.12009e-06	8.26426e-05	protein_coding	chr3	136946230	137011085	+	0	0	0	0	0	0	0	0	0	0
NHEK	CGA+Tau	KCTD12	ENSG00000178695.6	1550.87	-0.696003	0.16766	-0.763195	0.16116	-4.73563	2.18373e-06	8.48887e-05	protein_coding	chr13	76880175	76886405	-	0	1	0	0	0	0	0	0	0	0
NHEK	CGA+Tau	TMEM184A	ENSG00000164855.16	652.667	0.456155	0.106748	0.493449	0.104225	4.73444	2.19658e-06	8.51535e-05	protein_coding	chr7	1542235	1560821	-	0	0	0	0	0	0	0	0	0	0
NHEK	CGA+Tau	FHL2	ENSG00000115641.19	1746.46	-0.379121	0.0874323	-0.407074	0.0860443	-4.73099	2.23432e-06	8.63795e-05	protein_coding	chr2	105357712	105438513	-	0	0	0	0	0	0	0	0	0	0
NHEK	CGA+Tau	ABCC4	ENSG00000125257.16	954.676	-0.408138	0.0949919	-0.440233	0.0931762	-4.72474	2.30413e-06	8.8835e-05	protein_coding	chr13	95019835	95301475	-	0	0	0	0	0	0	0	0	0	0
NHEK	CGA+Tau	IL7R	ENSG00000168685.15	339.448	-0.819827	0.19978	-0.902561	0.191153	-4.72166	2.33931e-06	8.99454e-05	protein_coding	chr5	35852695	35879603	+	0	1	1	1	1	0	1	0	0	0
NHEK	CGA+Tau	CPPED1	ENSG00000103381.12	1524.45	-0.365024	0.0841603	-0.391546	0.0829372	-4.72099	2.347e-06	8.99961e-05	protein_coding	chr16	12659799	12803887	-	0	0	0	0	0	0	0	0	0	0
NHEK	CGA+Tau	PTCHD4	ENSG00000244694.8	457.807	0.514106	0.121887	0.558667	0.118446	4.71665	2.39759e-06	9.16866e-05	protein_coding	chr6	47856673	48111197	-	0	0	0	0	0	0	0	0	0	0
NHEK	CGA+Tau	IGSF8	ENSG00000162729.14	532.03	0.499962	0.118446	0.543213	0.115197	4.71551	2.41109e-06	9.19536e-05	protein_coding	chr1	160091340	160098943	-	0	0	0	0	0	0	0	0	0	0
NHEK	CGA+Tau	TINCR	ENSG00000223573.7	992.892	0.48953	0.115782	0.531307	0.112693	4.71464	2.42137e-06	9.20968e-05	protein_coding	chr19	5558167	5578349	-	0	0	0	0	0	0	0	0	0	0
NHEK	CGA+Tau	CCDC80	ENSG00000091986.16	2115.7	0.466545	0.109986	0.505117	0.107254	4.70953	2.48291e-06	9.41837e-05	protein_coding	chr3	112596797	112649530	-	0	0	0	0	0	0	0	0	0	0
NHEK	CGA+Tau	NETO1	ENSG00000166342.19	248.485	-0.903132	0.222048	-0.99655	0.211812	-4.70488	2.54015e-06	9.60966e-05	protein_coding	chr18	72742314	72868146	-	0	1	0	0	0	0	0	0	0	0
NHEK	CGA+Tau	BLZF1	ENSG00000117475.14	5505.16	-0.403247	0.0943553	-0.435042	0.0925761	-4.69929	2.61063e-06	9.82363e-05	protein_coding	chr1	169367970	169396540	+	0	0	0	0	0	0	0	0	0	0
NHEK	CGA+Tau	PLPPR5	ENSG00000117598.14	177.925	-0.79783	0.195093	-0.878315	0.186899	-4.6994	2.60931e-06	9.82363e-05	protein_coding	chr1	98890245	99227929	-	0	1	0	0	0	0	0	0	0	0
NHEK	CGA+Tau	TDG	ENSG00000139372.15	3503.11	-0.380972	0.088555	-0.40918	0.087097	-4.69798	2.62753e-06	9.86093e-05	protein_coding	chr12	103965822	103988874	+	0	0	0	0	0	0	0	0	0	0
NHEK	CGA+Tau	LIMA1	ENSG00000050405.14	32446.2	-0.378862	0.0882193	-0.407413	0.0867825	-4.69464	2.67079e-06	9.9967e-05	protein_coding	chr12	50175788	50283520	-	0	0	0	0	0	0	0	0	0	0
NHEK	CGA+Tau	LTBP1	ENSG00000049323.16	1395.9	0.45736	0.108034	0.494353	0.105404	4.69006	2.73122e-06	0.000101958	protein_coding	chr2	32946953	33399509	+	0	0	0	0	0	1	1	0	0	0
NHEK	CGA+Tau	MXD4	ENSG00000123933.17	1446.23	0.478871	0.113853	0.519832	0.11088	4.68823	2.75581e-06	0.000102605	protein_coding	chr4	2247432	2262109	-	0	0	0	0	0	0	0	0	0	0
NHEK	CGA+Tau	HOOK1	ENSG00000134709.13	3191.7	0.430528	0.101683	0.465883	0.0994411	4.68501	2.7994e-06	0.000103953	protein_coding	chr1	59814786	59876322	+	0	0	0	0	0	0	0	0	0	0
NHEK	CGA+Tau	CASP3	ENSG00000164305.20	3676.54	-0.423555	0.099961	-0.458175	0.0978562	-4.68213	2.83915e-06	0.000105153	protein_coding	chr4	184627696	184650062	-	0	0	0	0	0	0	0	0	0	0
NHEK	CGA+Tau	MREG	ENSG00000118242.17	1285.04	-0.37876	0.0886964	-0.408137	0.0872481	-4.67789	2.89839e-06	0.000107066	protein_coding	chr2	215942584	216034096	-	0	0	0	0	0	0	0	0	0	0
NHEK	CGA+Tau	SKP2	ENSG00000145604.17	2855.88	-0.305878	0.0701925	-0.325649	0.0696474	-4.67569	2.92972e-06	0.000107941	protein_coding	chr5	36151989	36196849	+	0	0	0	0	0	0	0	0	0	0
NHEK	CGA+Tau	PAK1	ENSG00000149269.10	2492.37	-0.382306	0.0895664	-0.41162	0.0880609	-4.67427	2.95002e-06	0.000108406	protein_coding	chr11	77322017	77474635	-	0	0	0	0	0	0	0	0	0	0
NHEK	CGA+Tau	SIK1	ENSG00000142178.9	170.076	1.25287	0.314526	1.39003	0.297833	4.66713	3.05439e-06	0.000111949	protein_coding	chr21	43414483	43427131	-	1	1	0	0	0	0	0	0	1	1
NHEK	CGA+Tau	FRAT2	ENSG00000181274.7	198.796	0.803924	0.198632	0.885591	0.190039	4.66004	3.16147e-06	0.000115574	protein_coding	chr10	97332497	97334729	-	0	1	0	0	0	0	0	0	0	0
NHEK	CGA+Tau	BNC2	ENSG00000173068.19	71.7017	1.11222	0.279415	1.23278	0.265652	4.64058	3.47439e-06	0.000126685	protein_coding	chr9	16409503	16870843	-	1	1	0	0	0	1	1	0	0	1
NHEK	CGA+Tau	CASP1	ENSG00000137752.25	1633.5	-0.454689	0.10917	-0.494082	0.106491	-4.63964	3.49023e-06	0.000126935	protein_coding	chr11	105025397	105035250	-	0	0	0	0	0	0	0	0	0	0
NHEK	CGA+Tau	PTPRZ1	ENSG00000106278.12	1974.21	-0.500128	0.121051	-0.545177	0.117572	-4.63697	3.53554e-06	0.000128252	protein_coding	chr7	121873089	122062036	+	0	0	0	0	0	0	0	0	0	0
NHEK	CGA+Tau	LDHA	ENSG00000134333.15	84288	-0.344754	0.0815025	-0.37294	0.0804651	-4.63481	3.57268e-06	0.000129078	protein_coding	chr11	18394560	18408425	+	0	0	0	0	0	0	0	0	0	0
NHEK	CGA+Tau	MSN	ENSG00000147065.18	23913.7	-0.311034	0.0741959	-0.340647	0.0735094	-4.63405	3.58576e-06	0.000129078	protein_coding	chrX	65588377	65741931	+	0	0	0	1	0	0	1	1	0	0
NHEK	CGA+Tau	LINC02967	ENSG00000274173.2	464.773	0.590479	0.144607	0.646826	0.139572	4.63437	3.58031e-06	0.000129078	lncRNA	chr20	24930619	24933194	+	0	1	0	0	0	0	0	0	0	0
NHEK	CGA+Tau	RGS10	ENSG00000148908.15	978.572	-0.562898	0.137612	-0.616313	0.133014	-4.63343	3.59655e-06	0.000129137	protein_coding	chr10	119499817	119542719	-	0	0	0	0	0	0	0	0	0	0
NHEK	CGA+Tau	CCDC88C	ENSG00000015133.20	293.075	0.656523	0.162411	0.721733	0.156047	4.62509	3.74427e-06	0.0001341	protein_coding	chr14	91271323	91417844	-	0	1	0	0	0	0	0	0	0	0
NHEK	CGA+Tau	ENSG00000305383	ENSG00000305383.1	2868.09	-0.502183	0.12213	-0.548126	0.118572	-4.62274	3.78697e-06	0.000135286	lncRNA	chr3	189934794	189935705	-	0	0	0	0	0	0	0	0	0	0
NHEK	CGA+Tau	DDX21	ENSG00000165732.14	17249.7	-0.379867	0.0909555	-0.412809	0.0893619	-4.61952	3.84635e-06	0.000136715	protein_coding	chr10	68956135	68985068	+	0	0	0	0	0	0	0	0	0	0
NHEK	CGA+Tau	COL4A6	ENSG00000197565.17	1699.76	0.370762	0.0877629	0.398954	0.0863552	4.61992	3.83891e-06	0.000136715	protein_coding	chrX	108155607	108439497	-	0	0	0	0	0	0	0	0	0	0
NHEK	CGA+Tau	DEGS1	ENSG00000143753.14	11334.7	0.511285	0.124323	0.556973	0.120619	4.61763	3.88144e-06	0.000137616	protein_coding	chr1	224175756	224193441	+	0	0	0	0	0	0	0	0	0	0
NHEK	CGA+Tau	RMI2	ENSG00000175643.10	76.5399	0.973107	0.245179	1.07816	0.233709	4.61326	3.96409e-06	0.000140194	protein_coding	chr16	11249619	11381662	+	0	1	0	0	0	0	0	0	0	0
NHEK	CGA+Tau	IL20RA	ENSG00000016402.14	438.012	0.603688	0.148986	0.662352	0.143612	4.6121	3.98624e-06	0.000140625	protein_coding	chr6	136999971	137045180	-	0	1	0	0	0	0	0	0	0	0
NHEK	CGA+Tau	LTB4R	ENSG00000213903.9	193.862	0.758632	0.190037	0.837602	0.181769	4.60806	4.06453e-06	0.000143029	protein_coding	chr14	24311450	24318036	+	0	1	0	0	0	0	0	0	0	0
NHEK	CGA+Tau	ADAMTS6	ENSG00000049192.15	235.303	-0.658653	0.16394	-0.725586	0.157501	-4.60687	4.08775e-06	0.000143132	protein_coding	chr5	65148738	65481920	-	0	1	0	0	0	0	0	0	0	0
NHEK	CGA+Tau	MAP7D3	ENSG00000129680.16	926.954	-0.515235	0.126156	-0.563606	0.122328	-4.60733	4.07863e-06	0.000143132	protein_coding	chrX	136213220	136256482	-	0	0	0	0	0	0	0	0	0	0
NHEK	CGA+Tau	ADSL	ENSG00000239900.14	1562.02	-0.442964	0.107113	-0.481346	0.104551	-4.60392	4.14603e-06	0.000144814	protein_coding	chr22	40346461	40390463	+	0	0	0	0	0	0	0	0	0	0
NHEK	CGA+Tau	OSBPL6	ENSG00000079156.17	665.646	-0.443681	0.10736	-0.482024	0.104776	-4.6005	4.21487e-06	0.000146854	protein_coding	chr2	178194481	178402893	+	0	0	0	0	0	0	0	0	0	0
NHEK	CGA+Tau	MAK16	ENSG00000198042.11	1684.5	-0.439434	0.106359	-0.477718	0.103853	-4.59995	4.22588e-06	0.000146875	protein_coding	chr8	33485182	33501262	+	0	0	0	0	0	0	0	0	0	0
NHEK	CGA+Tau	FTX	ENSG00000230590.13	2860.47	0.495406	0.121171	0.540868	0.117678	4.59615	4.30366e-06	0.000149211	lncRNA	chrX	73940435	74293574	-	0	0	0	0	0	0	0	0	0	0
NHEK	CGA+Tau	STOM	ENSG00000148175.13	2500.65	0.368748	0.0877441	0.39677	0.0863562	4.59457	4.33642e-06	0.000149978	protein_coding	chr9	121338987	121370304	-	0	0	0	0	0	0	0	0	0	0
NHEK	CGA+Tau	SLC8A1	ENSG00000183023.19	121.845	-0.91029	0.231408	-1.01033	0.22009	-4.59053	4.42113e-06	0.000152534	protein_coding	chr2	40097270	40611053	-	0	1	0	0	0	0	0	0	0	0
NHEK	CGA+Tau	ENSG00000291175	ENSG00000291175.2	196.017	0.84867	0.215257	0.940647	0.205093	4.58644	4.50872e-06	0.000155177	lncRNA	chr17	45501318	45586340	-	0	1	0	0	0	0	0	0	0	0
NHEK	CGA+Tau	RFTN1	ENSG00000131378.14	1298.76	-0.378683	0.0907083	-0.408763	0.0891436	-4.58544	4.53025e-06	0.000155539	protein_coding	chr3	16313574	16514026	-	0	0	0	0	0	0	0	0	0	0
NHEK	CGA+Tau	EPHX4	ENSG00000172031.7	147.031	-0.797632	0.202404	-0.88402	0.193088	-4.57833	4.68711e-06	0.000160533	protein_coding	chr1	92029985	92063538	+	0	1	0	0	0	0	0	0	0	0
NHEK	CGA+Tau	WNT5A	ENSG00000114251.15	1115.32	0.405758	0.0973487	0.436191	0.0953477	4.57474	4.76804e-06	0.00016291	protein_coding	chr3	55465715	55490539	-	0	0	0	1	0	0	1	0	0	0
NHEK	CGA+Tau	UBE2E3	ENSG00000170035.16	1860.67	-0.32642	0.0774853	-0.350147	0.0766472	-4.56829	4.91718e-06	0.0001676	protein_coding	chr2	180967248	181076585	+	0	0	0	0	0	0	0	0	0	0
NHEK	CGA+Tau	GSTO1	ENSG00000148834.13	3757.4	-0.510756	0.126422	-0.559255	0.122525	-4.56442	5.00876e-06	0.000169901	protein_coding	chr10	104235356	104267459	+	0	0	0	0	0	0	0	0	0	0
NHEK	CGA+Tau	SLC16A1	ENSG00000155380.13	12903.5	-0.38811	0.0938395	-0.420468	0.0921106	-4.56481	4.99941e-06	0.000169901	protein_coding	chr1	112911847	112957593	-	0	0	0	0	0	0	0	0	0	0
NHEK	CGA+Tau	ZNF281	ENSG00000162702.8	2078.11	-0.360501	0.0862886	-0.387798	0.084976	-4.56361	5.02806e-06	0.000170146	protein_coding	chr1	200404940	200410056	-	0	0	0	0	0	0	0	0	0	0
NHEK	CGA+Tau	SACS	ENSG00000151835.17	5079.71	-0.333355	0.0793963	-0.357821	0.0784579	-4.56067	5.09904e-06	0.000172135	protein_coding	chr13	23288689	23433763	-	0	0	0	0	0	0	0	0	0	0
NHEK	CGA+Tau	STX1A	ENSG00000106089.12	284.785	-0.630022	0.158654	-0.694575	0.152476	-4.55529	5.23125e-06	0.000176177	protein_coding	chr7	73699206	73719672	-	0	1	0	0	0	1	1	0	0	0
NHEK	CGA+Tau	FLRT3	ENSG00000125848.10	6267.86	-0.399989	0.0972613	-0.43386	0.0953163	-4.5518	5.31895e-06	0.000178704	protein_coding	chr20	14322985	14337614	-	0	0	0	0	0	0	0	0	0	0
NHEK	CGA+Tau	MCUB	ENSG00000005059.16	389.986	-0.624698	0.157542	-0.689104	0.151416	-4.55106	5.33761e-06	0.000178905	protein_coding	chr4	109560209	109688719	+	0	1	0	0	0	0	0	0	0	0
NHEK	CGA+Tau	SMARCA1	ENSG00000102038.16	1173.45	-0.464873	0.114718	-0.50775	0.111622	-4.54884	5.39425e-06	0.000179524	protein_coding	chrX	129446501	129523500	-	0	0	0	0	0	0	0	0	0	0
NHEK	CGA+Tau	RNF144B	ENSG00000137393.10	4546.69	0.337108	0.0801699	0.360415	0.079216	4.54977	5.37044e-06	0.000179524	protein_coding	chr6	18387350	18468870	+	0	0	0	0	0	0	0	0	0	0
NHEK	CGA+Tau	MMP10	ENSG00000166670.10	175.243	-0.811635	0.207737	-0.900897	0.198039	-4.54909	5.38793e-06	0.000179524	protein_coding	chr11	102770502	102780628	-	0	1	1	0	0	0	1	0	0	0
NHEK	CGA+Tau	PLA2R1	ENSG00000153246.13	2645.85	0.337265	0.0804988	0.361676	0.0795257	4.54791	5.41817e-06	0.000179896	protein_coding	chr2	159932006	160062615	-	0	0	0	1	0	0	1	0	0	0
NHEK	CGA+Tau	THBS1-IT1	ENSG00000276107.1	310.271	-0.660698	0.167421	-0.729958	0.160528	-4.54724	5.43538e-06	0.000180044	lncRNA	chr15	39586561	39587293	+	0	1	0	0	0	0	0	0	0	0
NHEK	CGA+Tau	NOL11	ENSG00000130935.10	2832.54	-0.410078	0.100039	-0.445129	0.0979162	-4.54602	5.46706e-06	0.000180669	protein_coding	chr17	67717931	67744531	+	0	0	0	0	0	0	0	0	0	0
NHEK	CGA+Tau	PIK3IP1	ENSG00000100100.14	2090.8	0.530417	0.132213	0.580932	0.127924	4.54122	5.59297e-06	0.000184398	protein_coding	chr22	31281594	31292534	-	0	0	0	0	0	0	0	0	0	0
NHEK	CGA+Tau	MCFD2	ENSG00000180398.13	4387.99	-0.32773	0.0783819	-0.35179	0.0775056	-4.5389	5.6548e-06	0.000186002	protein_coding	chr2	46901870	46941855	-	0	0	0	0	0	0	0	0	0	0
NHEK	CGA+Tau	ID3	ENSG00000117318.9	2526.23	0.508585	0.12699	0.557516	0.123065	4.53027	5.89079e-06	0.000193314	protein_coding	chr1	23557926	23559501	-	0	0	0	0	0	0	0	0	0	0
NHEK	CGA+Tau	SLC2A6	ENSG00000160326.14	648.305	-0.543754	0.136581	-0.597698	0.131953	-4.52963	5.90878e-06	0.000193454	protein_coding	chr9	133471094	133479127	-	0	0	0	0	0	0	0	0	0	0
NHEK	CGA+Tau	APPAT	ENSG00000230606.12	411.132	0.905129	0.23421	1.00675	0.22231	4.5286	5.93766e-06	0.00019395	lncRNA	chr2	97416059	97437397	-	0	1	0	0	0	0	0	0	0	0
NHEK	CGA+Tau	NAA15	ENSG00000164134.14	6317.4	-0.355549	0.0859865	-0.383455	0.0847078	-4.5268	5.98846e-06	0.000195157	protein_coding	chr4	139301446	139420033	+	0	0	0	0	0	0	0	0	0	0
NHEK	CGA+Tau	NOC3L	ENSG00000173145.11	2434.72	-0.479345	0.119483	-0.524463	0.116082	-4.51804	6.24153e-06	0.000202936	protein_coding	chr10	94333226	94362959	-	0	0	0	0	0	0	0	0	0	0
NHEK	CGA+Tau	GPAM	ENSG00000119927.14	1675.9	-0.365695	0.0892464	-0.396003	0.0877931	-4.51064	6.46335e-06	0.000209665	protein_coding	chr10	112149865	112215377	-	0	0	0	0	0	0	0	0	0	0
NHEK	CGA+Tau	NT5DC3	ENSG00000111696.12	2161.4	-0.416935	0.103342	-0.455667	0.101035	-4.50999	6.4831e-06	0.000209823	protein_coding	chr12	103770453	103841234	-	0	0	0	0	0	0	0	0	0	0
NHEK	CGA+Tau	DDX18	ENSG00000088205.13	4682.63	-0.367514	0.0897208	-0.397556	0.0882347	-4.50566	6.61673e-06	0.000213658	protein_coding	chr2	117814691	117832377	+	0	0	0	0	0	0	0	0	0	0
NHEK	CGA+Tau	MSANTD3	ENSG00000066697.15	1247.77	-0.355944	0.0866592	-0.384264	0.0853587	-4.50175	6.73947e-06	0.00021663	protein_coding	chr9	100427143	100451734	+	0	0	0	0	0	0	0	0	0	0
NHEK	CGA+Tau	IGFBP3	ENSG00000146674.16	394.158	1.33512	0.352484	1.49351	0.331745	4.50199	6.73203e-06	0.00021663	protein_coding	chr7	45912245	45921874	-	1	1	1	1	1	0	1	0	1	1
NHEK	CGA+Tau	PHLDB2	ENSG00000144824.21	10427.5	-0.337214	0.0819297	-0.363314	0.0808769	-4.49219	7.0494e-06	0.000226077	protein_coding	chr3	111732497	111976517	+	0	0	0	0	0	0	0	0	0	0
NHEK	CGA+Tau	TGFBR1	ENSG00000106799.15	8037.46	0.446466	0.111313	0.486883	0.108449	4.48952	7.13838e-06	0.000227891	protein_coding	chr9	99104038	99154192	+	0	0	0	0	0	0	0	0	0	0
NHEK	CGA+Tau	KLF9	ENSG00000119138.5	416.418	0.53949	0.136761	0.592883	0.132073	4.48904	7.15439e-06	0.000227891	protein_coding	chr9	70384604	70414657	-	0	0	0	0	0	0	0	0	0	0
NHEK	CGA+Tau	NMD3	ENSG00000169251.13	4976.67	-0.459998	0.115259	-0.503422	0.112129	-4.48968	7.1331e-06	0.000227891	protein_coding	chr3	161104696	161253532	+	0	0	0	0	0	0	0	0	0	0
NHEK	CGA+Tau	BCL2L1	ENSG00000171552.14	3306.35	-0.373325	0.091845	-0.404352	0.0902369	-4.48101	7.42904e-06	0.000236106	protein_coding	chr20	31664452	31723989	-	0	0	1	1	0	0	1	0	0	0
NHEK	CGA+Tau	SUB1	ENSG00000113387.13	8528.49	-0.516913	0.130997	-0.56764	0.126732	-4.47904	7.49801e-06	0.000237763	protein_coding	chr5	32531633	32604507	+	0	0	0	0	0	0	0	0	0	0
NHEK	CGA+Tau	LCP1	ENSG00000136167.15	260.415	-0.715608	0.186393	-0.795698	0.177923	-4.47214	7.74401e-06	0.000245013	protein_coding	chr13	46125920	46211871	-	0	1	0	0	0	0	0	0	0	0
NHEK	CGA+Tau	ENSG00000285999	ENSG00000285999.1	87.4505	0.926517	0.244255	1.03545	0.231635	4.47018	7.81551e-06	0.000246722	lncRNA	chr5	66085405	66093937	+	0	1	0	0	0	0	0	0	0	0
NHEK	CGA+Tau	NUP155	ENSG00000113569.17	2719.39	-0.36027	0.0886263	-0.38973	0.0872102	-4.46885	7.864e-06	0.000247698	protein_coding	chr5	37288137	37371124	-	0	0	0	0	0	0	0	0	0	0
NHEK	CGA+Tau	GTF2F2	ENSG00000188342.13	3524.54	-0.422776	0.105925	-0.461861	0.103421	-4.46586	7.97494e-06	0.000250633	protein_coding	chr13	45120510	45284893	+	0	0	0	0	0	0	0	0	0	0
NHEK	CGA+Tau	SMPDL3A	ENSG00000172594.13	1736.16	0.609726	0.157504	0.675039	0.151195	4.46469	8.0184e-06	0.000250882	protein_coding	chr6	122789049	122809720	+	0	1	0	0	0	0	0	0	0	0
NHEK	CGA+Tau	F2R	ENSG00000181104.7	2428.14	-0.317891	0.077588	-0.342824	0.0767781	-4.46513	8.00193e-06	0.000250882	protein_coding	chr5	76716126	76735770	+	0	0	0	0	0	0	0	0	0	0
NHEK	CGA+Tau	N4BP2L2-IT2	ENSG00000281026.1	273.308	0.800107	0.210209	0.891964	0.199824	4.46375	8.05358e-06	0.000251425	lncRNA	chr13	32504506	32509395	-	0	1	0	0	0	0	0	0	0	0
NHEK	CGA+Tau	NIFK	ENSG00000155438.12	2748.17	-0.468532	0.118528	-0.513465	0.115173	-4.45821	8.26477e-06	0.000257449	protein_coding	chr2	121726945	121736911	-	0	0	0	0	0	0	0	0	0	0
NHEK	CGA+Tau	GBP3	ENSG00000117226.13	2840.3	-0.322901	0.0787922	-0.347307	0.0779272	-4.45681	8.31884e-06	0.000257994	protein_coding	chr1	89006666	89022894	-	0	0	0	0	0	0	0	0	0	0
NHEK	CGA+Tau	PALM2AKAP2	ENSG00000157654.19	7499.77	-0.494214	0.125833	-0.543483	0.121941	-4.45695	8.31349e-06	0.000257994	protein_coding	chr9	109498325	110172512	+	0	0	0	0	0	0	0	0	0	0
NHEK	CGA+Tau	PDGFB	ENSG00000100311.17	204.771	-0.75073	0.197034	-0.836231	0.187669	-4.45589	8.35468e-06	0.000258537	protein_coding	chr22	39223359	39244982	-	0	1	1	1	1	0	1	0	0	0
NHEK	CGA+Tau	MRPL16	ENSG00000166902.5	782.367	-0.44336	0.111768	-0.484903	0.108859	-4.45442	8.41218e-06	0.000259747	protein_coding	chr11	59806140	59810778	-	0	0	0	0	0	0	0	0	0	0
NHEK	CGA+Tau	KLHL31	ENSG00000124743.6	238.443	0.698871	0.182834	0.777265	0.174593	4.45187	8.5125e-06	0.000261699	protein_coding	chr6	53647916	53665756	-	0	1	0	0	0	0	0	0	0	0
NHEK	CGA+Tau	ARSJ	ENSG00000180801.14	749.602	-0.395474	0.0986171	-0.430069	0.0965996	-4.45209	8.50402e-06	0.000261699	protein_coding	chr4	113900284	113979727	-	0	0	0	0	0	0	0	0	0	0
NHEK	CGA+Tau	MALT1	ENSG00000172175.16	5718.7	-0.294712	0.0717055	-0.3169	0.0711999	-4.45085	8.55294e-06	0.000262371	protein_coding	chr18	58671465	58754477	+	0	0	0	0	0	0	0	0	0	0
NHEK	CGA+Tau	FAM53B	ENSG00000189319.14	1302.1	0.427234	0.107285	0.465728	0.104671	4.44946	8.60852e-06	0.000263503	protein_coding	chr10	124619292	124744378	-	0	0	0	0	0	0	0	0	0	0
NHEK	CGA+Tau	XPNPEP1	ENSG00000108039.18	3942.45	-0.38417	0.0957959	-0.417454	0.0939565	-4.44305	8.86922e-06	0.00027031	protein_coding	chr10	109864766	109923553	-	0	0	0	0	0	0	0	0	0	0
NHEK	CGA+Tau	ENSG00000230551	ENSG00000230551.4	2418.3	0.550532	0.141928	0.607691	0.136772	4.44309	8.8678e-06	0.00027031	lncRNA	chr5	149494314	149504670	-	0	0	0	0	0	0	0	0	0	0
NHEK	CGA+Tau	BRIX1	ENSG00000113460.13	1422.92	-0.465788	0.118672	-0.511108	0.115271	-4.43398	9.25109e-06	0.000281341	protein_coding	chr5	34915677	34925996	+	0	0	0	0	0	0	0	0	0	0
NHEK	CGA+Tau	NGLY1	ENSG00000151092.18	1436.72	-0.391687	0.0984787	-0.426483	0.0964772	-4.42055	9.84482e-06	0.000298753	protein_coding	chr3	25718944	25790039	-	0	0	0	0	0	0	0	0	0	0
NHEK	CGA+Tau	ARL4C	ENSG00000188042.8	3924.27	-0.382249	0.095934	-0.415703	0.0940916	-4.41806	9.95895e-06	0.000301568	protein_coding	chr2	234493041	234497081	-	0	0	0	0	0	0	0	0	0	0
NHEK	CGA+Tau	RPF2	ENSG00000197498.13	1464.76	-0.473576	0.121456	-0.520243	0.11784	-4.41483	1.01088e-05	0.00030545	protein_coding	chr6	110982015	111028263	+	0	0	0	0	0	0	0	0	0	0
NHEK	CGA+Tau	SNAP23	ENSG00000092531.10	2614.46	-0.321986	0.079514	-0.347024	0.078642	-4.4127	1.02087e-05	0.000307432	protein_coding	chr15	42491233	42545356	+	0	0	0	0	0	0	0	0	0	0
NHEK	CGA+Tau	S100A7A	ENSG00000184330.12	116.774	0.832881	0.222181	0.930385	0.210852	4.41251	1.0218e-05	0.000307432	protein_coding	chr1	153416520	153423222	+	0	1	0	0	0	0	0	0	0	0
NHEK	CGA+Tau	RXRA	ENSG00000186350.12	1119.04	0.496702	0.128196	0.54683	0.124056	4.40793	1.04365e-05	0.000313338	protein_coding	chr9	134317098	134440585	+	0	0	0	0	0	0	0	0	0	0
NHEK	CGA+Tau	ENSG00000244055	ENSG00000244055.3	65.8573	1.04487	0.281881	1.17299	0.266458	4.40216	1.07179e-05	0.000321104	lncRNA	chr7	92457564	92519877	+	1	1	0	0	0	0	0	0	0	0
NHEK	CGA+Tau	MIR34AHG	ENSG00000228526.9	234.529	0.597127	0.156889	0.662437	0.150597	4.39873	1.08886e-05	0.000325526	lncRNA	chr1	9139555	9202826	-	0	1	0	0	0	0	0	0	0	0
NHEK	CGA+Tau	ANXA3	ENSG00000138772.13	24621.8	-0.484297	0.125255	-0.53342	0.121341	-4.39603	1.1025e-05	0.000328908	protein_coding	chr4	78551747	78610451	+	0	0	0	0	0	0	0	0	0	0
NHEK	CGA+Tau	RAPGEFL1	ENSG00000108352.13	883.428	0.551465	0.144323	0.61024	0.138932	4.39235	1.1213e-05	0.00033381	protein_coding	chr17	40177010	40195656	+	0	0	0	0	0	0	0	0	0	0
NHEK	CGA+Tau	STEAP1	ENSG00000164647.9	151.841	-0.726124	0.193764	-0.810152	0.184567	-4.38947	1.13628e-05	0.00033756	protein_coding	chr7	90154456	90164829	+	0	1	0	0	0	0	0	0	0	0
NHEK	CGA+Tau	GLCE	ENSG00000138604.10	1438.4	-0.421405	0.107815	-0.461092	0.105181	-4.3838	1.16626e-05	0.000345012	protein_coding	chr15	69160584	69272217	+	0	0	0	0	0	0	0	0	0	0
NHEK	CGA+Tau	HNRNPF	ENSG00000169813.17	8562.27	-0.331681	0.0813251	-0.351918	0.0802726	-4.38404	1.16498e-05	0.000345012	protein_coding	chr10	43385617	43409186	-	0	0	0	0	0	0	0	0	0	0
NHEK	CGA+Tau	DSG4	ENSG00000175065.12	279.187	-0.625126	0.166058	-0.696039	0.158959	-4.37874	1.19367e-05	0.000352381	protein_coding	chr18	31376777	31414912	+	0	1	0	0	0	0	0	0	0	0
NHEK	CGA+Tau	HIP1	ENSG00000127946.17	445.487	0.562845	0.148269	0.623698	0.142551	4.37526	1.21286e-05	0.0003573	protein_coding	chr7	75533298	75738962	-	0	0	0	0	0	0	0	0	0	0
NHEK	CGA+Tau	ENSG00000286965	ENSG00000286965.1	82.0372	1.06886	0.292438	1.20341	0.275251	4.37204	1.2309e-05	0.000361858	lncRNA	chr2	212932894	212937520	-	1	1	0	0	0	0	0	0	0	0
NHEK	CGA+Tau	KMT2E-AS1	ENSG00000239569.6	372.444	0.582731	0.154119	0.646583	0.147959	4.37001	1.24243e-05	0.000364488	lncRNA	chr7	104894628	105014321	-	0	0	0	0	0	1	1	0	0	0
NHEK	CGA+Tau	ENSG00000251076	ENSG00000251076.2	50.5117	1.15554	0.315665	1.30166	0.297921	4.36915	1.24733e-05	0.000365167	lncRNA	chr5	112219335	112257309	+	1	1	0	0	0	0	0	0	0	0
NHEK	CGA+Tau	SIPA1L2	ENSG00000116991.12	747.744	0.435136	0.112266	0.47728	0.109306	4.36646	1.26275e-05	0.000367394	protein_coding	chr1	232397965	232630571	-	0	0	0	0	0	0	0	0	0	0
NHEK	CGA+Tau	ERO1A	ENSG00000197930.13	9471.48	-0.368675	0.0934849	-0.400858	0.0918038	-4.36647	1.26273e-05	0.000367394	protein_coding	chr14	52639915	52695900	-	0	0	0	0	0	0	0	0	0	0
NHEK	CGA+Tau	ENSG00000309428	ENSG00000309428.1	171.743	0.750913	0.202326	0.839973	0.19233	4.36736	1.25757e-05	0.000367394	lncRNA	chr9	63813642	63819300	+	0	1	0	0	0	0	0	0	0	0
NHEK	CGA+Tau	CYGB	ENSG00000161544.10	304.152	-0.691011	0.186039	-0.772266	0.177258	-4.35672	1.32024e-05	0.000383143	protein_coding	chr17	76527356	76551175	-	0	1	0	0	0	0	0	0	0	0
NHEK	CGA+Tau	ENSG00000305731	ENSG00000305731.1	68.9622	1.16832	0.32243	1.31865	0.302693	4.35638	1.32231e-05	0.000383143	lncRNA	chr10	46816584	46838243	+	1	1	0	0	0	0	0	0	0	0
NHEK	CGA+Tau	CNNM2	ENSG00000148842.18	159.334	0.688179	0.185388	0.769079	0.176661	4.35342	1.3403e-05	0.000387561	protein_coding	chr10	102918294	103090222	+	0	1	0	0	0	0	0	0	0	0
NHEK	CGA+Tau	SRGAP2B	ENSG00000196369.12	496.745	0.505463	0.132839	0.558517	0.128325	4.35237	1.34671e-05	0.000388617	protein_coding	chr1	144887265	145095528	-	0	0	0	0	0	0	0	0	0	0
NHEK	CGA+Tau	LINC02159	ENSG00000253417.5	55.8623	1.20659	0.332922	1.36139	0.312862	4.35141	1.35266e-05	0.000389538	lncRNA	chr5	160931778	160938626	-	1	1	0	0	0	0	0	0	0	0
NHEK	CGA+Tau	ENSG00000277701	ENSG00000277701.6	476.397	0.667098	0.179678	0.744986	0.171349	4.34778	1.37521e-05	0.000395224	lncRNA	chr2	97276469	97291886	+	0	1	0	0	0	0	0	0	0	0
NHEK	CGA+Tau	FRMD6	ENSG00000139926.16	9037.54	-0.26101	0.0648087	-0.280743	0.0646103	-4.34517	1.39166e-05	0.00039914	protein_coding	chr14	51489100	51730727	+	0	0	0	0	0	0	0	0	0	0
NHEK	CGA+Tau	NEDD1	ENSG00000139350.13	2725.19	-0.329338	0.0831131	-0.356511	0.0820672	-4.34414	1.39824e-05	0.000399404	protein_coding	chr12	96907224	96953780	+	0	0	0	0	0	0	0	0	0	0
NHEK	CGA+Tau	STXBP5	ENSG00000164506.16	4358.8	0.357266	0.0907593	0.387765	0.0892549	4.34447	1.39615e-05	0.000399404	protein_coding	chr6	147204180	147391010	+	0	0	0	0	0	0	0	0	0	0
NHEK	CGA+Tau	LNCAROD	ENSG00000231131.11	2930.98	-0.423241	0.109576	-0.46399	0.106837	-4.34298	1.40563e-05	0.000400703	lncRNA	chr10	52445975	52755570	-	0	0	0	0	0	0	0	0	0	0
NHEK	CGA+Tau	IRAK2	ENSG00000134070.5	223.429	-0.618955	0.166302	-0.690884	0.159112	-4.34211	1.41118e-05	0.000401475	protein_coding	chr3	10164919	10243745	+	0	1	0	0	0	0	0	0	0	0
NHEK	CGA+Tau	CRNN	ENSG00000143536.7	822.785	0.556731	0.148077	0.618056	0.142357	4.3416	1.41449e-05	0.000401608	protein_coding	chr1	152409243	152414263	-	0	0	0	0	0	0	0	0	0	0
NHEK	CGA+Tau	PRKAA1	ENSG00000132356.12	2603.02	-0.302672	0.0749507	-0.32264	0.0743297	-4.34066	1.42058e-05	0.000402526	protein_coding	chr5	40759389	40798374	-	0	0	1	0	0	0	1	0	0	0
NHEK	CGA+Tau	GPATCH4	ENSG00000160818.17	476.659	-0.494369	0.130397	-0.546623	0.126028	-4.3373	1.44242e-05	0.000407895	protein_coding	chr1	156594301	156601496	-	0	0	0	0	0	0	0	0	0	0
NHEK	CGA+Tau	KRT18	ENSG00000111057.11	7935.22	-0.429604	0.111734	-0.471827	0.108808	-4.33634	1.44878e-05	0.000408875	protein_coding	chr12	52948871	52952906	+	0	0	0	0	0	0	0	0	0	0
NHEK	CGA+Tau	LIF	ENSG00000128342.5	176.986	-0.750879	0.20498	-0.842888	0.194478	-4.3341	1.46357e-05	0.000412224	protein_coding	chr22	30240453	30246759	-	0	1	0	0	0	0	0	0	0	0
NHEK	CGA+Tau	TPMT	ENSG00000137364.5	2820.62	-0.373037	0.0956429	-0.406628	0.09384	-4.33321	1.4695e-05	0.000413071	protein_coding	chr6	18128311	18155077	-	0	0	0	0	0	0	0	0	0	0
NHEK	CGA+Tau	DAPL1	ENSG00000163331.12	194.679	0.847593	0.232836	0.953045	0.220148	4.32911	1.49711e-05	0.000419993	protein_coding	chr2	158795317	158862781	+	0	1	0	0	0	0	0	0	0	0
NHEK	CGA+Tau	OARD1	ENSG00000124596.17	765.591	-0.463306	0.121757	-0.511013	0.118084	-4.32755	1.50778e-05	0.000422148	protein_coding	chr6	41033627	41097787	-	0	0	0	0	0	0	0	0	0	0
NHEK	CGA+Tau	LLPH	ENSG00000139233.7	2178.69	-0.35603	0.0910925	-0.38748	0.0895855	-4.32526	1.52354e-05	0.000425717	protein_coding	chr12	66116555	66130750	-	0	0	0	0	0	1	1	0	0	0
NHEK	CGA+Tau	HSD11B2	ENSG00000176387.7	50.5238	1.25396	0.348886	1.41816	0.327986	4.32383	1.53347e-05	0.000427643	protein_coding	chr16	67430652	67437553	+	1	1	0	0	0	0	0	0	1	1
NHEK	CGA+Tau	CYP4F3	ENSG00000186529.16	119.569	0.83317	0.228805	0.936399	0.21659	4.32338	1.53658e-05	0.000427666	protein_coding	chr19	15640897	15662825	+	0	1	0	0	0	0	0	0	0	0
NHEK	CGA+Tau	NTM	ENSG00000182667.15	121.33	-0.950426	0.263187	-1.07151	0.247965	-4.32123	1.55159e-05	0.000430148	protein_coding	chr11	131370478	132336822	+	0	1	0	0	0	0	0	0	0	0
NHEK	CGA+Tau	ENSG00000309959	ENSG00000309959.1	63.6553	1.08268	0.300892	1.22312	0.283029	4.32155	1.54939e-05	0.000430148	lncRNA	chr5	59768318	59795542	+	1	1	0	0	0	0	0	0	0	0
NHEK	CGA+Tau	SPRY4	ENSG00000187678.10	478.442	-0.85379	0.235872	-0.961748	0.222643	-4.31969	1.56245e-05	0.000432309	protein_coding	chr5	142310427	142326455	-	0	1	0	0	0	0	0	0	0	0
NHEK	CGA+Tau	RIC3	ENSG00000166405.16	370.361	0.576272	0.155025	0.641783	0.148664	4.317	1.58161e-05	0.000436752	protein_coding	chr11	8106056	8169055	-	0	0	0	0	0	0	0	0	0	0
NHEK	CGA+Tau	ABRACL	ENSG00000146386.8	2720.44	-0.401849	0.104637	-0.441011	0.102224	-4.31415	1.60216e-05	0.000441563	protein_coding	chr6	139028745	139043302	+	0	0	0	0	0	0	0	0	0	0
NHEK	CGA+Tau	MBOAT2	ENSG00000143797.12	6680.81	-0.290626	0.0729881	-0.312426	0.0724636	-4.31149	1.62157e-05	0.000446043	protein_coding	chr2	8852690	9003709	-	0	0	0	0	0	0	0	0	0	0
NHEK	CGA+Tau	OVGP1	ENSG00000085465.13	83.0432	0.936773	0.260016	1.05673	0.245147	4.3106	1.62812e-05	0.000446972	protein_coding	chr1	111414319	111427735	-	0	1	0	0	0	0	0	0	0	0
NHEK	CGA+Tau	SCNN1A	ENSG00000111319.13	706.655	0.42882	0.111637	0.468326	0.108704	4.30828	1.64529e-05	0.000449935	protein_coding	chr12	6346843	6377730	-	0	0	0	0	0	0	0	0	0	0
NHEK	CGA+Tau	TCF4	ENSG00000196628.20	1426.55	0.50625	0.134778	0.56032	0.130056	4.30831	1.64507e-05	0.000449935	protein_coding	chr18	55222185	55664787	-	0	0	0	0	0	0	0	0	0	0
NHEK	CGA+Tau	RBM14-RBM4	ENSG00000248643.5	106.379	0.837071	0.231582	0.942388	0.218979	4.30356	1.68079e-05	0.000458754	protein_coding	chr11	66616626	66646469	+	0	1	0	0	0	0	0	0	0	0
NHEK	CGA+Tau	DDX20	ENSG00000064703.13	1531.97	-0.353943	0.0911214	-0.385259	0.0896166	-4.29897	1.71592e-05	0.00046744	protein_coding	chr1	111754832	111775602	+	0	0	0	0	0	0	0	0	0	0
NHEK	CGA+Tau	LRRC49	ENSG00000137821.12	603.285	-0.527067	0.14197	-0.586589	0.136654	-4.29252	1.76656e-05	0.000480308	protein_coding	chr15	70853239	71053658	+	0	0	0	0	0	0	0	0	0	0
NHEK	CGA+Tau	UTP14A	ENSG00000156697.13	1471.65	-0.366137	0.0948936	-0.399644	0.093151	-4.29029	1.78443e-05	0.000484233	protein_coding	chrX	129906121	129929761	+	0	0	0	0	0	0	0	0	0	0
NHEK	CGA+Tau	LYAR	ENSG00000145220.14	531.488	-0.637824	0.174641	-0.714306	0.166573	-4.28824	1.80096e-05	0.000487781	protein_coding	chr4	4267701	4290154	-	0	1	0	0	0	0	0	0	0	0
NHEK	CGA+Tau	ENSG00000289754	ENSG00000289754.1	689.006	0.454512	0.12055	0.50149	0.116972	4.28727	1.80885e-05	0.000488978	lncRNA	chr16	28537040	28620133	-	0	0	0	0	0	0	0	0	0	0
NHEK	CGA+Tau	IL6R	ENSG00000160712.13	1514.49	0.401539	0.105102	0.43997	0.102646	4.2863	1.81674e-05	0.000490173	protein_coding	chr1	154405193	154469450	+	0	0	0	0	0	0	0	0	0	0
NHEK	CGA+Tau	DHRS9	ENSG00000073737.17	1837.01	-0.532093	0.143632	-0.592066	0.138171	-4.28502	1.82723e-05	0.000492061	protein_coding	chr2	169064789	169096167	+	0	0	0	0	0	0	0	0	0	0
NHEK	CGA+Tau	MRTO4	ENSG00000053372.5	1278.38	-0.39489	0.103372	-0.432799	0.101045	-4.28322	1.8421e-05	0.000495121	protein_coding	chr1	19251805	19260128	+	0	0	0	0	0	0	0	0	0	0
NHEK	CGA+Tau	GNL2	ENSG00000134697.13	2695.19	-0.355448	0.0920047	-0.387264	0.0904492	-4.28156	1.8559e-05	0.000497882	protein_coding	chr1	37566816	37595937	-	0	0	0	0	0	0	0	0	0	0
NHEK	CGA+Tau	RGS2	ENSG00000116741.8	2280.7	0.46537	0.124071	0.514447	0.120199	4.27994	1.86943e-05	0.000500561	protein_coding	chr1	192809039	192812275	+	0	0	0	0	0	0	0	0	0	0
NHEK	CGA+Tau	SLC20A2	ENSG00000168575.11	4377.35	-0.258016	0.0645157	-0.275373	0.0643543	-4.27902	1.87722e-05	0.000501693	protein_coding	chr8	42416475	42541926	-	0	0	0	0	0	0	0	0	0	0
NHEK	CGA+Tau	PDPN	ENSG00000162493.17	1463.24	0.462742	0.123425	0.511352	0.119597	4.27561	1.90614e-05	0.00050846	protein_coding	chr1	13583465	13617957	+	0	0	0	0	0	0	0	0	0	0
NHEK	CGA+Tau	CWF19L1	ENSG00000095485.18	1214.82	-0.406307	0.107153	-0.446339	0.104567	-4.26846	1.96829e-05	0.000522836	protein_coding	chr10	100232298	100267680	-	0	0	0	0	0	0	0	0	0	0
NHEK	CGA+Tau	TJP2	ENSG00000119139.21	4826.66	-0.284103	0.0722212	-0.306441	0.0717877	-4.26871	1.96602e-05	0.000522836	protein_coding	chr9	69121264	69274615	+	0	0	0	0	0	0	0	0	0	0
NHEK	CGA+Tau	FSTL1	ENSG00000163430.13	2920.54	-0.335449	0.0870984	-0.366506	0.0858703	-4.26813	1.97115e-05	0.000522836	protein_coding	chr3	120392293	120451016	-	0	0	0	1	0	0	1	0	0	0
NHEK	CGA+Tau	LINC01348	ENSG00000280587.4	395.614	0.550248	0.14972	0.613188	0.143751	4.26562	1.99346e-05	0.000527762	lncRNA	chr1	235054610	235074378	-	0	0	0	0	0	0	0	0	0	0
NHEK	CGA+Tau	LASTR	ENSG00000242147.4	155.912	-0.956599	0.270892	-1.08462	0.254381	-4.26376	2.01012e-05	0.000531175	lncRNA	chr10	5594980	5635925	-	0	1	0	0	0	0	0	0	0	0
NHEK	CGA+Tau	EIF5A2	ENSG00000163577.8	441.026	-0.549548	0.149854	-0.612954	0.143831	-4.26164	2.0293e-05	0.000535242	protein_coding	chr3	170888418	170908644	-	0	0	1	1	1	0	1	0	0	0
NHEK	CGA+Tau	SHROOM3	ENSG00000138771.16	1188.17	-0.419453	0.111283	-0.461792	0.108378	-4.26095	2.0356e-05	0.000535903	protein_coding	chr4	76435229	76783253	+	0	0	0	0	0	0	0	0	0	0
NHEK	CGA+Tau	SCIN	ENSG00000006747.15	121.644	0.887396	0.249959	1.00356	0.235567	4.26018	2.04262e-05	0.00053675	protein_coding	chr7	12570577	12660182	+	0	1	0	0	0	0	0	0	0	0
NHEK	CGA+Tau	MGAT5	ENSG00000152127.9	2550.77	-0.442307	0.118141	-0.488471	0.114703	-4.25856	2.05745e-05	0.000539642	protein_coding	chr2	134119983	134454621	+	0	0	0	0	0	0	0	0	0	0
NHEK	CGA+Tau	FOXO4	ENSG00000184481.18	420.36	0.487611	0.131647	0.540863	0.127159	4.25344	2.10514e-05	0.000551125	protein_coding	chrX	71095851	71103535	+	0	0	1	1	1	0	1	0	0	0
NHEK	CGA+Tau	CROT	ENSG00000005469.12	3397.55	0.407806	0.107806	0.447131	0.105156	4.25205	2.1182e-05	0.000553516	protein_coding	chr7	87345664	87399794	+	0	0	0	0	0	0	0	0	0	0
NHEK	CGA+Tau	TARBP1	ENSG00000059588.10	1289.69	0.393827	0.10433	0.432173	0.10195	4.23907	2.2445e-05	0.000585437	protein_coding	chr1	234391313	234479179	-	0	0	0	0	0	0	0	0	0	0
NHEK	CGA+Tau	RAB3B	ENSG00000169213.7	343.129	-0.730849	0.205745	-0.825003	0.194732	-4.23661	2.26924e-05	0.000590798	protein_coding	chr1	51907956	51990700	-	0	1	0	0	0	0	0	0	0	0
NHEK	CGA+Tau	IQCB1	ENSG00000173226.17	566.615	-0.51627	0.141433	-0.575994	0.136081	-4.23272	2.3088e-05	0.00059999	protein_coding	chr3	121769761	121835079	-	0	0	0	0	0	0	0	0	0	0
NHEK	CGA+Tau	UGT1A5	ENSG00000288705.1	242.305	0.962907	0.27585	1.09336	0.258482	4.2299	2.33791e-05	0.000606437	protein_coding	chr2	233712907	233773300	+	0	1	0	0	0	0	0	0	0	0
NHEK	CGA+Tau	HSPH1	ENSG00000120694.20	11747.9	-0.303231	0.0783381	-0.327418	0.0776078	-4.21888	2.45514e-05	0.00063568	protein_coding	chr13	31134973	31162388	-	0	0	0	0	0	0	0	0	0	0
NHEK	CGA+Tau	ERBB3	ENSG00000065361.17	1843.89	0.371874	0.0985177	0.406856	0.0965385	4.21444	2.50395e-05	0.000647129	protein_coding	chr12	56076799	56103505	+	0	0	0	0	0	0	0	0	0	0
NHEK	CGA+Tau	CLDN16	ENSG00000113946.4	443.857	0.47877	0.13061	0.531731	0.126214	4.21292	2.5209e-05	0.00065032	protein_coding	chr3	190322541	190412138	+	0	0	0	0	0	0	0	0	0	0
NHEK	CGA+Tau	ITPRIP	ENSG00000148841.17	832.28	0.598662	0.167172	0.671831	0.159533	4.21123	2.53981e-05	0.000652638	protein_coding	chr10	104309698	104338465	-	0	1	0	0	0	0	0	0	0	0
NHEK	CGA+Tau	ARHGEF37	ENSG00000183111.12	3455.71	0.410865	0.110346	0.452746	0.107518	4.21088	2.54377e-05	0.000652638	protein_coding	chr5	149551947	149634968	+	0	0	0	0	0	0	0	0	0	0
NHEK	CGA+Tau	OSER1-DT	ENSG00000223891.8	71.3538	1.06407	0.307599	1.21184	0.287741	4.21158	2.5359e-05	0.000652638	lncRNA	chr20	44210907	44226450	+	1	1	0	0	0	0	0	0	0	0
NHEK	CGA+Tau	IRX4	ENSG00000113430.11	363.445	0.641617	0.180214	0.721328	0.171432	4.20767	2.58021e-05	0.000660787	protein_coding	chr5	1877413	1887236	-	0	1	0	0	0	0	0	0	0	0
NHEK	CGA+Tau	CYB5R2	ENSG00000166394.15	508.679	-0.456466	0.124807	-0.507646	0.120853	-4.20053	2.6629e-05	0.000680727	protein_coding	chr11	7665100	7677222	-	0	0	0	0	0	0	0	0	0	0
NHEK	CGA+Tau	RAB8B	ENSG00000166128.13	5423.89	-0.436923	0.118468	-0.482931	0.115038	-4.19801	2.69269e-05	0.000687098	protein_coding	chr15	63189560	63267776	+	0	0	0	0	0	0	0	0	0	0
NHEK	CGA+Tau	ENSG00000301729	ENSG00000301729.1	49.2029	1.32616	0.387169	1.51523	0.36114	4.19567	2.72063e-05	0.000692976	lncRNA	chr4	174554991	174677463	+	1	1	0	0	0	0	0	0	0	0
NHEK	CGA+Tau	RGS20	ENSG00000147509.14	912.636	-0.436793	0.118806	-0.483813	0.11534	-4.19467	2.73274e-05	0.000694805	protein_coding	chr8	53851795	53959303	+	0	0	0	0	0	0	0	0	0	0
NHEK	CGA+Tau	GPR157	ENSG00000180758.12	1689.98	0.337133	0.0887889	0.366838	0.0874655	4.19408	2.73976e-05	0.000694907	protein_coding	chr1	9100305	9129102	-	0	0	0	0	0	0	0	0	0	0
NHEK	CGA+Tau	PURPL	ENSG00000250337.11	61.6866	0.919876	0.265309	1.04569	0.24934	4.19382	2.74299e-05	0.000694907	lncRNA	chr5	27217714	27497871	+	0	1	0	0	0	0	0	0	0	0
NHEK	CGA+Tau	LAYN	ENSG00000204381.12	159.023	-0.838085	0.241715	-0.952512	0.227353	-4.18958	2.79474e-05	0.000706749	protein_coding	chr11	111540280	111561745	+	0	1	0	0	0	0	0	0	0	0
NHEK	CGA+Tau	CYP1A1	ENSG00000140465.15	577.496	-0.444326	0.121473	-0.493247	0.117807	-4.18693	2.82759e-05	0.000713776	protein_coding	chr15	74719542	74725536	-	0	0	0	1	0	1	1	0	0	0
NHEK	CGA+Tau	SSR3	ENSG00000114850.7	15485.6	-0.350614	0.0933849	-0.384136	0.0917882	-4.18503	2.8513e-05	0.000717196	protein_coding	chr3	156539553	156555149	-	0	0	0	0	0	1	1	0	0	0
NHEK	CGA+Tau	NMRAL1	ENSG00000153406.14	885.844	-0.38046	0.102114	-0.418135	0.0999091	-4.18516	2.84967e-05	0.000717196	protein_coding	chr16	4461691	4495763	-	0	0	0	0	0	1	1	0	0	0
NHEK	CGA+Tau	EPHB6	ENSG00000106123.13	372.085	0.67785	0.193026	0.765328	0.182965	4.18291	2.87798e-05	0.000720934	protein_coding	chr7	142855061	142871094	+	0	1	0	0	0	0	0	0	0	0
NHEK	CGA+Tau	GLRX3	ENSG00000108010.12	4823.12	-0.368574	0.0991212	-0.406497	0.0971868	-4.18264	2.88149e-05	0.000720934	protein_coding	chr10	130136391	130184521	+	0	0	0	0	0	0	0	0	0	0
NHEK	CGA+Tau	SRSF1	ENSG00000136450.13	6978.95	-0.348204	0.0926549	-0.38106	0.091099	-4.18292	2.87787e-05	0.000720934	protein_coding	chr17	58000919	58007346	-	0	0	0	1	0	0	1	0	0	0
NHEK	CGA+Tau	BID	ENSG00000015475.19	1476.27	-0.443409	0.121257	-0.491704	0.117572	-4.18216	2.88752e-05	0.000721165	protein_coding	chr22	17734138	17774770	-	0	0	0	0	0	0	0	0	0	0
NHEK	CGA+Tau	FRMPD1	ENSG00000070601.10	330.574	0.537922	0.150136	0.602028	0.14403	4.17988	2.91657e-05	0.000727133	protein_coding	chr9	37650954	37746904	+	0	0	0	0	0	0	0	0	0	0
NHEK	CGA+Tau	KCNJ15	ENSG00000157551.19	1619.32	-0.317351	0.0837604	-0.345654	0.0827459	-4.17729	2.95003e-05	0.000733821	protein_coding	chr21	38155549	38307357	+	0	0	0	0	0	0	0	0	0	0
NHEK	CGA+Tau	UTP11	ENSG00000183520.12	1643.56	-0.369866	0.0991702	-0.405892	0.0971732	-4.177	2.9538e-05	0.000733821	protein_coding	chr1	38009258	38024820	+	0	0	0	0	0	0	0	0	0	0
NHEK	CGA+Tau	MEMO1	ENSG00000162959.14	3312.71	-0.357684	0.0956243	-0.391888	0.093873	-4.17466	2.98426e-05	0.000740086	protein_coding	chr2	31865060	32011230	-	0	0	0	0	0	1	1	0	0	0
NHEK	CGA+Tau	ENSG00000290983	ENSG00000290983.2	35.5001	-1.50995	0.446616	-1.73328	0.415255	-4.17403	2.99263e-05	0.00074086	lncRNA	chr22	21207972	21294616	-	1	1	0	0	0	0	0	0	0	0
NHEK	CGA+Tau	LRATD1	ENSG00000162981.14	2838.92	0.424004	0.11565	0.468872	0.112412	4.171	3.03261e-05	0.000749441	protein_coding	chr2	14632700	14650814	+	0	0	0	0	0	0	0	0	0	0
NHEK	CGA+Tau	ACAT2	ENSG00000120437.9	1385.22	-0.533612	0.149705	-0.598164	0.143566	-4.16647	3.09346e-05	0.000763143	protein_coding	chr6	159762045	159779112	+	0	0	0	0	0	0	0	0	0	0
NHEK	CGA+Tau	UBA6	ENSG00000033178.13	11616.4	-0.354327	0.0949119	-0.388212	0.093209	-4.16496	3.11401e-05	0.000764206	protein_coding	chr4	67612652	67701155	-	0	0	0	0	0	0	0	0	0	0
NHEK	CGA+Tau	FSIP1	ENSG00000150667.8	120.106	-0.825494	0.239614	-0.939215	0.225479	-4.16541	3.10793e-05	0.000764206	protein_coding	chr15	39588357	39782841	-	0	1	0	0	0	0	0	0	0	0
NHEK	CGA+Tau	ORAI3	ENSG00000175938.7	310.706	0.592205	0.167716	0.6662	0.159952	4.165	3.11348e-05	0.000764206	protein_coding	chr16	30949068	30956461	+	0	1	0	0	0	0	0	0	0	0
NHEK	CGA+Tau	PNO1	ENSG00000115946.8	1236.6	-0.38586	0.104457	-0.425	0.102077	-4.16352	3.13383e-05	0.000767733	protein_coding	chr2	68157888	68176238	+	0	0	0	0	0	0	0	0	0	0
NHEK	CGA+Tau	GTF2H3	ENSG00000111358.14	1934.01	-0.336089	0.0895274	-0.366896	0.0881764	-4.16093	3.16956e-05	0.000773801	protein_coding	chr12	123633739	123662604	+	0	0	0	0	0	0	0	0	0	0
NHEK	CGA+Tau	ABCA6	ENSG00000154262.13	162.29	0.701116	0.201422	0.793709	0.190742	4.16116	3.16637e-05	0.000773801	protein_coding	chr17	69078702	69141895	-	0	1	0	0	0	0	0	0	0	0
NHEK	CGA+Tau	CCT6A	ENSG00000146731.11	12554.6	-0.34345	0.0918631	-0.375951	0.090371	-4.16008	3.1813e-05	0.000775325	protein_coding	chr7	56051685	56063989	+	0	0	0	0	0	0	0	0	0	0
NHEK	CGA+Tau	CALCOCO1	ENSG00000012822.16	3117.9	0.312966	0.0826261	0.33975	0.0816872	4.15915	3.19429e-05	0.000777149	protein_coding	chr12	53708517	53727745	-	0	0	0	0	0	1	1	0	0	0
NHEK	CGA+Tau	EFS	ENSG00000100842.13	156.207	0.763802	0.221391	0.867778	0.208695	4.15813	3.20867e-05	0.000778166	protein_coding	chr14	23356403	23365752	-	0	1	0	0	0	0	0	0	0	0
NHEK	CGA+Tau	SLIT2	ENSG00000145147.20	606.118	-0.481736	0.134192	-0.537991	0.129385	-4.15807	3.2095e-05	0.000778166	protein_coding	chr4	20251905	20620561	+	0	0	0	0	0	0	0	0	0	0
NHEK	CGA+Tau	HAGH	ENSG00000063854.13	981.557	0.37976	0.10277	0.417751	0.10053	4.15548	3.246e-05	0.00078549	protein_coding	chr16	1795620	1827157	-	0	0	0	0	0	0	0	0	0	0
NHEK	CGA+Tau	ALDH1A3	ENSG00000184254.18	15805.5	-0.264974	0.0688194	-0.284872	0.0685589	-4.15514	3.25084e-05	0.00078549	protein_coding	chr15	100861924	100916626	+	0	0	0	0	0	0	0	0	0	0
NHEK	CGA+Tau	HSPB8	ENSG00000152137.8	5031.62	0.415624	0.113846	0.459662	0.110769	4.14975	3.32845e-05	0.000802868	protein_coding	chr12	119171555	119224855	+	0	0	0	0	0	0	0	0	0	0
NHEK	CGA+Tau	TPP2	ENSG00000134900.13	3826.01	-0.270927	0.0707743	-0.292164	0.0704423	-4.14757	3.36018e-05	0.000808256	protein_coding	chr13	102596958	102679958	+	0	0	1	1	1	0	1	0	0	0
NHEK	CGA+Tau	LIMK2	ENSG00000182541.18	12372.6	0.300724	0.0792496	0.325558	0.0784963	4.14743	3.36225e-05	0.000808256	protein_coding	chr22	31212239	31280080	+	0	0	0	0	0	0	0	0	0	0
NHEK	CGA+Tau	MEG3	ENSG00000214548.19	249.849	0.560441	0.159035	0.630392	0.152034	4.14638	3.37778e-05	0.000810609	lncRNA	chr14	100779206	100861031	+	0	0	0	0	0	0	0	0	0	0
NHEK	CGA+Tau	DBT	ENSG00000137992.15	2220.68	0.331511	0.0885306	0.361301	0.0872305	4.14191	3.44423e-05	0.000825153	protein_coding	chr1	100186919	100249834	-	0	0	0	0	0	0	0	0	0	0
NHEK	CGA+Tau	PPIL1	ENSG00000137168.8	2052.52	-0.354155	0.0955307	-0.388427	0.093795	-4.14123	3.45448e-05	0.000826206	protein_coding	chr6	36854827	36874803	-	0	0	0	0	0	0	0	0	0	0
NHEK	CGA+Tau	ZCCHC17	ENSG00000121766.16	2113.35	-0.405927	0.111392	-0.449189	0.108502	-4.13991	3.47447e-05	0.00082958	protein_coding	chr1	31296982	31364953	+	0	0	0	0	0	0	0	0	0	0
NHEK	CGA+Tau	TRIM52	ENSG00000183718.6	198.591	0.598683	0.171213	0.675145	0.163163	4.13784	3.50587e-05	0.000835665	protein_coding	chr5	181254077	181261150	-	0	1	0	0	0	0	0	0	0	0
NHEK	CGA+Tau	ENSG00000268362	ENSG00000268362.6	576	0.565259	0.161027	0.63601	0.153806	4.13515	3.54724e-05	0.000844099	lncRNA	chr19	24033401	24077377	+	0	0	0	0	0	0	0	0	0	0
NHEK	CGA+Tau	AATBC	ENSG00000215458.9	59.2185	1.144	0.341033	1.3114	0.31735	4.13235	3.59069e-05	0.000853001	lncRNA	chr21	43805758	43812567	-	1	1	0	0	0	0	0	0	0	0
NHEK	CGA+Tau	SF3A3	ENSG00000183431.12	2131.64	-0.290604	0.0769461	-0.315192	0.0763384	-4.12888	3.64538e-05	0.000864537	protein_coding	chr1	37956975	37990075	-	0	0	0	0	0	0	0	0	0	0
NHEK	CGA+Tau	WEE1	ENSG00000166483.12	588.479	0.455612	0.127109	0.507464	0.12292	4.12842	3.65267e-05	0.000864813	protein_coding	chr11	9573670	9593457	+	0	0	0	0	0	1	1	0	0	0
NHEK	CGA+Tau	TTC13	ENSG00000143643.13	525.198	0.438655	0.122	0.487921	0.118243	4.12643	3.6844e-05	0.000870863	protein_coding	chr1	230906243	230978875	-	0	0	0	0	0	0	0	0	0	0
NHEK	CGA+Tau	CFAP44	ENSG00000206530.11	235.805	0.618269	0.1784	0.699414	0.169665	4.12232	3.75081e-05	0.000885078	protein_coding	chr3	113286930	113441610	-	0	1	0	0	0	0	0	0	0	0
NHEK	CGA+Tau	DOCK7	ENSG00000116641.18	5015.78	-0.289398	0.0765868	-0.313223	0.0759915	-4.12181	3.75901e-05	0.000885531	protein_coding	chr1	62454298	62688386	-	0	0	0	0	0	0	0	0	0	0
NHEK	CGA+Tau	CCDC88A	ENSG00000115355.18	1030.57	-0.56859	0.16328	-0.641868	0.155754	-4.12105	3.77151e-05	0.000886995	protein_coding	chr2	55287842	55419895	-	0	0	0	0	0	1	1	0	0	0
NHEK	CGA+Tau	SAP30BP	ENSG00000161526.15	2663.51	-0.34173	0.0924415	-0.374329	0.090925	-4.1169	3.83994e-05	0.000901588	protein_coding	chr17	75667251	75708062	+	0	0	0	0	0	0	0	0	0	0
NHEK	CGA+Tau	JUND	ENSG00000130522.6	344.786	0.55279	0.15829	0.622691	0.151316	4.11516	3.86903e-05	0.000906907	protein_coding	chr19	18279694	18281622	-	0	0	1	0	1	0	1	0	0	0
NHEK	CGA+Tau	TEX10	ENSG00000136891.14	2601.07	-0.337932	0.0914379	-0.369979	0.0899903	-4.11131	3.93412e-05	0.000920637	protein_coding	chr9	100302077	100352942	-	0	0	0	0	0	0	0	0	0	0
NHEK	CGA+Tau	GABPB1-IT1	ENSG00000285410.1	118.976	0.65361	0.189873	0.740398	0.180107	4.11088	3.94157e-05	0.000920853	lncRNA	chr15	50348936	50354861	-	0	1	0	0	0	0	0	0	0	0
NHEK	CGA+Tau	RARG	ENSG00000172819.17	1367.74	0.458725	0.12891	0.511681	0.124539	4.10858	3.98091e-05	0.000927745	protein_coding	chr12	53210567	53232980	-	0	0	0	0	0	0	0	0	0	0
NHEK	CGA+Tau	TRIB1	ENSG00000173334.4	416.617	-0.419576	0.116796	-0.466175	0.113469	-4.10839	3.98422e-05	0.000927745	protein_coding	chr8	125430358	125438403	+	0	0	0	0	0	0	0	0	0	0
NHEK	CGA+Tau	LRRC37A3	ENSG00000176809.11	259.361	0.560276	0.161198	0.63202	0.153907	4.1065	4.01692e-05	0.000933818	protein_coding	chr17	64854130	64919480	-	0	0	0	0	0	0	0	0	0	0
NHEK	CGA+Tau	RASSF6	ENSG00000169435.14	4807.14	0.388988	0.106245	0.426471	0.103886	4.10517	4.04024e-05	0.000937695	protein_coding	chr4	73571550	73620631	-	0	0	0	0	0	0	0	0	0	0
NHEK	CGA+Tau	SSPN	ENSG00000123096.12	191.08	-0.538581	0.154419	-0.60659	0.147834	-4.10319	4.07495e-05	0.000944197	protein_coding	chr12	26121991	26299290	+	0	0	0	0	0	0	0	0	0	0
NHEK	CGA+Tau	HMGB3	ENSG00000029993.15	2401.07	-0.347536	0.0947087	-0.38168	0.093051	-4.10184	4.09877e-05	0.000946607	protein_coding	chrX	150980509	150990771	+	0	0	0	0	0	0	0	0	0	0
NHEK	CGA+Tau	DDX60L	ENSG00000181381.15	906.16	-0.406635	0.113004	-0.451173	0.109985	-4.10212	4.09388e-05	0.000946607	protein_coding	chr4	168356735	168537786	-	0	0	0	0	0	0	0	0	0	0
NHEK	CGA+Tau	WDR43	ENSG00000163811.12	5139.8	-0.325375	0.0886111	-0.358271	0.0873794	-4.10018	4.12836e-05	0.000951883	protein_coding	chr2	28894667	28948219	+	0	0	0	0	0	0	0	0	0	0
NHEK	CGA+Tau	NPL	ENSG00000135838.14	204.076	0.606303	0.175894	0.686011	0.167334	4.09964	4.13787e-05	0.000952519	protein_coding	chr1	182789293	182830384	+	0	1	0	0	0	0	0	0	0	0
NHEK	CGA+Tau	PARP14	ENSG00000173193.15	1417.78	-0.391426	0.108615	-0.433316	0.105931	-4.09054	4.30361e-05	0.00098906	protein_coding	chr3	122680839	122730840	+	0	0	0	0	0	0	0	0	0	0
NHEK	CGA+Tau	ACAP3	ENSG00000131584.19	461.478	0.500352	0.14284	0.561286	0.137243	4.08974	4.31866e-05	0.000990904	protein_coding	chr1	1292390	1309609	-	0	0	0	0	0	0	0	0	0	0
NHEK	CGA+Tau	NMRK1	ENSG00000106733.21	990.915	0.494216	0.14107	0.554344	0.135623	4.0874	4.36239e-05	0.000999314	protein_coding	chr9	75060573	75088217	-	0	0	0	0	0	0	0	0	0	0
NHEK	CGA+Tau	NFKBIZ	ENSG00000144802.11	1711.37	0.328588	0.089118	0.358818	0.0878294	4.0854	4.40015e-05	0.00100633	protein_coding	chr3	101827991	101861022	+	0	0	0	0	0	0	0	0	0	0
NHEK	CGA+Tau	GSR	ENSG00000104687.14	3808.12	0.569721	0.164049	0.638873	0.156531	4.08144	4.47579e-05	0.00102107	protein_coding	chr8	30678066	30727846	-	0	0	1	1	1	0	1	0	0	0
NHEK	CGA+Tau	MAB21L3	ENSG00000173212.5	327.686	0.601315	0.175659	0.681239	0.166918	4.08127	4.47908e-05	0.00102107	protein_coding	chr1	116111399	116138149	+	0	1	0	0	0	0	0	0	0	0
NHEK	CGA+Tau	OR2A1-AS1	ENSG00000244479.8	286.339	0.594818	0.173566	0.673388	0.165045	4.08002	4.5032e-05	0.00102491	lncRNA	chr7	144250042	144356219	-	0	1	0	0	0	0	0	0	0	0
NHEK	CGA+Tau	EREG	ENSG00000124882.4	5722.16	-0.316455	0.0862171	-0.347373	0.0851538	-4.07936	4.51593e-05	0.00102616	protein_coding	chr4	74365145	74388749	+	0	0	0	1	0	0	1	0	0	0
NHEK	CGA+Tau	PTPRR	ENSG00000153233.13	136.954	-0.703878	0.208916	-0.803209	0.197045	-4.07626	4.57654e-05	0.00103659	protein_coding	chr12	70638073	70920738	-	0	1	0	0	0	0	0	0	0	0
NHEK	CGA+Tau	C5orf34-AS1	ENSG00000248554.2	29.3789	1.32694	0.404486	1.53175	0.375747	4.07655	4.57082e-05	0.00103659	lncRNA	chr5	43483545	43545445	+	1	1	0	0	0	0	0	0	0	0
NHEK	CGA+Tau	NOP56	ENSG00000101361.17	4792.18	-0.351161	0.0966419	-0.386516	0.0948527	-4.07491	4.60321e-05	0.00104096	protein_coding	chr20	2652593	2658393	+	0	0	0	0	0	0	0	0	0	0
NHEK	CGA+Tau	INPPL1	ENSG00000165458.15	1765.5	0.402577	0.112671	0.446622	0.109657	4.0729	4.64304e-05	0.00104829	protein_coding	chr11	72223701	72239147	+	0	0	0	0	0	0	0	0	0	0
NHEK	CGA+Tau	ZFTRAF1	ENSG00000187954.14	355.39	0.529404	0.153457	0.597476	0.146841	4.06888	4.72403e-05	0.00106487	protein_coding	chr8	144449582	144462871	-	0	0	0	0	0	0	0	0	0	0
NHEK	CGA+Tau	ZNF736	ENSG00000234444.10	909.148	0.403551	0.112323	0.444544	0.109383	4.06409	4.82195e-05	0.00108521	protein_coding	chr7	64307459	64356634	+	0	0	0	0	0	0	0	0	0	0
NHEK	CGA+Tau	PCNT	ENSG00000160299.19	739.833	0.42381	0.119763	0.471975	0.116166	4.06294	4.84576e-05	0.0010871	protein_coding	chr21	46324124	46445769	+	0	0	0	0	0	0	0	0	0	0
NHEK	CGA+Tau	PPM1L	ENSG00000163590.14	353.788	0.517037	0.149597	0.582324	0.143321	4.06307	4.84323e-05	0.0010871	protein_coding	chr3	160755602	161078902	+	0	0	0	0	0	0	0	0	0	0
NHEK	CGA+Tau	RIPK3	ENSG00000129465.16	323.245	-0.474465	0.136209	-0.532851	0.131204	-4.06123	4.88146e-05	0.00109337	protein_coding	chr14	24336025	24340022	-	0	0	0	0	0	0	0	0	0	0
NHEK	CGA+Tau	DLX3	ENSG00000064195.7	147.15	0.69926	0.208483	0.797554	0.196488	4.05906	4.92716e-05	0.00110186	protein_coding	chr17	49990005	49995224	-	0	1	0	0	0	0	0	0	0	0
NHEK	CGA+Tau	CD101	ENSG00000134256.13	54.853	1.10807	0.338843	1.27764	0.314835	4.05812	4.94685e-05	0.00110451	protein_coding	chr1	117001750	117036552	+	1	1	0	0	0	0	0	0	1	1
NHEK	CGA+Tau	TUBA4A	ENSG00000127824.15	14671	-0.456104	0.130474	-0.510905	0.125943	-4.05664	4.97832e-05	0.00110954	protein_coding	chr2	219249710	219277902	-	0	0	0	0	0	1	1	0	0	0
NHEK	CGA+Tau	CDC42EP2	ENSG00000149798.5	117.695	-0.823009	0.248918	-0.944781	0.232919	-4.05626	4.9865e-05	0.00110954	protein_coding	chr11	65314866	65322417	+	0	1	0	0	0	0	0	0	0	0
NHEK	CGA+Tau	SLC9A9	ENSG00000181804.15	412.338	0.471668	0.135233	0.528651	0.130339	4.05595	4.99299e-05	0.00110954	protein_coding	chr3	143265222	143848485	-	0	0	0	0	0	0	0	0	0	0
NHEK	CGA+Tau	POLR1F	ENSG00000105849.6	1324.21	-0.423577	0.120127	-0.472192	0.116513	-4.05269	5.06327e-05	0.00112339	protein_coding	chr7	19695461	19709037	-	0	0	0	0	0	0	0	0	0	0
NHEK	CGA+Tau	JMY	ENSG00000152409.9	1486.52	0.486829	0.140711	0.547844	0.135225	4.05134	5.09255e-05	0.00112811	protein_coding	chr5	79236131	79327211	+	0	0	0	0	0	0	0	0	0	0
NHEK	CGA+Tau	FAM210A	ENSG00000177150.13	1013.54	-0.369533	0.103116	-0.407824	0.100871	-4.04301	5.27698e-05	0.00116696	protein_coding	chr18	13663347	13726663	-	0	0	0	0	0	0	0	0	0	0
NHEK	CGA+Tau	ENSG00000269918	ENSG00000269918.1	135.847	0.662574	0.197715	0.755436	0.186865	4.04268	5.28443e-05	0.00116696	lncRNA	chr8	11104691	11106704	-	0	1	0	0	0	0	0	0	0	0
NHEK	CGA+Tau	ID2	ENSG00000115738.10	100.723	0.718744	0.215745	0.821077	0.20322	4.04034	5.33729e-05	0.00117679	protein_coding	chr2	8678845	8684461	+	0	1	0	1	0	0	1	0	0	0
NHEK	CGA+Tau	DENR	ENSG00000139726.11	3346.61	-0.333555	0.0920999	-0.36596	0.0906432	-4.03737	5.40547e-05	0.00118996	protein_coding	chr12	122752824	122771064	+	0	0	0	0	0	0	0	0	0	0
NHEK	CGA+Tau	CARHSP1	ENSG00000153048.11	763.945	-0.472284	0.136684	-0.530964	0.131592	-4.03492	5.46207e-05	0.0011995	protein_coding	chr16	8852942	8869012	-	0	0	0	0	0	0	0	0	0	0
NHEK	CGA+Tau	HPGD	ENSG00000164120.14	1543.55	0.627629	0.186705	0.713229	0.176771	4.03476	5.46579e-05	0.0011995	protein_coding	chr4	174490175	174523154	-	0	1	0	0	0	0	0	0	0	0
NHEK	CGA+Tau	MIR99AHG	ENSG00000215386.16	60.6216	1.0032	0.308448	1.15762	0.286996	4.03357	5.49361e-05	0.00120373	lncRNA	chr21	15928296	16646364	+	1	1	0	0	0	0	0	0	0	0
NHEK	CGA+Tau	HS6ST1	ENSG00000136720.7	785.168	0.482912	0.140129	0.543204	0.134687	4.03309	5.50492e-05	0.00120434	protein_coding	chr2	128236716	128318868	-	0	0	0	0	0	0	0	0	0	0
NHEK	CGA+Tau	ENSG00000290791	ENSG00000290791.2	97.4074	0.798319	0.243257	0.917557	0.227709	4.02951	5.5893e-05	0.00122091	lncRNA	chr1	149842158	149846719	+	0	1	0	0	0	0	0	0	0	0
NHEK	CGA+Tau	XBP1	ENSG00000100219.17	1709.96	-0.328969	0.0910124	-0.361176	0.0896496	-4.02875	5.60733e-05	0.00122295	protein_coding	chr22	28794555	28800597	-	0	0	0	0	0	0	0	0	0	0
NHEK	CGA+Tau	CMYA5	ENSG00000164309.15	212.86	0.58684	0.174369	0.66727	0.165667	4.02777	5.63083e-05	0.00122618	protein_coding	chr5	79689836	79800240	+	0	1	0	0	0	0	0	0	0	0
NHEK	CGA+Tau	INPP5F	ENSG00000198825.15	1247.21	-0.325568	0.0906037	-0.35939	0.0892522	-4.02668	5.65703e-05	0.00122999	protein_coding	chr10	119726042	119829147	+	0	0	0	0	0	0	0	0	0	0
NHEK	CGA+Tau	H2BC21	ENSG00000184678.11	1665.85	0.357327	0.0999335	0.394262	0.0979344	4.02578	5.67871e-05	0.00123281	protein_coding	chr1	149884459	149886682	-	0	0	0	1	0	0	1	0	0	0
NHEK	CGA+Tau	FAM83F	ENSG00000133477.17	5386.98	0.405671	0.115248	0.450983	0.11204	4.02518	5.69311e-05	0.00123403	protein_coding	chr22	39994954	40043534	+	0	0	0	0	0	0	0	0	0	0
NHEK	CGA+Tau	ANXA6	ENSG00000197043.15	425.595	-0.548978	0.162222	-0.622526	0.154709	-4.02384	5.72562e-05	0.00123917	protein_coding	chr5	151100706	151157815	-	0	0	0	0	0	0	0	0	0	0
NHEK	CGA+Tau	RAD52	ENSG00000002016.18	204.914	0.519179	0.152323	0.586553	0.145784	4.02343	5.73559e-05	0.00123943	protein_coding	chr12	911736	990053	-	0	0	1	0	1	1	1	0	0	0
NHEK	CGA+Tau	CBR3	ENSG00000159231.6	36.5635	1.38154	0.431123	1.60323	0.398618	4.02196	5.77155e-05	0.0012453	protein_coding	chr21	36135079	36146562	+	1	1	0	0	0	0	0	0	1	1
NHEK	CGA+Tau	WDFY1	ENSG00000085449.15	4364.88	-0.262434	0.0709755	-0.284303	0.0707182	-4.02023	5.81422e-05	0.00125259	protein_coding	chr2	223855716	223945357	-	0	0	0	0	0	0	0	0	0	0
NHEK	CGA+Tau	FBN2	ENSG00000138829.14	17223.7	-0.348328	0.097948	-0.386343	0.0961143	-4.01962	5.82929e-05	0.00125392	protein_coding	chr5	128257909	128659185	-	0	0	0	0	0	0	0	0	0	0
NHEK	CGA+Tau	SAP30L	ENSG00000164576.12	773.783	0.371676	0.104641	0.411136	0.102306	4.01869	5.85215e-05	0.00125692	protein_coding	chr5	154445997	154461053	+	0	0	0	0	0	0	0	0	0	0
NHEK	CGA+Tau	CASP8	ENSG00000064012.24	1006.75	-0.357873	0.100647	-0.395531	0.0986049	-4.01127	6.03928e-05	0.00129318	protein_coding	chr2	201233443	201361836	+	0	0	0	0	0	1	1	0	0	0
NHEK	CGA+Tau	ARPC1A	ENSG00000241685.10	5768.51	-0.258369	0.0698921	-0.279553	0.0696891	-4.01143	6.03515e-05	0.00129318	protein_coding	chr7	99325898	99366262	+	0	0	0	0	0	1	1	0	0	0
NHEK	CGA+Tau	SAMD4A	ENSG00000020577.14	2407.98	-0.361445	0.101835	-0.399796	0.0996944	-4.01022	6.06618e-05	0.00129697	protein_coding	chr14	54566117	54793315	+	0	0	0	0	0	0	0	0	0	0
NHEK	CGA+Tau	DUOX1	ENSG00000137857.18	1972.49	0.440905	0.127615	0.494073	0.12332	4.00643	6.16424e-05	0.00131594	protein_coding	chr15	45129933	45165576	+	0	0	0	0	0	0	0	0	0	0
NHEK	CGA+Tau	ATP13A3	ENSG00000133657.17	7977.58	-0.383576	0.109203	-0.426458	0.106492	-4.0046	6.21238e-05	0.00132421	protein_coding	chr3	194402672	194498364	-	0	0	0	0	0	0	0	0	0	0
NHEK	CGA+Tau	SCARA3	ENSG00000168077.14	115.796	0.740508	0.226865	0.851598	0.212788	4.0021	6.27834e-05	0.00133625	protein_coding	chr8	27633868	27676776	+	0	1	0	0	0	0	0	0	0	0
NHEK	CGA+Tau	ENSG00000288081	ENSG00000288081.2	181.486	0.642007	0.194062	0.733653	0.18338	4.00073	6.31483e-05	0.001342	lncRNA	chr5	151594954	151655449	+	0	1	0	0	0	0	0	0	0	0
NHEK	CGA+Tau	TBC1D1	ENSG00000065882.18	977.268	-0.338756	0.0949402	-0.373114	0.0933135	-3.9985	6.37442e-05	0.00134857	protein_coding	chr4	37891084	38139175	+	0	0	0	0	0	0	0	0	0	0
NHEK	CGA+Tau	TMCC2	ENSG00000133069.17	68.4258	0.851123	0.262768	0.980823	0.245284	3.99872	6.36867e-05	0.00134857	protein_coding	chr1	205227946	205285632	+	0	1	0	0	0	0	0	0	0	0
NHEK	CGA+Tau	U2SURP	ENSG00000163714.18	3886.91	-0.337107	0.0942001	-0.370489	0.0926409	-3.9992	6.3557e-05	0.00134857	protein_coding	chr3	142964497	143060725	+	0	0	0	0	0	0	0	0	0	0
NHEK	CGA+Tau	PRKAB2	ENSG00000131791.8	2875.19	0.27134	0.0736752	0.293028	0.0733057	3.99733	6.40597e-05	0.00135321	protein_coding	chr1	147155106	147172550	-	0	0	1	0	0	0	1	0	0	0
NHEK	CGA+Tau	CLU	ENSG00000120885.22	838.227	0.403073	0.115691	0.449402	0.112459	3.99614	6.4385e-05	0.00135607	protein_coding	chr8	27596917	27614700	-	0	0	1	1	1	0	1	0	0	0
NHEK	CGA+Tau	IGF2BP3	ENSG00000136231.14	2875.72	-0.307773	0.0851517	-0.33632	0.0841614	-3.99613	6.43871e-05	0.00135607	protein_coding	chr7	23310209	23470491	-	0	0	0	0	0	0	0	0	0	0
NHEK	CGA+Tau	PPAT	ENSG00000128059.8	1079.64	-0.364653	0.103457	-0.404335	0.101206	-3.99518	6.46449e-05	0.00135947	protein_coding	chr4	56393362	56435615	-	0	0	0	0	0	0	0	0	0	0
NHEK	CGA+Tau	TRIM21	ENSG00000132109.10	827.656	-0.411414	0.118601	-0.459694	0.115117	-3.99329	6.51641e-05	0.00136835	protein_coding	chr11	4384897	4393702	-	0	0	0	0	0	0	0	0	0	0
NHEK	CGA+Tau	DANT2	ENSG00000235244.7	202.001	0.648074	0.19698	0.741613	0.185786	3.99175	6.55871e-05	0.00137518	lncRNA	chrX	115694493	115969214	-	0	1	0	0	0	0	0	0	0	0
NHEK	CGA+Tau	ENSG00000266088	ENSG00000266088.7	121.659	-0.699653	0.214133	-0.803655	0.201396	-3.99042	6.59551e-05	0.00138085	lncRNA	chr17	40516699	40532686	+	0	1	0	0	0	0	0	0	0	0
NHEK	CGA+Tau	RPS6KA4	ENSG00000162302.13	1489.02	-0.358437	0.101726	-0.397075	0.0996181	-3.98597	6.72053e-05	0.00140494	protein_coding	chr11	64359148	64372215	+	0	0	0	0	0	0	0	0	0	0
NHEK	CGA+Tau	TARS1	ENSG00000113407.14	13709.1	-0.329167	0.0927413	-0.363612	0.0913064	-3.98233	6.82419e-05	0.0014245	protein_coding	chr5	33440696	33468091	+	0	0	0	0	0	1	1	0	0	0
NHEK	CGA+Tau	EIF3M	ENSG00000149100.13	9343.03	-0.382334	0.110002	-0.42689	0.107256	-3.98012	6.88818e-05	0.00143573	protein_coding	chr11	32583798	32606264	+	0	0	0	0	0	0	0	0	0	0
NHEK	CGA+Tau	ADAMTSL4	ENSG00000143382.16	632.251	0.533053	0.159582	0.605066	0.152162	3.97646	6.995e-05	0.0014537	protein_coding	chr1	150549369	150560937	+	0	0	0	0	0	1	1	0	0	0
NHEK	CGA+Tau	SNRPE	ENSG00000182004.13	2569.2	-0.429511	0.125339	-0.482157	0.121246	-3.97666	6.98888e-05	0.0014537	protein_coding	chr1	203861599	203871152	+	0	0	0	0	0	0	0	0	0	0
NHEK	CGA+Tau	ZNF267	ENSG00000185947.15	1039.38	-0.469644	0.138774	-0.530047	0.133423	-3.97268	7.10678e-05	0.00147476	protein_coding	chr16	31873807	31917357	+	0	0	0	0	0	0	0	0	0	0
NHEK	CGA+Tau	DNAAF4	ENSG00000256061.7	188.044	-0.794274	0.247774	-0.917754	0.231195	-3.9696	7.1992e-05	0.00149175	protein_coding	chr15	55410525	55508234	-	0	1	0	0	0	0	0	0	0	0
NHEK	CGA+Tau	KIAA1586	ENSG00000168116.15	655.061	-0.481284	0.142888	-0.544171	0.137155	-3.96758	7.26067e-05	0.00150228	protein_coding	chr6	57046532	57059041	+	0	0	0	0	0	0	0	0	0	0
NHEK	CGA+Tau	TRAF3IP2	ENSG00000056972.21	2305.09	-0.328257	0.0922951	-0.360477	0.0908748	-3.96674	7.28629e-05	0.00150537	protein_coding	chr6	111555381	111606906	-	0	0	0	0	0	0	0	0	0	0
NHEK	CGA+Tau	KLHL24	ENSG00000114796.16	3117.67	0.35047	0.0996811	0.387386	0.0977353	3.96363	7.38187e-05	0.00152066	protein_coding	chr3	183635610	183684519	+	0	0	0	0	0	1	1	0	0	0
NHEK	CGA+Tau	CCDC7	ENSG00000216937.14	69.2305	1.01301	0.320565	1.17711	0.296973	3.96368	7.38035e-05	0.00152066	protein_coding	chr10	32446140	32882874	+	1	1	0	0	0	0	0	0	0	1
NHEK	CGA+Tau	RIOK2	ENSG00000058729.11	1858.21	-0.363422	0.104388	-0.404399	0.102086	-3.96136	7.45244e-05	0.0015328	protein_coding	chr5	97160867	97183247	-	0	0	0	0	0	0	0	0	0	0
NHEK	CGA+Tau	ATP6V1C2	ENSG00000143882.12	1257.85	0.483131	0.143761	0.546256	0.137907	3.96104	7.46251e-05	0.0015328	protein_coding	chr2	10721100	10785110	+	0	0	0	0	0	0	0	0	0	0
NHEK	CGA+Tau	SMPD3	ENSG00000103056.12	1676.74	0.470848	0.13981	0.531931	0.134343	3.95949	7.51091e-05	0.0015405	protein_coding	chr16	68358327	68448508	-	0	0	0	0	0	0	0	0	0	0
NHEK	CGA+Tau	MAFB	ENSG00000204103.4	696.384	0.485113	0.144838	0.549152	0.138849	3.95504	7.65233e-05	0.00156723	protein_coding	chr20	40685848	40689236	-	0	0	0	0	0	0	0	0	0	0
NHEK	CGA+Tau	NF2	ENSG00000186575.20	3521.08	-0.380276	0.110203	-0.424041	0.107429	-3.94719	7.90727e-05	0.00161709	protein_coding	chr22	29603553	29698598	+	0	0	0	0	0	0	0	0	0	0
NHEK	CGA+Tau	ABCC2	ENSG00000023839.12	1236.22	0.483466	0.144623	0.54718	0.138702	3.94501	7.97969e-05	0.00162954	protein_coding	chr10	99782640	99852594	+	0	0	0	0	0	0	0	0	0	0
NHEK	CGA+Tau	CR1	ENSG00000203710.12	37.7088	1.28299	0.415701	1.50751	0.382176	3.94454	7.99536e-05	0.00163038	protein_coding	chr1	207496147	207641765	+	1	1	0	0	0	0	0	0	1	1
NHEK	CGA+Tau	ENSG00000274213	ENSG00000274213.3	47.2149	1.16588	0.374246	1.36086	0.345053	3.94392	8.01609e-05	0.00163225	lncRNA	chr17	56914139	56914716	+	1	1	0	0	0	1	1	0	0	0
NHEK	CGA+Tau	EBNA1BP2	ENSG00000117395.13	3380.84	-0.353485	0.101859	-0.393471	0.0998102	-3.94219	8.07413e-05	0.00163965	protein_coding	chr1	43164175	43270936	-	0	0	0	0	0	0	0	0	0	0
NHEK	CGA+Tau	ENSG00000291003	ENSG00000291003.2	1493.86	0.534194	0.161958	0.608198	0.154281	3.94214	8.07566e-05	0.00163965	lncRNA	chr15	22494864	22590832	+	0	0	0	0	0	0	0	0	0	0
NHEK	CGA+Tau	CAB39	ENSG00000135932.12	14348.7	-0.300062	0.0845915	-0.329826	0.0836997	-3.94058	8.12844e-05	0.001648	protein_coding	chr2	230712842	230821075	+	0	0	0	0	0	0	0	0	0	0
NHEK	CGA+Tau	TRIB2	ENSG00000071575.12	193.318	-0.615025	0.189959	-0.706002	0.179281	-3.93797	8.21743e-05	0.00166365	protein_coding	chr2	12716910	12742734	+	0	1	0	0	0	0	0	0	0	0
NHEK	CGA+Tau	FEM1A	ENSG00000141965.5	1649.86	0.335827	0.0957844	0.370643	0.0941347	3.93737	8.23802e-05	0.00166543	protein_coding	chr19	4791734	4801273	+	0	0	0	0	0	0	0	0	0	0
NHEK	CGA+Tau	HAL	ENSG00000084110.11	1291.44	0.516753	0.156574	0.588019	0.149398	3.93593	8.28762e-05	0.00167306	protein_coding	chr12	95972662	95996365	-	0	0	0	0	0	0	0	0	0	0
NHEK	CGA+Tau	ETV1	ENSG00000006468.15	38.5934	-1.22892	0.397128	-1.43866	0.365583	-3.93526	8.31068e-05	0.00167531	protein_coding	chr7	13891229	13991425	-	1	1	0	0	0	0	0	0	1	1
NHEK	CGA+Tau	EML4	ENSG00000143924.19	2303.35	-0.298024	0.0837553	-0.326171	0.0828935	-3.93482	8.32593e-05	0.00167599	protein_coding	chr2	42169353	42332548	+	0	0	0	0	0	1	1	0	0	0
NHEK	CGA+Tau	LINC01176	ENSG00000281404.2	164.613	0.815357	0.258658	0.945677	0.240476	3.93251	8.40619e-05	0.00168974	lncRNA	chr7	30390885	30412375	+	0	1	0	0	0	0	0	0	0	0
NHEK	CGA+Tau	LACTB	ENSG00000103642.12	1753.75	-0.323602	0.0919313	-0.35605	0.0905658	-3.93139	8.44548e-05	0.00169281	protein_coding	chr15	63121833	63142061	+	0	0	0	0	0	0	0	0	0	0
NHEK	CGA+Tau	CAV2	ENSG00000105971.15	10961.3	-0.291043	0.0819745	-0.31952	0.0812701	-3.93158	8.43903e-05	0.00169281	protein_coding	chr7	116287380	116508541	+	0	0	0	0	0	0	0	0	0	0
NHEK	CGA+Tau	DNAJC6	ENSG00000116675.16	610.404	-0.35584	0.102777	-0.395426	0.100625	-3.92971	8.50481e-05	0.00170229	protein_coding	chr1	65248219	65415871	+	0	0	0	0	0	0	0	0	0	0
NHEK	CGA+Tau	GFM1	ENSG00000168827.15	4008.61	-0.293844	0.0822601	-0.320171	0.0814926	-3.92884	8.53577e-05	0.00170607	protein_coding	chr3	158644527	158695581	+	0	0	0	0	0	0	0	0	0	0
NHEK	CGA+Tau	PBK	ENSG00000168078.10	296.275	0.589692	0.181684	0.67538	0.171923	3.92838	8.55215e-05	0.00170692	protein_coding	chr8	27809624	27838082	-	0	1	0	0	0	0	0	0	0	0
NHEK	CGA+Tau	LIFR	ENSG00000113594.10	360.769	-0.493458	0.14911	-0.560349	0.142689	-3.92706	8.59897e-05	0.00171384	protein_coding	chr5	38474668	38608354	-	0	0	0	0	0	0	0	0	0	0
NHEK	CGA+Tau	ENSG00000290945	ENSG00000290945.2	161.156	0.711261	0.223465	0.821483	0.209219	3.92643	8.62157e-05	0.00171592	lncRNA	chr15	82355047	82421820	+	0	1	0	0	0	1	1	0	0	0
NHEK	CGA+Tau	TMOD2	ENSG00000128872.10	1635.35	0.345516	0.0994506	0.382653	0.097548	3.92271	8.75572e-05	0.00174017	protein_coding	chr15	51751597	51816363	+	0	0	0	0	0	0	0	0	0	0
NHEK	CGA+Tau	HTRA1	ENSG00000166033.13	7116.78	0.35706	0.103281	0.396421	0.10108	3.92186	8.78678e-05	0.00174389	protein_coding	chr10	122458551	122514907	+	0	0	0	0	0	0	0	0	0	0
NHEK	CGA+Tau	S100P	ENSG00000163993.7	1479.69	0.528061	0.161401	0.602751	0.153741	3.92057	8.8341e-05	0.00175081	protein_coding	chr4	6693878	6697170	+	0	0	0	0	0	0	0	0	0	0
NHEK	CGA+Tau	FLG	ENSG00000143631.11	71066.5	0.433966	0.129099	0.488622	0.124644	3.92012	8.85034e-05	0.00175157	protein_coding	chr1	152302165	152325239	-	0	0	0	0	0	0	0	0	0	0
NHEK	CGA+Tau	SYTL3	ENSG00000164674.17	109.374	0.709406	0.223469	0.819917	0.209357	3.91636	8.98975e-05	0.00177667	protein_coding	chr6	158650014	158764876	+	0	1	0	0	0	0	0	0	0	0
NHEK	CGA+Tau	CLEC7A	ENSG00000172243.18	40.4092	1.16849	0.379411	1.367	0.349139	3.91535	9.02743e-05	0.00178162	protein_coding	chr12	10116777	10130258	-	1	1	0	0	0	0	0	0	1	1
NHEK	CGA+Tau	PDE4DIP	ENSG00000178104.22	2562.69	0.347297	0.100501	0.385367	0.0984951	3.91255	9.13275e-05	0.00179989	protein_coding	chr1	148808140	149048286	+	0	0	0	0	0	0	0	0	0	0
NHEK	CGA+Tau	NUP35	ENSG00000163002.13	765.72	-0.445459	0.133573	-0.503523	0.128706	-3.91218	9.14648e-05	0.00180008	protein_coding	chr2	183117513	183161680	+	0	0	0	0	0	0	0	0	0	0
NHEK	CGA+Tau	MROH6	ENSG00000204839.9	262.864	-0.545397	0.167934	-0.623984	0.159542	-3.91109	9.1879e-05	0.00180572	protein_coding	chr8	143566192	143572772	-	0	0	0	0	0	0	0	0	0	0
NHEK	CGA+Tau	ARHGAP27P1-BPTFP1-KPNA2P3	ENSG00000215769.9	792.66	0.434172	0.129753	0.48933	0.125234	3.90732	9.33248e-05	0.00183158	lncRNA	chr17	64749663	64781707	-	0	0	0	0	0	0	0	0	0	0
NHEK	CGA+Tau	MRGPRX3	ENSG00000179826.8	115.499	-0.754512	0.241164	-0.877944	0.224755	-3.90623	9.37454e-05	0.00183728	protein_coding	chr11	18120955	18138488	+	0	1	0	0	0	0	0	0	0	0
NHEK	CGA+Tau	ENTPD3	ENSG00000168032.10	903.356	0.379631	0.11139	0.423873	0.108535	3.9054	9.40695e-05	0.00184107	protein_coding	chr3	40387184	40428744	+	0	0	0	0	0	0	0	0	0	0
NHEK	CGA+Tau	DLG1	ENSG00000075711.21	13743.7	-0.301619	0.0856316	-0.330602	0.0846742	-3.90441	9.44572e-05	0.00184582	protein_coding	chr3	197042560	197299330	-	0	0	0	0	0	0	0	0	0	0
NHEK	CGA+Tau	PUS3	ENSG00000110060.9	721.189	-0.412709	0.122784	-0.464382	0.118947	-3.90411	9.45738e-05	0.00184582	protein_coding	chr11	125893485	125903221	-	0	0	0	0	0	0	0	0	0	0
NHEK	CGA+Tau	UTP18	ENSG00000011260.14	1600.4	-0.371593	0.10888	-0.414693	0.10624	-3.90336	9.48661e-05	0.00184897	protein_coding	chr17	51260546	51297936	+	0	0	0	0	0	0	0	0	0	0
NHEK	CGA+Tau	KARS1	ENSG00000065427.15	8391.19	-0.342897	0.0994682	-0.380621	0.0975775	-3.90071	9.59123e-05	0.00186421	protein_coding	chr16	75627474	75648643	-	0	0	0	0	0	0	0	0	0	0
NHEK	CGA+Tau	INTS6	ENSG00000102786.15	5597.15	0.280517	0.0789131	0.305649	0.0783515	3.901	9.57972e-05	0.00186421	protein_coding	chr13	51354077	51454264	-	0	0	0	0	0	0	0	0	0	0
NHEK	CGA+Tau	ENSG00000293669	ENSG00000293669.2	921.318	0.370537	0.108881	0.414194	0.106206	3.89989	9.62346e-05	0.0018679	lncRNA	chr17	64781484	64837207	-	0	0	0	0	0	0	0	0	0	0
NHEK	CGA+Tau	ROCK2	ENSG00000134318.16	4487.38	0.303429	0.0863302	0.332724	0.0853336	3.8991	9.65526e-05	0.0018715	protein_coding	chr2	11179759	11348330	-	0	0	0	0	0	1	1	0	0	0
NHEK	CGA+Tau	CYB5B	ENSG00000103018.18	5578.55	-0.307822	0.0880386	-0.338935	0.0869542	-3.89785	9.70492e-05	0.00187457	protein_coding	chr16	69398402	69466264	+	0	0	0	0	0	0	0	0	0	0
NHEK	CGA+Tau	SPDYA	ENSG00000163806.16	39.733	1.26547	0.416525	1.48693	0.381488	3.8977	9.71093e-05	0.00187457	protein_coding	chr2	28782517	28850611	+	1	1	0	0	0	0	0	0	1	1
NHEK	CGA+Tau	CTPS1	ENSG00000171793.17	2146.85	-0.370748	0.108821	-0.413882	0.106175	-3.89811	9.69475e-05	0.00187457	protein_coding	chr1	40979300	41012565	+	0	0	0	0	0	0	0	0	0	0
NHEK	CGA+Tau	LINC02454	ENSG00000256268.4	199.38	-0.75666	0.242923	-0.87974	0.226039	-3.89199	9.94256e-05	0.00191666	lncRNA	chr12	65589095	65622806	+	0	1	0	0	0	1	1	0	0	0
NHEK	CGA+Tau	ENSG00000269289	ENSG00000269289.7	381.898	0.620711	0.194727	0.713895	0.183444	3.89162	9.95786e-05	0.00191699	lncRNA	chr19	23919081	23975222	-	0	1	0	0	0	0	0	0	0	0
NHEK	CGA+Tau	NDUFAF4	ENSG00000123545.6	856.522	-0.467212	0.142242	-0.531113	0.136501	-3.8909	9.98717e-05	0.00192001	protein_coding	chr6	96889315	96897891	-	0	0	0	0	0	0	0	0	0	0
NHEK	CGA+Tau	ENSG00000268416	ENSG00000268416.1	97.335	0.830239	0.267857	0.967131	0.248683	3.88902	0.000100651	0.00193236	lncRNA	chr19	20746923	20755250	-	0	1	0	0	0	0	0	0	0	0
NHEK	CGA+Tau	FOXP2	ENSG00000128573.28	169.769	0.656805	0.208017	0.758765	0.195176	3.8876	0.000101241	0.00194104	protein_coding	chr7	114086327	114693772	+	0	1	0	0	0	0	0	0	0	0
NHEK	CGA+Tau	GADD45A	ENSG00000116717.13	2205.73	-0.287678	0.0817415	-0.314813	0.081042	-3.88457	0.000102512	0.00196275	protein_coding	chr1	67685201	67688334	+	0	0	0	0	0	0	0	0	0	0
NHEK	CGA+Tau	APPL2	ENSG00000136044.12	708.235	0.416485	0.124769	0.468866	0.120718	3.88399	0.000102757	0.00196477	protein_coding	chr12	105173297	105236203	-	0	0	0	0	0	0	0	0	0	0
NHEK	CGA+Tau	TESK2	ENSG00000070759.17	179.492	0.598066	0.187838	0.688413	0.177317	3.88239	0.000103433	0.00197368	protein_coding	chr1	45343883	45491163	-	0	1	0	0	0	0	0	0	0	0
NHEK	CGA+Tau	EPS15	ENSG00000085832.18	4342.25	-0.254974	0.0716592	-0.277464	0.0714702	-3.88223	0.000103503	0.00197368	protein_coding	chr1	51354263	51519328	-	0	0	0	0	0	0	0	0	0	0
NHEK	CGA+Tau	MRPS35	ENSG00000061794.13	2855.41	-0.350019	0.102103	-0.388284	0.100027	-3.8818	0.000103688	0.00197454	protein_coding	chr12	27710822	27756295	+	0	0	0	0	0	0	0	1	0	0
NHEK	CGA+Tau	TNFRSF10A	ENSG00000104689.10	1910.3	-0.323012	0.0940582	-0.35926	0.0926221	-3.87877	0.000104984	0.00199654	protein_coding	chr8	23190452	23225102	-	0	0	0	0	0	0	0	0	0	0
NHEK	CGA+Tau	COBLL1	ENSG00000082438.18	4029.37	0.462874	0.141476	0.526052	0.135798	3.87377	0.000107163	0.00203524	protein_coding	chr2	164653624	164843679	-	0	0	0	0	0	0	0	0	0	0
NHEK	CGA+Tau	GLUL	ENSG00000135821.20	10854.6	0.268801	0.0758454	0.29211	0.0754611	3.87101	0.000108387	0.00205571	protein_coding	chr1	182378098	182392206	-	0	0	0	0	0	0	0	0	0	0
NHEK	CGA+Tau	ENSG00000289444	ENSG00000289444.2	458.912	0.656251	0.209767	0.760452	0.196502	3.86995	0.000108856	0.00206183	lncRNA	chr10	48035880	48140480	-	0	1	0	0	0	0	0	0	0	0
NHEK	CGA+Tau	C1QTNF6	ENSG00000133466.14	494.401	0.537131	0.167505	0.615347	0.15906	3.86864	0.000109445	0.00206845	protein_coding	chr22	37180166	37199385	-	0	0	0	0	0	0	0	0	0	0
NHEK	CGA+Tau	SMIM14	ENSG00000163683.12	1787.52	0.386818	0.115144	0.433207	0.111983	3.86852	0.000109499	0.00206845	protein_coding	chr4	39546336	39638902	-	0	0	0	0	0	0	0	0	0	0
NHEK	CGA+Tau	LINC00702	ENSG00000233117.5	44.9528	-1.05274	0.3482	-1.2385	0.320232	-3.86749	0.000109961	0.00207442	lncRNA	chr10	4201141	4268709	-	1	1	0	0	0	0	0	0	0	0
NHEK	CGA+Tau	CCDC59	ENSG00000133773.12	839.632	-0.44057	0.134046	-0.499217	0.129127	-3.8661	0.000110592	0.00208075	protein_coding	chr12	82223681	82358805	-	0	0	0	0	0	0	0	0	0	0
NHEK	CGA+Tau	ENSG00000297805	ENSG00000297805.1	251.121	0.638121	0.203341	0.737771	0.190816	3.86639	0.000110456	0.00208075	lncRNA	chr5	70719775	70884452	+	0	1	0	0	0	0	0	0	0	0
NHEK	CGA+Tau	SPSB3	ENSG00000162032.16	359.823	0.594356	0.188327	0.685405	0.177573	3.85984	0.000113461	0.00213189	protein_coding	chr16	1776712	1793700	-	0	1	0	0	0	0	0	0	0	0
NHEK	CGA+Tau	ZNF208	ENSG00000160321.16	109.547	0.737502	0.239132	0.859826	0.222819	3.85886	0.000113918	0.00213736	protein_coding	chr19	21932958	22010949	-	0	1	0	0	0	0	0	0	0	0
NHEK	CGA+Tau	COG5	ENSG00000164597.15	4233.64	-0.299078	0.0862644	-0.329232	0.0853251	-3.85856	0.000114055	0.00213736	protein_coding	chr7	107201372	107564261	-	0	0	0	0	0	0	0	0	0	0
NHEK	CGA+Tau	SYT16	ENSG00000139973.18	698.879	-0.495022	0.153776	-0.566102	0.146771	-3.85703	0.000114773	0.00214795	protein_coding	chr14	61811974	62112550	+	0	0	0	0	0	0	0	0	0	0
NHEK	CGA+Tau	MRAP2	ENSG00000135324.6	178.047	-0.575754	0.182374	-0.663927	0.172268	-3.85404	0.000116187	0.00217154	protein_coding	chr6	84033772	84090881	+	0	0	0	0	0	0	0	0	0	0
NHEK	CGA+Tau	EIF4E	ENSG00000151247.13	7220.23	-0.351247	0.104023	-0.392166	0.101807	-3.85204	0.00011714	0.00218646	protein_coding	chr4	98879276	98929133	-	0	0	1	0	0	0	1	0	0	0
NHEK	CGA+Tau	LRRC42	ENSG00000116212.16	1436.88	-0.312628	0.0908463	-0.345091	0.0896147	-3.85083	0.00011772	0.00219438	protein_coding	chr1	53946077	53968168	+	0	0	0	0	0	0	0	0	0	0
NHEK	CGA+Tau	RAB11FIP4	ENSG00000131242.18	1282.06	0.375823	0.112176	0.420386	0.109293	3.8464	0.000119867	0.00223145	protein_coding	chr17	31391675	31538211	+	0	0	0	0	0	0	0	0	0	0
NHEK	CGA+Tau	C16orf87	ENSG00000155330.10	686.799	-0.384324	0.115848	-0.433197	0.112645	-3.8457	0.00012021	0.00223489	protein_coding	chr16	46796603	46831180	-	0	0	0	0	0	0	0	0	0	0
NHEK	CGA+Tau	ADGRF4	ENSG00000153294.12	4715.58	-0.27888	0.0800171	-0.305231	0.0794471	-3.84193	0.000122069	0.00226646	protein_coding	chr6	47685864	47722021	+	0	0	0	0	0	0	0	0	0	0
NHEK	CGA+Tau	ELF3-AS1	ENSG00000234678.3	44.3933	1.11233	0.372503	1.31201	0.341549	3.84136	0.000122355	0.00226879	lncRNA	chr1	201995696	202010463	-	1	1	0	0	0	0	0	0	0	0
NHEK	CGA+Tau	NAPB	ENSG00000125814.17	658.792	0.411575	0.125066	0.464722	0.121005	3.84053	0.000122768	0.00227347	protein_coding	chr20	23374519	23421519	-	0	0	0	0	0	0	0	0	0	0
NHEK	CGA+Tau	PAN2	ENSG00000135473.16	353.578	0.438857	0.134297	0.496646	0.129337	3.83994	0.000123067	0.00227601	protein_coding	chr12	56316223	56334053	-	0	0	0	0	0	0	0	0	0	0
NHEK	CGA+Tau	VGLL4	ENSG00000144560.16	1662.66	0.275699	0.0793945	0.302808	0.0788784	3.83893	0.000123574	0.00228239	protein_coding	chr3	11556069	11771350	-	0	0	0	0	0	0	0	1	0	0
NHEK	CGA+Tau	SSBP1	ENSG00000106028.11	5003.81	-0.360694	0.107811	-0.403567	0.105294	-3.83276	0.000126715	0.00232343	protein_coding	chr7	141738334	141787922	+	0	0	0	0	0	0	0	0	0	0
NHEK	CGA+Tau	GOSR2	ENSG00000108433.17	1745.13	-0.266209	0.0761089	-0.290304	0.0757518	-3.83231	0.000126948	0.00232343	protein_coding	chr17	46923075	46975524	+	0	0	0	0	0	0	0	0	0	0
NHEK	CGA+Tau	ECHDC2	ENSG00000121310.17	489.208	0.429701	0.131673	0.486694	0.126992	3.83247	0.000126865	0.00232343	protein_coding	chr1	52895910	52927212	-	0	0	0	0	0	0	0	0	0	0
NHEK	CGA+Tau	TEX2	ENSG00000136478.9	5048.12	-0.316386	0.0928504	-0.350628	0.0914804	-3.83283	0.00012668	0.00232343	protein_coding	chr17	64147227	64263260	-	0	0	0	0	0	0	0	0	0	0
NHEK	CGA+Tau	PNPT1	ENSG00000138035.15	2031.77	-0.341117	0.101066	-0.379928	0.099099	-3.83382	0.000126168	0.00232343	protein_coding	chr2	55634061	55693863	-	0	0	0	1	0	1	1	0	0	0
NHEK	CGA+Tau	GSPT2	ENSG00000189369.9	391.958	-0.383661	0.11567	-0.431254	0.112492	-3.83364	0.000126259	0.00232343	protein_coding	chrX	51743442	51746232	+	0	0	0	0	0	0	0	0	0	0
NHEK	CGA+Tau	LINC01605	ENSG00000253161.8	626.84	-0.338382	0.100136	-0.376622	0.0982525	-3.8332	0.000126485	0.00232343	lncRNA	chr8	37406399	37625873	-	0	0	0	0	0	0	0	0	0	0
NHEK	CGA+Tau	TAF4B	ENSG00000141384.13	368.622	-0.391879	0.118799	-0.441777	0.11533	-3.83055	0.000127858	0.00233404	protein_coding	chr18	26226445	26391685	+	0	0	0	0	0	0	0	0	0	0
NHEK	CGA+Tau	STOX2	ENSG00000173320.12	591.344	0.438332	0.134919	0.497565	0.129894	3.83056	0.000127853	0.00233404	protein_coding	chr4	183797692	184023526	+	0	0	0	0	0	0	0	0	0	0
NHEK	CGA+Tau	GEMIN2	ENSG00000092208.19	366.734	-0.501514	0.157536	-0.574864	0.15014	-3.82884	0.000128749	0.00234726	protein_coding	chr14	39114285	39136973	+	0	0	0	0	0	0	0	0	0	0
NHEK	CGA+Tau	KCTD11	ENSG00000213859.8	633.86	0.372854	0.111985	0.417715	0.109128	3.82774	0.000129326	0.00235474	protein_coding	chr17	7351889	7354944	+	0	0	0	0	0	0	0	0	0	0
NHEK	CGA+Tau	UTP3	ENSG00000132467.4	1230.38	-0.349375	0.104133	-0.389967	0.101916	-3.82636	0.000130051	0.00236489	protein_coding	chr4	70688532	70690551	+	0	0	0	0	0	0	0	0	0	0
NHEK	CGA+Tau	LTV1	ENSG00000135521.9	937.732	-0.404683	0.123372	-0.457064	0.119467	-3.82585	0.000130322	0.00236676	protein_coding	chr6	143843338	143863812	+	0	0	0	0	0	0	0	0	0	0
NHEK	CGA+Tau	TCP11L1	ENSG00000176148.16	1476.46	0.3457	0.102667	0.384695	0.100583	3.82464	0.000130964	0.00237537	protein_coding	chr11	33039417	33105943	+	0	0	0	0	0	0	0	0	0	0
NHEK	CGA+Tau	CFL2	ENSG00000165410.15	996.232	-0.365051	0.109788	-0.409517	0.107115	-3.82314	0.000131762	0.00238678	protein_coding	chr14	34709113	34714823	-	0	0	0	0	0	0	0	0	0	0
NHEK	CGA+Tau	ASL	ENSG00000126522.17	730.758	-0.365698	0.109905	-0.409881	0.10722	-3.8228	0.000131943	0.00238698	protein_coding	chr7	66075800	66094697	+	0	0	0	0	0	0	0	0	0	0
NHEK	CGA+Tau	LINC01355	ENSG00000261326.5	176.822	0.681098	0.222987	0.794074	0.207984	3.81796	0.000134561	0.00243123	lncRNA	chr1	23281307	23287488	-	0	1	0	0	0	0	0	0	0	0
NHEK	CGA+Tau	C10orf95-AS1	ENSG00000269609.7	106.224	0.664882	0.216739	0.773983	0.202795	3.81657	0.000135317	0.00244177	lncRNA	chr10	102435771	102461106	+	0	1	0	0	0	0	0	0	0	0
NHEK	CGA+Tau	SYNPO2	ENSG00000172403.11	299.853	0.569197	0.182813	0.657958	0.172533	3.81352	0.000137002	0.00246901	protein_coding	chr4	118850688	119061247	+	0	0	0	0	0	0	0	0	0	0
NHEK	CGA+Tau	CD36	ENSG00000135218.19	927.421	0.441102	0.136652	0.500866	0.13144	3.81059	0.000138633	0.00249204	protein_coding	chr7	80369575	80679277	+	0	0	0	1	0	0	1	0	0	0
NHEK	CGA+Tau	ENSG00000288736	ENSG00000288736.3	186.849	-0.634932	0.20715	-0.739468	0.19404	-3.81091	0.000138459	0.00249204	lncRNA	chr1	94541883	94554522	+	0	1	0	0	0	0	0	0	0	0
NHEK	CGA+Tau	RIOX2	ENSG00000170854.18	2573.79	-0.291873	0.0852407	-0.321442	0.0844014	-3.80849	0.000139817	0.00251013	protein_coding	chr3	97941818	97972457	-	0	0	0	0	0	0	0	0	0	0
NHEK	CGA+Tau	POLR1G	ENSG00000117877.11	349.78	-0.469921	0.14764	-0.537757	0.141284	-3.80622	0.000141105	0.00253002	protein_coding	chr19	45406644	45410737	+	0	0	0	0	0	0	0	0	0	0
NHEK	CGA+Tau	IL6ST	ENSG00000134352.21	9188.5	-0.297849	0.087403	-0.328881	0.0864357	-3.80492	0.000141847	0.00254011	protein_coding	chr5	55935095	55995022	-	0	0	1	0	0	0	1	0	0	0
NHEK	CGA+Tau	SEMA4D	ENSG00000187764.12	94.1707	0.728856	0.241229	0.852511	0.224162	3.80311	0.000142893	0.0025556	protein_coding	chr9	89360787	89498130	-	0	1	0	0	0	1	1	0	0	0
NHEK	CGA+Tau	SLC25A15	ENSG00000102743.16	533.529	-0.37187	0.113177	-0.418989	0.110207	-3.80185	0.00014362	0.0025645	protein_coding	chr13	40789412	40812460	+	0	0	0	0	0	0	0	0	0	0
NHEK	CGA+Tau	ARHGAP12	ENSG00000165322.18	2938.17	-0.309434	0.0905146	-0.339641	0.0893411	-3.80162	0.000143754	0.0025645	protein_coding	chr10	31805398	31928876	-	0	0	0	0	0	0	0	0	0	0
NHEK	CGA+Tau	CCBE1	ENSG00000183287.15	292.495	-0.443053	0.13836	-0.505146	0.132945	-3.79967	0.000144891	0.00258151	protein_coding	chr18	59430939	59697662	-	0	0	0	0	0	0	0	0	0	0
NHEK	CGA+Tau	MTMR8	ENSG00000102043.16	54.5447	-0.886096	0.298482	-1.04531	0.275149	-3.79908	0.000145232	0.00258411	protein_coding	chrX	64268081	64395452	-	0	1	0	0	0	0	0	0	0	0
NHEK	CGA+Tau	ABHD6	ENSG00000163686.15	731.232	0.444418	0.138673	0.506171	0.133245	3.79879	0.000145403	0.00258411	protein_coding	chr3	58237532	58295693	+	0	0	0	0	0	0	0	0	0	0
NHEK	CGA+Tau	ENSG00000306718	ENSG00000306718.1	92.4583	0.935772	0.317939	1.10605	0.291264	3.79742	0.000146209	0.00259517	lncRNA	chr17	36274197	36318899	+	0	1	0	0	0	0	0	0	0	0
NHEK	CGA+Tau	ADAM20	ENSG00000134007.5	48.8446	1.12057	0.383871	1.32878	0.350008	3.79642	0.000146803	0.00260244	protein_coding	chr14	70522358	70535015	-	1	1	0	0	0	0	0	0	1	1
NHEK	CGA+Tau	ZNRD2	ENSG00000173465.8	470.474	-0.437254	0.136506	-0.498117	0.131319	-3.79318	0.000148732	0.00263332	protein_coding	chr11	65570460	65573942	+	0	0	0	0	0	0	0	0	0	0
NHEK	CGA+Tau	PCSK6	ENSG00000140479.18	909.5	0.394696	0.121351	0.446031	0.117645	3.79132	0.000149848	0.00264643	protein_coding	chr15	101289784	101525202	-	0	0	0	0	0	0	0	0	0	0
NHEK	CGA+Tau	LINC00941	ENSG00000285517.3	169.127	-0.718403	0.238566	-0.839787	0.221499	-3.79138	0.000149814	0.00264643	lncRNA	chr12	30755074	30881888	+	0	1	0	0	0	0	0	0	0	0
NHEK	CGA+Tau	CDC42EP4	ENSG00000179604.10	380.072	0.419985	0.130422	0.477023	0.125841	3.79069	0.000150231	0.00264989	protein_coding	chr17	73283624	73312005	-	0	0	0	0	0	0	0	0	0	0
NHEK	CGA+Tau	CYRIB	ENSG00000153310.22	3174.21	-0.357251	0.107425	-0.397748	0.104977	-3.78889	0.000151321	0.00266578	protein_coding	chr8	129839593	130017504	-	0	0	0	0	0	1	1	0	0	0
NHEK	CGA+Tau	BZW1	ENSG00000082153.18	27017.9	-0.322939	0.0975679	-0.363495	0.0959619	-3.78791	0.000151919	0.00267297	protein_coding	chr2	200810594	200827338	+	0	0	0	0	0	1	1	0	0	0
NHEK	CGA+Tau	ACOT7	ENSG00000097021.21	1603.17	-0.313833	0.0933022	-0.347937	0.0919407	-3.78437	0.0001541	0.00270798	protein_coding	chr1	6264269	6393767	-	0	0	0	0	0	0	0	0	0	0
NHEK	CGA+Tau	SRSF3	ENSG00000112081.18	5808.51	-0.327289	0.0980377	-0.364539	0.0963396	-3.7839	0.000154391	0.00270972	protein_coding	chr6	36594353	36605911	+	0	0	0	1	0	0	1	0	0	0
NHEK	CGA+Tau	CCNC	ENSG00000112237.13	5130.12	-0.337884	0.101821	-0.377487	0.0998351	-3.7811	0.000156136	0.00273354	protein_coding	chr6	99542387	99568825	-	0	0	0	0	0	0	0	0	0	0
NHEK	CGA+Tau	IGFBP5	ENSG00000115461.5	55.44	1.27798	0.444839	1.52277	0.402726	3.78114	0.00015611	0.00273354	protein_coding	chr2	216672105	216695549	-	1	1	0	1	0	0	1	0	1	1
NHEK	CGA+Tau	ZC3H12C	ENSG00000149289.11	1399.3	0.382993	0.117322	0.430565	0.113969	3.77791	0.000158149	0.00276193	protein_coding	chr11	110093392	110171841	+	0	0	0	0	0	0	0	0	0	0
NHEK	CGA+Tau	PRMT3	ENSG00000185238.13	1540.37	-0.320098	0.0956833	-0.355776	0.0941697	-3.77803	0.000158072	0.00276193	protein_coding	chr11	20387558	20509338	+	0	0	0	0	0	0	0	0	0	0
NHEK	CGA+Tau	PNPLA3	ENSG00000100344.11	505.758	0.416697	0.129848	0.473313	0.125315	3.77697	0.000158747	0.00276896	protein_coding	chr22	43923792	43964488	+	0	0	0	0	0	0	0	0	0	0
NHEK	CGA+Tau	ENSG00000261553	ENSG00000261553.5	223.697	0.481525	0.153312	0.552641	0.146358	3.77596	0.000159392	0.00277677	lncRNA	chr13	75549773	75807120	+	0	0	0	0	0	0	0	0	0	0
NHEK	CGA+Tau	LPIN1	ENSG00000134324.12	2809.28	0.283631	0.0832177	0.311499	0.0825182	3.77491	0.000160067	0.00278508	protein_coding	chr2	11677595	11827409	+	0	0	0	0	0	1	1	0	0	0
NHEK	CGA+Tau	BMAL2	ENSG00000029153.15	2136.93	-0.300146	0.0889299	-0.331722	0.0878911	-3.77424	0.000160498	0.00278572	protein_coding	chr12	27332836	27425289	+	0	0	0	0	0	0	0	0	0	0
NHEK	CGA+Tau	DHX57	ENSG00000163214.21	2237.23	-0.292163	0.0862076	-0.322084	0.0853313	-3.77451	0.000160324	0.00278572	protein_coding	chr2	38797729	38875934	-	0	0	0	0	0	0	0	0	0	0
NHEK	CGA+Tau	CLMN	ENSG00000165959.12	341.21	-0.523627	0.169406	-0.605391	0.160536	-3.77107	0.000162549	0.00281784	protein_coding	chr14	95181940	95319908	-	0	0	0	0	0	0	0	0	0	0
NHEK	CGA+Tau	NLN	ENSG00000123213.23	1745.52	-0.293369	0.0867392	-0.323605	0.0858367	-3.77	0.000163246	0.00282646	protein_coding	chr5	65722205	65871725	+	0	0	0	0	0	0	0	0	0	0
NHEK	CGA+Tau	ATP8B4	ENSG00000104043.15	38.8897	1.24921	0.435425	1.48999	0.395478	3.76755	0.000164857	0.00284388	protein_coding	chr15	49858238	50182817	-	1	1	0	0	0	0	0	0	1	1
NHEK	CGA+Tau	PDZD2	ENSG00000133401.16	1135.88	0.521146	0.168473	0.60161	0.159672	3.76779	0.000164697	0.00284388	protein_coding	chr5	31639131	32110932	+	0	0	0	0	0	0	0	0	0	0
NHEK	CGA+Tau	ENSG00000290146	ENSG00000290146.1	914.562	-0.473598	0.151271	-0.544246	0.144451	-3.76767	0.000164775	0.00284388	protein_coding	chr12	6970921	6997428	+	0	0	0	0	0	0	0	0	0	0
NHEK	CGA+Tau	KBTBD8	ENSG00000163376.11	802.865	-0.392363	0.121716	-0.444151	0.117972	-3.76489	0.000166623	0.00287083	protein_coding	chr3	66998307	67011210	+	0	0	0	0	0	0	0	0	0	0
NHEK	CGA+Tau	UTP23	ENSG00000147679.12	849.44	-0.299812	0.0893374	-0.331962	0.0882787	-3.76039	0.000169648	0.0029194	protein_coding	chr8	116766505	116849463	+	0	0	0	0	0	0	0	0	0	0
NHEK	CGA+Tau	WBP4	ENSG00000120688.9	725.321	-0.401798	0.125349	-0.455913	0.121282	-3.7591	0.000170524	0.0029309	protein_coding	chr13	41061509	41084006	+	0	0	0	0	0	0	0	0	0	0
NHEK	CGA+Tau	TBC1D8	ENSG00000204634.13	558.056	0.42373	0.133231	0.482406	0.128348	3.75859	0.000170873	0.00293331	protein_coding	chr2	101007228	101252866	-	0	0	0	0	0	0	0	0	0	0
NHEK	CGA+Tau	ANO8	ENSG00000074855.11	106.896	0.672496	0.225553	0.788651	0.209995	3.75557	0.000172944	0.00296358	protein_coding	chr19	17323223	17334855	-	0	1	0	0	0	0	0	0	0	0
NHEK	CGA+Tau	GATAD1	ENSG00000157259.8	668.311	0.359688	0.110312	0.404167	0.107623	3.75541	0.000173056	0.00296358	protein_coding	chr7	92447482	92460075	+	0	0	0	0	0	0	0	0	0	0
NHEK	CGA+Tau	PIP4P2	ENSG00000155099.8	88.6329	-0.693501	0.233667	-0.815296	0.217125	-3.75497	0.000173365	0.00296528	protein_coding	chr8	90993802	91040872	-	0	1	0	0	0	0	0	0	0	0
NHEK	CGA+Tau	RNGTT	ENSG00000111880.16	1830.06	-0.311402	0.0935169	-0.346032	0.0921799	-3.75387	0.000174123	0.00297074	protein_coding	chr6	88609897	88963618	-	0	0	0	0	0	0	0	0	0	0
NHEK	CGA+Tau	ULBP3	ENSG00000131019.11	515.558	-0.382062	0.118499	-0.432081	0.115095	-3.75414	0.000173941	0.00297074	protein_coding	chr6	150061053	150069121	-	0	0	0	0	0	0	0	0	0	0
NHEK	CGA+Tau	TCHHL1	ENSG00000182898.4	3247.29	0.424774	0.13372	0.483419	0.128788	3.7536	0.000174316	0.00297074	protein_coding	chr1	152084141	152089064	-	0	0	0	0	0	0	0	0	0	0
NHEK	CGA+Tau	VPS25	ENSG00000131475.7	2238.97	-0.359434	0.110511	-0.404302	0.107825	-3.74962	0.000177102	0.00301458	protein_coding	chr17	42773449	42779599	+	0	0	0	0	0	0	0	0	0	0
NHEK	CGA+Tau	GNRH1	ENSG00000147437.10	61.0414	0.832999	0.286115	0.98585	0.26308	3.74734	0.000178719	0.00303478	protein_coding	chr8	25419258	25424654	-	0	1	0	1	0	0	1	0	0	0
NHEK	CGA+Tau	FBXO32	ENSG00000156804.7	1130.5	0.384468	0.119532	0.434714	0.116002	3.74746	0.000178634	0.00303478	protein_coding	chr8	123497889	123541206	-	0	0	0	0	0	0	0	0	0	0
NHEK	CGA+Tau	CFAP70	ENSG00000156042.19	316.341	0.554008	0.18219	0.643402	0.171781	3.74547	0.000180059	0.00305386	protein_coding	chr10	73253762	73358864	-	0	0	0	0	0	0	0	0	0	0
NHEK	CGA+Tau	EIF3D	ENSG00000100353.18	10102.3	-0.310258	0.0933954	-0.344606	0.0920753	-3.74265	0.00018209	0.00308133	protein_coding	chr22	36510855	36529184	-	0	0	0	0	0	0	0	0	0	0
NHEK	CGA+Tau	TEX30	ENSG00000151287.17	209.98	-0.536572	0.176197	-0.623284	0.166537	-3.74261	0.000182115	0.00308133	protein_coding	chr13	102765888	102773811	-	0	0	0	0	0	0	0	0	0	0
NHEK	CGA+Tau	FABP5	ENSG00000164687.11	13524.3	0.359732	0.110564	0.403521	0.107883	3.74036	0.000183756	0.00310536	protein_coding	chr8	81280536	81284777	+	0	0	0	0	0	0	0	0	0	0
NHEK	CGA+Tau	DNAI3	ENSG00000162643.13	301.533	-0.467859	0.150885	-0.538538	0.144117	-3.73682	0.000186364	0.00314568	protein_coding	chr1	84999147	85133138	+	0	0	0	0	0	0	0	0	0	0
NHEK	CGA+Tau	BDNF	ENSG00000176697.20	62.9326	0.84663	0.292986	1.00411	0.269074	3.73174	0.000190165	0.00320599	protein_coding	chr11	27654893	27722058	-	0	1	1	1	1	0	1	0	0	0
NHEK	CGA+Tau	ENSG00000285901	ENSG00000285901.2	2675.63	-0.416639	0.132367	-0.475853	0.127566	-3.73025	0.00019129	0.00322111	protein_coding	chr12	4273762	4405490	+	0	0	0	0	0	0	0	0	0	0
NHEK	CGA+Tau	ATOSA	ENSG00000047346.13	2530.34	0.345301	0.105972	0.386692	0.103677	3.72978	0.000191644	0.00322323	protein_coding	chr15	52581317	52709817	-	0	0	0	0	0	0	0	0	0	0
NHEK	CGA+Tau	DIMT1	ENSG00000086189.11	989.368	-0.353657	0.109431	-0.398184	0.106852	-3.72651	0.000194151	0.00326151	protein_coding	chr5	62347284	62403943	-	0	0	0	0	0	0	0	0	0	0
NHEK	CGA+Tau	SLC10A6	ENSG00000145283.8	900.009	-0.332519	0.101802	-0.371963	0.0998619	-3.72478	0.000195489	0.00328007	protein_coding	chr4	86823468	86849384	-	0	0	0	0	0	0	0	0	0	0
NHEK	CGA+Tau	C18orf21	ENSG00000141428.17	747.746	-0.397553	0.125505	-0.452139	0.121423	-3.72367	0.000196347	0.00329056	protein_coding	chr18	35972625	35979286	+	0	0	0	0	0	0	0	0	0	0
NHEK	CGA+Tau	PKP1	ENSG00000081277.13	29704.9	0.342008	0.105692	0.38529	0.103501	3.72257	0.000197208	0.00329311	protein_coding	chr1	201283452	201332993	+	0	0	0	0	0	1	1	0	0	0
NHEK	CGA+Tau	PA2G4	ENSG00000170515.14	5940.35	-0.277584	0.0827485	-0.305713	0.0821307	-3.72228	0.000197432	0.00329311	protein_coding	chr12	56104537	56113910	+	0	0	0	0	0	0	0	0	0	0
NHEK	CGA+Tau	ACADSB	ENSG00000196177.13	501.302	0.380998	0.119589	0.432193	0.116096	3.72272	0.000197088	0.00329311	protein_coding	chr10	123008979	123058290	+	0	0	0	0	0	0	0	0	0	0
NHEK	CGA+Tau	ENSG00000291194	ENSG00000291194.2	498.394	0.533757	0.176489	0.62024	0.166599	3.72296	0.000196903	0.00329311	lncRNA	chr17	20408311	20447224	+	0	0	0	0	0	0	0	0	0	0
NHEK	CGA+Tau	DDAH1	ENSG00000153904.21	398.603	-0.477162	0.155522	-0.551179	0.148135	-3.7208	0.000198594	0.00330467	protein_coding	chr1	85318481	85578363	-	0	0	0	0	0	0	0	0	0	0
NHEK	CGA+Tau	RAB40C	ENSG00000197562.10	479.578	0.485249	0.158163	0.560096	0.150522	3.72102	0.00019842	0.00330467	protein_coding	chr16	589357	629272	+	0	0	0	0	0	0	0	0	0	0
NHEK	CGA+Tau	ICAM1	ENSG00000090339.9	78.0377	-0.776963	0.26934	-0.922221	0.247968	-3.71912	0.00019992	0.00332282	protein_coding	chr19	10271093	10286615	+	0	1	0	0	0	0	0	0	0	0
NHEK	CGA+Tau	PIBF1	ENSG00000083535.16	960.695	-0.356519	0.11072	-0.401772	0.108045	-3.71857	0.000200351	0.00332606	protein_coding	chr13	72782133	73016461	+	0	0	0	0	0	0	0	0	0	0
NHEK	CGA+Tau	FRMD6-AS2	ENSG00000258537.7	47.8662	-0.887146	0.310916	-1.05767	0.284586	-3.71651	0.00020199	0.00334934	lncRNA	chr14	51379509	51651744	-	0	1	0	0	0	0	0	0	0	0
NHEK	CGA+Tau	SCMH1	ENSG00000010803.17	317.477	-0.392983	0.124343	-0.44711	0.120383	-3.71405	0.000203968	0.00337509	protein_coding	chr1	41027202	41242306	-	0	0	0	1	0	0	1	0	0	0
NHEK	CGA+Tau	MINDY3	ENSG00000148481.14	2020.47	-0.244164	0.0716249	-0.265793	0.0715653	-3.71398	0.000204022	0.00337509	protein_coding	chr10	15778170	15860507	-	0	0	0	0	0	0	0	0	0	0
NHEK	CGA+Tau	EPPK1	ENSG00000261150.3	15110.3	0.45428	0.147013	0.521887	0.14061	3.71158	0.000205967	0.00340328	protein_coding	chr8	143857324	143878467	-	0	0	0	0	0	0	0	0	0	0
NHEK	CGA+Tau	ULK1	ENSG00000177169.10	371.733	0.527451	0.175152	0.61372	0.165386	3.71082	0.000206586	0.00340952	protein_coding	chr12	131894622	131923150	+	0	0	1	0	0	0	1	0	0	0
NHEK	CGA+Tau	VASP	ENSG00000125753.15	3066.53	-0.293855	0.0888616	-0.325852	0.0878877	-3.70759	0.000209241	0.00343854	protein_coding	chr19	45506579	45526989	+	0	0	0	0	0	0	0	0	0	0
NHEK	CGA+Tau	DRAM1	ENSG00000136048.14	1555.5	-0.345164	0.107084	-0.388316	0.104724	-3.70798	0.000208915	0.00343854	protein_coding	chr12	101877580	102012130	+	0	0	0	0	0	0	0	0	0	0
NHEK	CGA+Tau	ZNF703	ENSG00000183779.7	98.0077	0.736957	0.255207	0.872716	0.235392	3.7075	0.000209319	0.00343854	protein_coding	chr8	37695782	37700019	+	0	1	0	0	0	0	0	0	0	0
NHEK	CGA+Tau	ENSG00000293465	ENSG00000293465.2	56.7548	0.942027	0.333374	1.12618	0.303734	3.70778	0.000209085	0.00343854	lncRNA	chr5	82279462	82386977	+	0	1	0	0	0	0	0	0	0	0
NHEK	CGA+Tau	ERCC1	ENSG00000012061.17	4067.74	-0.271885	0.0819553	-0.301825	0.0814415	-3.70604	0.000210526	0.00345033	protein_coding	chr19	45407334	45478828	-	0	0	1	0	1	0	1	0	0	0
NHEK	CGA+Tau	TACSTD2	ENSG00000184292.7	31499.5	0.324876	0.0989907	0.360412	0.0972448	3.70624	0.00021036	0.00345033	protein_coding	chr1	58575433	58577252	-	0	0	0	0	0	0	0	0	0	0
NHEK	CGA+Tau	ZBTB7B	ENSG00000160685.14	1989.04	0.366933	0.114183	0.411818	0.111131	3.70571	0.000210801	0.00345082	protein_coding	chr1	155002630	155018523	+	0	0	0	0	0	0	0	0	0	0
NHEK	CGA+Tau	TIMM50	ENSG00000105197.11	1463.53	-0.323763	0.0995177	-0.362295	0.097777	-3.70532	0.000211126	0.00345214	protein_coding	chr19	39480412	39493785	+	0	0	0	0	0	0	0	0	0	0
NHEK	CGA+Tau	MIRLET7IHG	ENSG00000257354.2	68.0696	0.875245	0.307722	1.04295	0.281586	3.70385	0.000212355	0.00346822	lncRNA	chr12	62602752	62622213	+	0	1	0	0	0	0	0	0	0	0
NHEK	CGA+Tau	LHFPL6	ENSG00000183722.9	682.617	-0.375321	0.11806	-0.424722	0.114715	-3.70241	0.000213562	0.00348266	protein_coding	chr13	39209116	39603528	-	0	0	0	0	0	0	0	0	0	0
NHEK	CGA+Tau	PARAIL	ENSG00000251136.12	950.855	-0.421968	0.135705	-0.483259	0.130533	-3.70221	0.000213733	0.00348266	lncRNA	chr8	89545423	89902429	-	0	0	0	0	0	0	0	0	0	0
NHEK	CGA+Tau	CREB5	ENSG00000146592.17	194.319	-0.835092	0.295333	-0.997493	0.269644	-3.69929	0.000216202	0.00351883	protein_coding	chr7	28299321	28825894	+	0	1	1	0	0	1	1	0	0	0
NHEK	CGA+Tau	SOWAHC	ENSG00000198142.5	2203.83	0.40178	0.128198	0.457907	0.123811	3.69844	0.000216932	0.00352665	protein_coding	chr2	109614364	109618990	+	0	0	0	0	0	0	0	0	0	0
NHEK	CGA+Tau	TMEM40	ENSG00000088726.16	11684.5	-0.310669	0.0954979	-0.347938	0.0940907	-3.6979	0.000217392	0.00353006	protein_coding	chr3	12733528	12769457	-	0	0	0	0	0	1	1	0	0	0
NHEK	CGA+Tau	LRPPRC	ENSG00000138095.20	11274	-0.235957	0.0709057	-0.262216	0.0709301	-3.69682	0.000218313	0.00354094	protein_coding	chr2	43886224	43996226	-	0	0	0	0	0	0	0	0	0	0
NHEK	CGA+Tau	ZNF117	ENSG00000152926.17	773.764	0.521233	0.173594	0.606161	0.164044	3.6951	0.000219801	0.00356097	protein_coding	chr7	64970663	65006687	-	0	0	0	0	0	0	0	0	0	0
NHEK	CGA+Tau	GTF3C2-AS2	ENSG00000234072.2	31.0533	1.09855	0.392668	1.31828	0.35707	3.69194	0.000222552	0.00360141	lncRNA	chr2	27356246	27367881	+	1	1	0	0	0	0	0	0	0	0
NHEK	CGA+Tau	MMP28	ENSG00000271447.6	688.007	0.455388	0.1488	0.524703	0.142191	3.69012	0.000224146	0.00362306	protein_coding	chr17	35756249	35795707	-	0	0	0	0	0	0	0	0	0	0
NHEK	CGA+Tau	RAPGEF5	ENSG00000136237.20	337.387	0.505045	0.167743	0.58605	0.158903	3.6881	0.000225938	0.00364783	protein_coding	chr7	22118236	22357154	-	0	0	0	0	0	0	0	0	0	0
NHEK	CGA+Tau	KRR1	ENSG00000111615.14	3939.95	-0.311377	0.0953787	-0.346484	0.0939652	-3.68737	0.000226582	0.00365406	protein_coding	chr12	75490863	75511636	-	0	0	0	0	0	0	0	0	0	0
NHEK	CGA+Tau	TLN2	ENSG00000171914.17	635.737	-0.411609	0.132635	-0.471159	0.12779	-3.68699	0.000226926	0.00365542	protein_coding	chr15	62390526	62844631	+	0	0	0	0	0	0	0	0	0	0
NHEK	CGA+Tau	GALNT12	ENSG00000119514.7	59.3609	0.811271	0.285781	0.966935	0.262345	3.68573	0.000228047	0.0036693	protein_coding	chr9	98807670	98850081	+	0	1	0	0	0	0	0	0	0	0
NHEK	CGA+Tau	TNFSF13B	ENSG00000102524.12	51.378	0.830358	0.292871	0.989867	0.268654	3.68455	0.000229109	0.00368219	protein_coding	chr13	108251240	108308484	+	0	1	1	0	0	0	1	0	0	0
NHEK	CGA+Tau	ENSG00000290690	ENSG00000290690.2	75.07	0.73827	0.257835	0.875276	0.237751	3.68148	0.000231884	0.00372254	lncRNA	chr15	84398316	84422500	-	0	1	0	0	0	0	0	0	0	0
NHEK	CGA+Tau	NPM1	ENSG00000181163.14	56324.8	-0.360348	0.113861	-0.40795	0.110905	-3.67837	0.000234733	0.003764	protein_coding	chr5	171387116	171411810	+	0	0	0	1	0	0	1	0	0	0
NHEK	CGA+Tau	RGL1	ENSG00000143344.16	224.493	0.522458	0.175633	0.609246	0.165795	3.6747	0.000238133	0.00381418	protein_coding	chr1	183636085	183928532	+	0	0	0	0	0	0	0	0	0	0
NHEK	CGA+Tau	LMO7	ENSG00000136153.21	6260.78	0.280679	0.0850687	0.309955	0.0843604	3.67418	0.000238614	0.00381756	protein_coding	chr13	75620434	75859870	+	0	0	0	0	0	0	0	0	0	0
NHEK	CGA+Tau	PDC-AS1	ENSG00000229739.5	51.4713	1.01947	0.368607	1.22578	0.333707	3.67323	0.000239508	0.00382752	lncRNA	chr1	186423481	186521147	+	1	1	0	0	0	0	0	0	0	0
NHEK	CGA+Tau	PNPLA2	ENSG00000177666.17	339.866	0.520828	0.175264	0.607449	0.16543	3.67195	0.000240709	0.00384236	protein_coding	chr11	818914	825573	+	0	0	0	0	0	0	0	0	0	0
NHEK	CGA+Tau	TXK	ENSG00000074966.12	71.7877	0.910346	0.327563	1.09193	0.297522	3.67008	0.000242472	0.00386612	protein_coding	chr4	48063158	48134250	-	0	1	0	0	0	1	1	0	0	0
NHEK	CGA+Tau	BICC1	ENSG00000122870.12	864.975	-0.358475	0.113799	-0.406065	0.110861	-3.66282	0.000249457	0.00397172	protein_coding	chr10	58512872	58831435	+	0	0	0	0	0	0	0	0	0	0
NHEK	CGA+Tau	KIF23	ENSG00000137807.16	739.201	-0.325638	0.10167	-0.365539	0.0998028	-3.66261	0.000249658	0.00397172	protein_coding	chr15	69414246	69448427	+	0	0	0	0	0	0	0	0	0	0
NHEK	CGA+Tau	KRT13	ENSG00000171401.15	21058.1	0.294549	0.0903304	0.326894	0.0892997	3.66064	0.000251583	0.00399785	protein_coding	chr17	41500981	41505705	-	0	0	0	0	0	0	0	0	0	0
NHEK	CGA+Tau	RARS1	ENSG00000113643.9	11671.5	-0.365323	0.116065	-0.413142	0.1129	-3.65936	0.000252843	0.00401335	protein_coding	chr5	168486451	168519301	+	0	0	0	0	0	0	0	0	0	0
NHEK	CGA+Tau	IPO5	ENSG00000065150.21	9612.47	-0.212493	0.0616447	-0.226298	0.0619068	-3.65546	0.000256719	0.00406684	protein_coding	chr13	97953658	98024296	+	0	0	0	0	0	0	0	0	0	0
NHEK	CGA+Tau	RPL7L1	ENSG00000146223.16	7796.74	-0.21025	0.0616363	-0.226392	0.0619336	-3.65539	0.000256789	0.00406684	protein_coding	chr6	42879616	42889925	+	0	0	0	0	0	0	0	0	0	0
NHEK	CGA+Tau	ENSG00000289916	ENSG00000289916.2	61.8663	-1.04518	0.38373	-1.2635	0.345693	-3.65498	0.000257198	0.00406874	lncRNA	chr5	61902617	62246642	-	1	1	0	0	0	0	0	0	0	0
NHEK	CGA+Tau	SNRPC	ENSG00000124562.10	1812.79	-0.325249	0.102597	-0.367706	0.100661	-3.6529	0.000259295	0.00409732	protein_coding	chr6	34757505	34773857	+	0	0	0	0	0	0	0	0	0	0
NHEK	CGA+Tau	CA12	ENSG00000074410.14	5174.02	0.267806	0.0811269	0.294568	0.0806576	3.65208	0.000260126	0.00410127	protein_coding	chr15	63321378	63381846	-	0	0	0	0	0	0	0	0	0	0
NHEK	CGA+Tau	SNX5	ENSG00000089006.17	4119.13	-0.274088	0.0845007	-0.306514	0.0839222	-3.65236	0.000259844	0.00410127	protein_coding	chr20	17941597	17968980	-	0	0	0	0	0	0	0	0	0	0
NHEK	CGA+Tau	PDSS1	ENSG00000148459.16	250.125	-0.451781	0.149995	-0.5229	0.143245	-3.65038	0.000261849	0.00411924	protein_coding	chr10	26697701	26746798	+	0	0	0	0	0	0	0	0	0	0
NHEK	CGA+Tau	PLEKHF1	ENSG00000166289.6	461.548	-0.519012	0.176241	-0.606757	0.166212	-3.65051	0.000261721	0.00411924	protein_coding	chr19	29665459	29675477	+	0	0	0	0	0	0	0	0	0	0
NHEK	CGA+Tau	SVEP1	ENSG00000165124.19	169.659	-0.631225	0.22069	-0.747557	0.204843	-3.64942	0.000262836	0.00413015	protein_coding	chr9	110365248	110579880	-	0	1	0	0	0	0	0	0	0	0
NHEK	CGA+Tau	MTREX	ENSG00000039123.16	4206.6	-0.287915	0.0901235	-0.325325	0.0891758	-3.64813	0.000264155	0.00414626	protein_coding	chr5	55307989	55425579	+	0	0	0	0	0	0	0	0	0	0
NHEK	CGA+Tau	ACTBL2	ENSG00000169067.4	211.558	-0.577409	0.199549	-0.680066	0.186577	-3.64495	0.000267444	0.00418857	protein_coding	chr5	57480018	57482811	-	0	0	0	0	0	0	0	0	0	0
NHEK	CGA+Tau	C6orf141	ENSG00000197261.12	464.117	0.531897	0.181579	0.622962	0.170905	3.64508	0.000267313	0.00418857	protein_coding	chr6	49550666	49561907	+	0	0	0	0	0	0	0	0	0	0
NHEK	CGA+Tau	ZNF493	ENSG00000196268.12	717.715	0.368579	0.118203	0.418493	0.114856	3.64362	0.000268826	0.00420555	protein_coding	chr19	21397119	21427577	+	0	0	0	0	0	0	0	0	0	0
NHEK	CGA+Tau	PLCB4	ENSG00000101333.19	478.061	-0.466461	0.156463	-0.542151	0.148884	-3.64144	0.000271116	0.00423323	protein_coding	chr20	9067825	9504593	+	0	0	0	0	0	0	0	0	0	0
NHEK	CGA+Tau	ENSG00000251095	ENSG00000251095.9	977.412	0.353635	0.112687	0.4001	0.109876	3.64137	0.000271196	0.00423323	lncRNA	chr4	89410875	89741804	+	0	0	0	0	0	0	0	0	0	0
NHEK	CGA+Tau	ENSG00000304396	ENSG00000304396.1	28.7874	-1.20128	0.446015	-1.45885	0.400755	-3.64024	0.00027238	0.00424702	lncRNA	chr2	226597428	226667936	-	1	1	0	0	0	0	0	0	0	0
NHEK	CGA+Tau	FAM136A	ENSG00000035141.10	1125.34	-0.32965	0.103988	-0.371064	0.101952	-3.6396	0.000273064	0.00425299	protein_coding	chr2	70295976	70302067	-	0	0	0	0	0	0	0	0	0	0
NHEK	CGA+Tau	TAFA2	ENSG00000198673.11	73.1796	0.77022	0.276029	0.921319	0.253196	3.63876	0.000273959	0.00425839	protein_coding	chr12	61708273	62279150	-	0	1	0	0	0	0	0	0	0	0
NHEK	CGA+Tau	ENSG00000227885	ENSG00000227885.5	134.086	0.629165	0.220809	0.745853	0.204978	3.6387	0.000274014	0.00425839	lncRNA	chr6	53724325	53794904	-	0	1	0	0	0	0	0	0	0	0
NHEK	CGA+Tau	OPHN1	ENSG00000079482.14	1098.2	-0.302678	0.0941871	-0.337965	0.0929021	-3.63787	0.000274904	0.00426752	protein_coding	chrX	67949349	68433913	-	0	0	0	0	0	0	0	0	0	0
NHEK	CGA+Tau	AK6	ENSG00000085231.14	926.187	-0.453324	0.152324	-0.528087	0.145231	-3.63619	0.000276698	0.00429064	protein_coding	chr5	69350984	69370013	-	0	0	0	0	0	0	0	0	0	0
NHEK	CGA+Tau	VEZT	ENSG00000028203.19	6721.65	-0.297209	0.0926584	-0.332652	0.0915215	-3.63468	0.000278321	0.00431107	protein_coding	chr12	95217746	95302799	+	0	0	0	0	0	0	0	0	0	0
NHEK	CGA+Tau	LRRC8D	ENSG00000171492.14	2404.35	-0.272921	0.0835209	-0.301473	0.082952	-3.63431	0.000278724	0.00431258	protein_coding	chr1	89821014	89936611	+	0	0	0	0	0	0	0	0	0	0
NHEK	CGA+Tau	PNRC1	ENSG00000146278.11	4454.84	0.322302	0.101315	0.361534	0.099489	3.63391	0.000279157	0.00431455	protein_coding	chr6	89080751	89085160	+	0	0	0	0	0	0	0	0	0	0
NHEK	CGA+Tau	AHCY	ENSG00000101444.13	8942.59	-0.268976	0.0823064	-0.297149	0.0818085	-3.63224	0.000280967	0.00433778	protein_coding	chr20	34280268	34311802	-	0	0	0	0	0	1	1	0	0	0
NHEK	CGA+Tau	SFR1	ENSG00000156384.15	400.675	-0.479601	0.162209	-0.559044	0.153956	-3.63119	0.000282112	0.00434595	protein_coding	chr10	104122058	104126385	+	0	0	0	0	0	0	0	0	0	0
NHEK	CGA+Tau	GLMN	ENSG00000174842.17	771.443	-0.350878	0.112261	-0.397672	0.109512	-3.63132	0.000281975	0.00434595	protein_coding	chr1	92246402	92298987	-	0	0	0	0	0	0	0	0	0	0
NHEK	CGA+Tau	RRP7A	ENSG00000189306.12	1496.7	-0.359249	0.115517	-0.408168	0.112439	-3.63012	0.000283289	0.00435932	protein_coding	chr22	42507982	42519800	-	0	0	0	0	0	0	0	0	0	0
NHEK	CGA+Tau	ZNF555	ENSG00000186300.12	309.184	-0.448268	0.149982	-0.519582	0.143211	-3.6281	0.000285515	0.00438878	protein_coding	chr19	2841437	2860471	+	0	0	0	0	0	0	0	0	0	0
NHEK	CGA+Tau	DLEU2L	ENSG00000116652.7	118.819	0.706555	0.25271	0.843486	0.232533	3.62738	0.000286316	0.0043963	lncRNA	chr1	63547082	63550636	+	0	1	0	0	0	0	0	0	0	0
NHEK	CGA+Tau	FOXN3	ENSG00000053254.16	1034.36	0.446629	0.149393	0.517254	0.14264	3.6263	0.000287512	0.00440509	protein_coding	chr14	89124871	89619149	-	0	0	0	0	0	0	0	0	0	0
NHEK	CGA+Tau	MUCL1	ENSG00000172551.12	530.583	0.519896	0.178194	0.6089	0.167911	3.62632	0.000287493	0.00440509	protein_coding	chr12	54830518	54896008	+	0	0	0	0	0	0	0	0	0	0
NHEK	CGA+Tau	BRD8	ENSG00000112983.18	1163.31	0.315675	0.0992193	0.353822	0.0975861	3.62575	0.000288128	0.00440973	protein_coding	chr5	138139770	138178953	-	0	0	0	0	0	0	0	0	0	0
NHEK	CGA+Tau	IL4R	ENSG00000077238.14	1213.34	-0.354746	0.113997	-0.402564	0.111054	-3.62493	0.000289042	0.00441892	protein_coding	chr16	27313668	27364778	+	0	0	0	0	0	0	0	0	0	0
NHEK	CGA+Tau	WDR36	ENSG00000134987.13	3933.85	-0.267923	0.0821088	-0.295823	0.0816291	-3.62398	0.000290102	0.00443033	protein_coding	chr5	111092321	111130502	+	0	0	0	0	0	0	0	0	0	0
NHEK	CGA+Tau	TLE4	ENSG00000106829.21	459.336	0.371177	0.120123	0.422327	0.116604	3.62189	0.000292458	0.00446149	protein_coding	chr9	79571773	79726882	+	0	0	0	0	0	0	0	0	0	0
NHEK	CGA+Tau	NME7	ENSG00000143156.14	1169.13	-0.419578	0.139061	-0.483495	0.13352	-3.62114	0.000293313	0.0044697	protein_coding	chr1	169132531	169367948	-	0	0	0	0	0	0	0	0	0	0
NHEK	CGA+Tau	BMT2	ENSG00000164603.12	2439.13	-0.272728	0.084042	-0.302133	0.0834716	-3.61959	0.000295076	0.00448687	protein_coding	chr7	112819147	112939875	-	0	0	0	0	0	0	0	0	0	0
NHEK	CGA+Tau	ZNF606-AS1	ENSG00000176593.9	110.864	0.645644	0.229162	0.768003	0.212171	3.61973	0.00029491	0.00448687	lncRNA	chr19	58002061	58021943	+	0	1	0	0	0	0	0	0	0	0
NHEK	CGA+Tau	MRPL14	ENSG00000180992.7	1798.25	-0.401083	0.132194	-0.461054	0.127418	-3.61845	0.000296378	0.00450182	protein_coding	chr6	44113451	44127452	-	0	0	0	0	0	0	0	0	0	0
NHEK	CGA+Tau	MNAT1	ENSG00000020426.11	2358.28	-0.433029	0.144949	-0.501481	0.138722	-3.61502	0.000300329	0.00455693	protein_coding	chr14	60734742	60969965	+	0	0	0	0	0	0	0	1	0	0
NHEK	CGA+Tau	GALNT7	ENSG00000109586.12	3693.68	-0.274626	0.08481	-0.304143	0.0841826	-3.6129	0.000302792	0.00458937	protein_coding	chr4	173168811	173323967	+	0	0	0	0	0	0	0	0	0	0
NHEK	CGA+Tau	ZMYND8	ENSG00000101040.20	2815.37	0.301418	0.0942277	0.335875	0.0929838	3.61219	0.00030362	0.00459698	protein_coding	chr20	47209214	47356889	-	0	0	0	0	0	0	0	0	0	0
NHEK	CGA+Tau	EIF2A	ENSG00000144895.12	3649.3	-0.331266	0.10666	-0.377176	0.104431	-3.61171	0.00030418	0.00460053	protein_coding	chr3	150546678	150586016	+	0	0	0	0	0	0	0	0	0	0
NHEK	CGA+Tau	OAS1	ENSG00000089127.15	849.363	0.345474	0.110986	0.391309	0.108362	3.61113	0.00030487	0.00460379	protein_coding	chr12	112905856	112933219	+	0	0	0	0	0	0	0	0	0	0
NHEK	CGA+Tau	CPNE8	ENSG00000139117.14	1516.2	-0.386496	0.126868	-0.443033	0.122691	-3.61097	0.000305049	0.00460379	protein_coding	chr12	38646822	38907430	-	0	0	0	0	0	0	0	0	0	0
NHEK	CGA+Tau	PGM3	ENSG00000013375.17	3056.4	-0.311763	0.0985148	-0.34997	0.0969551	-3.60961	0.000306658	0.00462314	protein_coding	chr6	83147324	83193936	-	0	0	0	0	0	0	0	0	0	0
NHEK	CGA+Tau	REEP4	ENSG00000168476.12	332.207	0.39194	0.129086	0.449726	0.12467	3.60732	0.000309374	0.0046591	protein_coding	chr8	22138020	22141951	-	0	0	0	0	0	0	0	0	0	0
NHEK	CGA+Tau	MRPL30	ENSG00000185414.20	2664.1	-0.293263	0.0917658	-0.327112	0.090693	-3.6068	0.000309995	0.00466348	protein_coding	chr2	99181152	99199561	+	0	0	0	0	0	0	0	0	0	0
NHEK	CGA+Tau	FHL1	ENSG00000022267.19	1288.93	-0.343039	0.111468	-0.392365	0.108802	-3.60625	0.000310658	0.0046635	protein_coding	chrX	136146702	136211359	+	0	0	0	0	0	0	0	0	0	0
NHEK	CGA+Tau	NHERF1	ENSG00000109062.12	530.543	0.336039	0.107557	0.379533	0.105235	3.60651	0.000310344	0.0046635	protein_coding	chr17	74748628	74769353	+	0	0	0	0	0	0	0	0	0	0
NHEK	CGA+Tau	ENSG00000249476	ENSG00000249476.2	73.6042	0.816582	0.30005	0.984074	0.273	3.60466	0.000312557	0.00468702	lncRNA	chr5	109237120	109326369	-	0	1	0	0	0	0	0	0	0	0
NHEK	CGA+Tau	ARF4	ENSG00000168374.11	9553.33	-0.274954	0.0857627	-0.306363	0.0851157	-3.59937	0.000318992	0.00477845	protein_coding	chr3	57571363	57598220	-	0	0	0	0	0	0	0	0	0	0
NHEK	CGA+Tau	GSDMC	ENSG00000147697.10	2515.19	-0.263426	0.0811431	-0.290551	0.0807419	-3.59851	0.000320043	0.00478608	protein_coding	chr8	129748196	129786624	-	0	0	0	0	0	1	1	0	0	0
NHEK	CGA+Tau	ENSG00000286013	ENSG00000286013.2	32.4748	1.19301	0.451351	1.45454	0.404219	3.5984	0.00032018	0.00478608	lncRNA	chr7	106624041	106650267	+	1	1	0	0	0	0	0	0	0	0
NHEK	CGA+Tau	SRRD	ENSG00000100104.13	763.715	-0.30502	0.0964332	-0.341722	0.0950478	-3.59526	0.000324067	0.00483906	protein_coding	chr22	26483877	26494658	+	0	0	0	0	0	0	0	0	0	0
NHEK	CGA+Tau	PPL	ENSG00000118898.16	12288.8	0.310091	0.09822	0.347538	0.0966884	3.59442	0.00032512	0.00484566	protein_coding	chr16	4882507	4960741	-	0	0	0	0	0	1	1	0	0	0
NHEK	CGA+Tau	SYNCRIP	ENSG00000135316.20	9632.69	-0.284296	0.088598	-0.315407	0.0877505	-3.59436	0.000325196	0.00484566	protein_coding	chr6	85607779	85644063	-	0	0	0	0	0	0	0	0	0	0
NHEK	CGA+Tau	BMP4	ENSG00000125378.16	36.219	-1.01474	0.381883	-1.23531	0.343822	-3.59288	0.000327049	0.00486814	protein_coding	chr14	53949736	53958761	-	1	1	0	1	0	0	1	0	1	1
NHEK	CGA+Tau	BICDL1	ENSG00000135127.12	221.802	0.460738	0.157356	0.537612	0.14965	3.59247	0.000327564	0.00487065	protein_coding	chr12	119989236	120094494	+	0	0	0	0	0	0	0	0	0	0
NHEK	CGA+Tau	RIGI	ENSG00000107201.12	3145.02	-0.274366	0.0853624	-0.304299	0.0847343	-3.59122	0.00032914	0.00488234	protein_coding	chr9	32455302	32526348	-	0	0	1	0	0	0	1	0	0	0
NHEK	CGA+Tau	CCDC69	ENSG00000198624.13	480.632	0.365731	0.119673	0.417496	0.116248	3.59143	0.000328865	0.00488234	protein_coding	chr5	151181052	151224093	-	0	0	0	0	0	0	0	0	0	0
NHEK	CGA+Tau	IGSF22-AS1	ENSG00000254966.2	104.487	0.835911	0.310995	1.01193	0.281796	3.59102	0.000329387	0.00488234	lncRNA	chr11	18706474	18740568	+	0	1	0	0	0	0	0	0	0	0
NHEK	CGA+Tau	ECD	ENSG00000122882.11	1373.6	-0.333712	0.107473	-0.377607	0.105177	-3.5902	0.000330426	0.00489259	protein_coding	chr10	73130155	73169055	-	0	0	0	0	0	0	0	0	0	0
NHEK	CGA+Tau	PAQR7	ENSG00000182749.6	2886.76	0.336784	0.108875	0.382004	0.10647	3.58791	0.000333335	0.0049305	protein_coding	chr1	25861484	25875708	-	0	0	0	0	0	0	0	0	0	0
NHEK	CGA+Tau	HSPA1B	ENSG00000204388.7	6058.66	0.351347	0.11402	0.398669	0.111124	3.5876	0.00033373	0.00493116	protein_coding	chr6	31827738	31830254	+	0	0	1	1	1	1	1	0	0	0
NHEK	CGA+Tau	LINC00920	ENSG00000246898.3	134.661	-0.753745	0.277056	-0.906508	0.252813	-3.58568	0.000336196	0.00496241	lncRNA	chr16	66408504	66412135	+	0	1	0	0	0	0	0	0	0	0
NHEK	CGA+Tau	ATAD2B	ENSG00000119778.15	1180.22	0.285373	0.0895151	0.317704	0.0886316	3.58455	0.000337656	0.00497876	protein_coding	chr2	23748664	23927123	-	0	0	0	0	0	0	0	0	0	0
NHEK	CGA+Tau	OGFOD1	ENSG00000087263.17	2899.48	-0.231124	0.0709915	-0.254964	0.0711369	-3.58414	0.000338193	0.00498146	protein_coding	chr16	56451521	56479104	+	0	0	0	0	0	0	0	0	0	0
NHEK	CGA+Tau	TRMT10C	ENSG00000174173.7	1477.24	-0.37276	0.122923	-0.426909	0.119153	-3.58287	0.000339837	0.00500046	protein_coding	chr3	101561868	101566446	+	0	0	0	0	0	0	0	0	0	0
NHEK	CGA+Tau	TXNDC9	ENSG00000115514.12	4550.36	-0.380493	0.125322	-0.434312	0.121303	-3.58039	0.000343083	0.00504296	protein_coding	chr2	99318982	99340702	-	0	0	0	0	0	0	0	1	0	0
NHEK	CGA+Tau	SNX24	ENSG00000064652.11	1130.16	-0.311111	0.0993109	-0.349789	0.0977162	-3.57965	0.00034406	0.00505206	protein_coding	chr5	122843439	123029354	+	0	0	0	0	0	0	0	0	0	0
NHEK	CGA+Tau	ARGLU1	ENSG00000134884.15	2340.2	0.261878	0.0810306	0.288471	0.0806496	3.57685	0.000347764	0.00509965	protein_coding	chr13	106541673	106568137	-	0	0	0	0	0	0	0	0	0	0
NHEK	CGA+Tau	FAM89B	ENSG00000176973.8	378.714	0.447071	0.152596	0.52043	0.145508	3.57665	0.000348023	0.00509965	protein_coding	chr11	65572349	65574198	+	0	0	0	0	0	0	0	0	0	0
NHEK	CGA+Tau	NUP107	ENSG00000111581.10	1591.16	-0.362703	0.119305	-0.414536	0.115915	-3.5762	0.00034862	0.00510309	protein_coding	chr12	68686951	68745809	+	0	0	0	0	0	0	0	1	0	0
NHEK	CGA+Tau	NUFIP1	ENSG00000083635.8	395.981	-0.405751	0.136192	-0.468286	0.131021	-3.57415	0.000351373	0.0051284	protein_coding	chr13	44939249	44989471	-	0	0	0	0	0	0	0	0	0	0
NHEK	CGA+Tau	SEMA5A	ENSG00000112902.12	172.255	0.519956	0.182381	0.612608	0.171402	3.5741	0.000351439	0.0051284	protein_coding	chr5	9035033	9546075	-	0	0	0	0	0	0	0	0	0	0
NHEK	CGA+Tau	PPCDC	ENSG00000138621.12	420.534	-0.409953	0.137981	-0.474033	0.132628	-3.57415	0.000351365	0.0051284	protein_coding	chr15	75023586	75117462	+	0	0	0	0	0	0	0	0	0	0
NHEK	CGA+Tau	AGPAT5	ENSG00000155189.12	1408.18	-0.346575	0.113151	-0.394362	0.110357	-3.57352	0.000352217	0.00513444	protein_coding	chr8	6708642	6761503	+	0	0	0	0	0	0	0	0	0	0
NHEK	CGA+Tau	WHAMM	ENSG00000156232.7	520.129	0.351613	0.115089	0.400518	0.112111	3.57251	0.000353575	0.00514891	protein_coding	chr15	82809628	82836108	+	0	0	0	0	0	1	1	0	0	0
NHEK	CGA+Tau	CD276	ENSG00000103855.18	1393.07	-0.382661	0.127451	-0.439936	0.123214	-3.57049	0.000356311	0.00517556	protein_coding	chr15	73683966	73714514	+	0	0	0	0	0	1	1	0	0	0
NHEK	CGA+Tau	DUSP19	ENSG00000162999.13	157.554	0.659051	0.240073	0.789722	0.221189	3.57035	0.000356505	0.00517556	protein_coding	chr2	183078559	183100008	+	0	1	0	0	0	0	0	0	0	0
NHEK	CGA+Tau	KRT1	ENSG00000167768.4	19785.4	0.446786	0.15229	0.518339	0.145166	3.57066	0.000356081	0.00517556	protein_coding	chr12	52674736	52680407	-	0	0	0	0	0	0	0	0	0	0
NHEK	CGA+Tau	LRRFIP2	ENSG00000093167.18	6642.21	-0.234187	0.0717513	-0.25635	0.0718323	-3.56872	0.000358728	0.00520248	protein_coding	chr3	37052626	37183689	-	0	0	0	0	0	0	0	0	0	0
NHEK	CGA+Tau	GPD1L	ENSG00000152642.11	1135.59	0.355016	0.116596	0.404787	0.113482	3.56698	0.000361116	0.00522429	protein_coding	chr3	32105689	32168709	+	0	0	0	0	0	0	0	0	0	0
NHEK	CGA+Tau	GRAMD1C	ENSG00000178075.20	589.098	0.45608	0.156529	0.531169	0.148917	3.56688	0.000361251	0.00522429	protein_coding	chr3	113828182	113947174	+	0	0	0	0	0	1	1	0	0	0
NHEK	CGA+Tau	ZNF814	ENSG00000204514.11	370.388	0.431467	0.147343	0.502129	0.140778	3.56682	0.000361343	0.00522429	protein_coding	chr19	57848731	57889074	-	0	0	0	0	0	0	0	0	0	0
NHEK	CGA+Tau	WNT7A	ENSG00000154764.6	797.248	-0.412744	0.139824	-0.478582	0.13419	-3.56646	0.000361835	0.00522605	protein_coding	chr3	13816258	13880071	-	0	0	0	0	0	0	0	0	0	0
NHEK	CGA+Tau	ZNF431	ENSG00000196705.8	1950.78	0.343446	0.112235	0.390348	0.109524	3.56405	0.000365177	0.00526894	protein_coding	chr19	21142024	21196053	+	0	0	0	0	0	0	0	0	0	0
NHEK	CGA+Tau	GALNT3	ENSG00000115339.15	3613.85	-0.314126	0.101315	-0.35483	0.0995926	-3.56281	0.0003669	0.00528838	protein_coding	chr2	165747588	165846201	-	0	0	0	0	0	0	0	0	0	0
NHEK	CGA+Tau	FIRRM	ENSG00000000460.17	270.858	-0.385197	0.129189	-0.444574	0.124814	-3.5619	0.000368175	0.00530135	protein_coding	chr1	169662007	169854080	+	0	0	0	0	0	0	0	0	0	0
NHEK	CGA+Tau	AGK	ENSG00000006530.18	1019.28	-0.317561	0.103557	-0.361871	0.101652	-3.55989	0.000371017	0.00533096	protein_coding	chr7	141551278	141655244	+	0	0	0	0	0	0	0	0	0	0
NHEK	CGA+Tau	DARS1	ENSG00000115866.11	3835.1	-0.279715	0.0878428	-0.310055	0.0870945	-3.55999	0.000370873	0.00533096	protein_coding	chr2	135905881	135986100	-	0	0	0	0	0	0	0	0	0	0
NHEK	CGA+Tau	KHDRBS1	ENSG00000121774.18	3035.32	-0.305359	0.0979772	-0.343533	0.096508	-3.55964	0.000371365	0.00533096	protein_coding	chr1	32013868	32060850	+	0	0	0	0	0	0	0	0	0	0
NHEK	CGA+Tau	MAP1LC3A	ENSG00000101460.13	67.5639	0.802874	0.301502	0.973924	0.273707	3.55827	0.000373307	0.00535339	protein_coding	chr20	34546854	34560345	+	0	1	0	0	0	1	1	0	0	0
NHEK	CGA+Tau	PRKCH	ENSG00000027075.18	1376.58	0.277979	0.087421	0.30838	0.0867042	3.55669	0.000375551	0.0053801	protein_coding	chr14	61187559	61550980	+	0	0	0	0	0	0	0	1	0	0
NHEK	CGA+Tau	SMIM30	ENSG00000214194.9	3417.61	-0.355983	0.117658	-0.406927	0.114442	-3.55575	0.000376906	0.00539404	protein_coding	chr7	113116718	113118560	-	0	0	0	0	0	0	0	0	0	0
NHEK	CGA+Tau	RRP12	ENSG00000052749.15	1905.12	-0.337551	0.110456	-0.383693	0.107933	-3.55492	0.0003781	0.00540564	protein_coding	chr10	97356357	97426076	-	0	0	0	0	0	0	0	0	0	0
NHEK	CGA+Tau	PTGFRN	ENSG00000134247.10	17708.8	0.279887	0.0877604	0.308447	0.0869811	3.54614	0.000390916	0.00557757	protein_coding	chr1	116909916	116990353	+	0	0	0	0	0	0	0	0	0	0
NHEK	CGA+Tau	SATB1	ENSG00000182568.18	557.692	0.370034	0.123525	0.424511	0.11971	3.54617	0.000390871	0.00557757	protein_coding	chr3	18345377	18445621	-	0	0	0	1	0	0	1	0	0	0
NHEK	CGA+Tau	VDAC3	ENSG00000078668.14	3647.92	-0.333863	0.10971	-0.380606	0.10734	-3.54579	0.000391445	0.00557948	protein_coding	chr8	42391624	42405937	+	0	0	0	0	0	0	0	0	0	0
NHEK	CGA+Tau	HEATR3	ENSG00000155393.14	1394.65	-0.302715	0.0974215	-0.34034	0.0960131	-3.54473	0.000393022	0.00559631	protein_coding	chr16	50065967	50107272	+	0	0	0	0	0	0	0	0	0	0
NHEK	CGA+Tau	MRPL19	ENSG00000115364.14	3289.02	-0.247521	0.0769239	-0.272084	0.0767899	-3.54323	0.000395261	0.0056225	protein_coding	chr2	75646783	75690851	+	0	0	0	0	0	0	0	0	0	0
NHEK	CGA+Tau	HNRNPDL	ENSG00000152795.18	5319.95	-0.257102	0.0805111	-0.284147	0.0802092	-3.54257	0.000396242	0.00563078	protein_coding	chr4	82422565	82430462	-	0	0	0	0	0	0	0	0	0	0
NHEK	CGA+Tau	ENSG00000264112	ENSG00000264112.2	605.696	0.474041	0.166194	0.556952	0.15725	3.54184	0.000397352	0.00564088	lncRNA	chr17	57989038	57994850	-	0	0	0	0	0	0	0	0	0	0
NHEK	CGA+Tau	UGCG	ENSG00000148154.10	5104.78	-0.280665	0.0893044	-0.313346	0.0884882	-3.5411	0.000398463	0.00565097	protein_coding	chr9	111896814	111935369	+	0	0	0	0	0	0	0	0	0	0
NHEK	CGA+Tau	RHOF	ENSG00000139725.8	462.431	0.383575	0.12919	0.441861	0.124827	3.53979	0.000400443	0.00567009	protein_coding	chr12	121777754	121803403	-	0	0	0	0	0	0	0	0	0	0
NHEK	CGA+Tau	GINS3	ENSG00000181938.14	323.544	-0.432806	0.149449	-0.505109	0.142699	-3.53968	0.000400615	0.00567009	protein_coding	chr16	58295080	58406147	+	0	0	0	0	0	0	0	0	0	0
NHEK	CGA+Tau	GPR180	ENSG00000152749.8	1568.62	-0.312704	0.101492	-0.352997	0.099769	-3.53814	0.000402959	0.00569755	protein_coding	chr13	94601857	94634661	+	0	0	0	0	0	0	0	0	0	0
NHEK	CGA+Tau	LRP1	ENSG00000123384.14	4131.08	0.436931	0.151114	0.509698	0.144103	3.53705	0.000404627	0.00571541	protein_coding	chr12	57128483	57213361	+	0	0	0	1	0	0	1	0	0	0
NHEK	CGA+Tau	RTKN	ENSG00000114993.17	2154.08	-0.284831	0.0909731	-0.318321	0.0900395	-3.53535	0.000407231	0.00574644	protein_coding	chr2	74425835	74442422	-	0	0	0	0	0	0	0	0	0	0
NHEK	CGA+Tau	WIPI2	ENSG00000157954.15	4398.57	0.250238	0.0781156	0.275493	0.0779356	3.53488	0.000407953	0.00575088	protein_coding	chr7	5190196	5233840	+	0	0	0	0	0	0	0	0	0	0
NHEK	CGA+Tau	PRELID3B	ENSG00000101166.16	5648.01	-0.329685	0.108339	-0.374689	0.10601	-3.53449	0.000408567	0.00575134	protein_coding	chr20	59033145	59042809	-	0	0	0	0	0	0	0	0	0	0
NHEK	CGA+Tau	TXNRD1	ENSG00000198431.18	6198.09	-0.318987	0.105134	-0.364472	0.103123	-3.53434	0.000408801	0.00575134	protein_coding	chr12	104215779	104350307	+	0	0	0	0	0	0	0	0	0	0
NHEK	CGA+Tau	OCIAD2	ENSG00000145247.12	3783.75	-0.3308	0.108797	-0.375979	0.106445	-3.53214	0.000412211	0.00579353	protein_coding	chr4	48885019	48906937	-	0	0	0	0	0	1	1	0	0	0
NHEK	CGA+Tau	POMP	ENSG00000132963.9	8306.61	-0.350731	0.11567	-0.398127	0.112724	-3.53187	0.000412637	0.00579375	protein_coding	chr13	28659065	28678959	+	0	0	0	0	0	0	0	0	0	0
NHEK	CGA+Tau	RRP1	ENSG00000160214.13	546.479	-0.385961	0.130825	-0.445896	0.126266	-3.5314	0.00041336	0.00579814	protein_coding	chr21	43789513	43805293	+	0	0	0	0	0	0	0	0	0	0
NHEK	CGA+Tau	PIGU	ENSG00000101464.11	484.615	-0.369614	0.124259	-0.42505	0.120407	-3.53011	0.000415386	0.00580923	protein_coding	chr20	34560542	34698790	-	0	0	0	0	0	1	1	0	0	0
NHEK	CGA+Tau	MYOT	ENSG00000120729.10	38.3024	0.98674	0.382754	1.21063	0.342939	3.53016	0.000415303	0.00580923	protein_coding	chr5	137867858	137887851	+	0	1	0	0	0	0	0	0	0	0
NHEK	CGA+Tau	FAIM	ENSG00000158234.13	558.81	-0.315326	0.102861	-0.356784	0.101059	-3.53045	0.000414855	0.00580923	protein_coding	chr3	138608606	138633376	+	0	0	0	0	0	0	0	0	0	0
NHEK	CGA+Tau	CMSS1	ENSG00000184220.12	729.386	-0.379046	0.128224	-0.437483	0.123939	-3.52983	0.000415834	0.00580973	protein_coding	chr3	99817837	100181732	+	0	0	0	0	0	0	0	0	0	0
NHEK	CGA+Tau	NUPR1	ENSG00000176046.9	817.715	0.440216	0.153307	0.515291	0.146037	3.5285	0.000417915	0.00583303	protein_coding	chr16	28532708	28539008	-	0	0	0	0	0	0	0	0	0	0
NHEK	CGA+Tau	FOXN1	ENSG00000109101.8	54.3526	0.937891	0.364325	1.1499	0.326086	3.52636	0.000421322	0.00587477	protein_coding	chr17	28506243	28538900	+	0	1	0	0	0	0	0	0	0	0
NHEK	CGA+Tau	GTF2H2	ENSG00000145736.15	425.504	-0.47969	0.170403	-0.567179	0.160875	-3.52559	0.000422547	0.00588604	protein_coding	chr5	71035016	71067689	-	0	0	1	1	1	0	1	0	0	0
NHEK	CGA+Tau	MAST4	ENSG00000069020.19	3595.92	0.438492	0.152566	0.512383	0.145361	3.52491	0.000423628	0.00589529	protein_coding	chr5	66596380	67169593	+	0	0	0	0	0	0	0	0	0	0
NHEK	CGA+Tau	THUMPD3	ENSG00000134077.16	1753.03	-0.281821	0.0902176	-0.314906	0.089363	-3.5239	0.000425252	0.00591204	protein_coding	chr3	9362971	9386791	+	0	0	0	0	0	0	0	0	0	0
NHEK	CGA+Tau	BCL11A	ENSG00000119866.22	284.698	0.531095	0.19167	0.631176	0.179143	3.5233	0.000426204	0.00591945	protein_coding	chr2	60450520	60554467	-	0	0	0	0	0	0	0	0	0	0
NHEK	CGA+Tau	MADD	ENSG00000110514.20	508.233	0.392675	0.13394	0.454341	0.128976	3.52268	0.000427207	0.00592755	protein_coding	chr11	47269161	47330031	+	0	0	0	0	0	1	1	0	0	0
NHEK	CGA+Tau	UGT1A3	ENSG00000288702.1	262.986	0.655783	0.24492	0.790682	0.224481	3.52226	0.000427882	0.00593108	protein_coding	chr2	233729042	233773300	+	0	1	0	0	0	0	0	0	0	0
NHEK	CGA+Tau	LINC00598	ENSG00000215483.13	40.7307	1.08526	0.428105	1.33838	0.380186	3.52032	0.00043103	0.00596885	lncRNA	chr13	40079106	40535807	-	1	1	0	0	0	0	0	0	0	0
NHEK	CGA+Tau	BTG2	ENSG00000159388.6	3544.68	0.304616	0.0989424	0.343075	0.0974721	3.51972	0.000431998	0.0059764	protein_coding	chr1	203305491	203309602	+	0	0	0	1	0	0	1	0	0	0
NHEK	CGA+Tau	PITX1	ENSG00000069011.16	72.7447	0.732229	0.277597	0.88906	0.252671	3.51864	0.000433763	0.00599493	protein_coding	chr5	135027734	135034813	-	0	1	0	0	0	0	0	0	0	0
NHEK	CGA+Tau	RPP40	ENSG00000124787.14	545.728	-0.38312	0.130185	-0.442276	0.125705	-3.51837	0.000434203	0.00599515	protein_coding	chr6	4994717	5004063	-	0	0	0	0	0	1	1	0	0	0
NHEK	CGA+Tau	SOCS7	ENSG00000274211.6	715.313	0.382561	0.130086	0.441598	0.12557	3.51675	0.000436863	0.00602598	protein_coding	chr17	38351844	38405593	+	0	0	0	0	0	0	0	0	0	0
NHEK	CGA+Tau	PER3	ENSG00000049246.15	129.458	-0.785033	0.302703	-0.960031	0.273067	-3.51574	0.000438529	0.00603994	protein_coding	chr1	7784291	7845177	+	0	1	0	0	0	1	1	0	0	0
NHEK	CGA+Tau	OPN3	ENSG00000054277.14	1720.45	-0.242417	0.0762384	-0.267824	0.0761849	-3.51545	0.000439015	0.00603994	protein_coding	chr1	241590102	241677376	-	0	0	0	0	0	0	0	0	0	0
NHEK	CGA+Tau	PAX8-AS1	ENSG00000189223.16	631.657	0.403381	0.13834	0.4671	0.132874	3.51536	0.000439159	0.00603994	lncRNA	chr2	113211421	113276581	+	0	0	0	0	0	0	0	0	0	0
NHEK	CGA+Tau	NECAP1	ENSG00000089818.18	1592.77	-0.263275	0.0835691	-0.292212	0.083136	-3.51487	0.000439973	0.00604069	protein_coding	chr12	8076939	8097881	+	0	0	0	0	0	0	0	0	0	0
NHEK	CGA+Tau	SLC35F2	ENSG00000110660.15	2605.2	-0.251672	0.0792692	-0.277865	0.0790578	-3.51471	0.000440234	0.00604069	protein_coding	chr11	107790991	107928293	-	0	0	0	0	0	0	0	0	0	0
NHEK	CGA+Tau	TMEM255A	ENSG00000125355.16	129.732	0.729721	0.277546	0.886477	0.252231	3.51455	0.000440498	0.00604069	protein_coding	chrX	120258650	120311556	-	0	1	0	0	0	0	0	0	0	0
NHEK	CGA+Tau	UTP6	ENSG00000108651.10	2419.14	-0.306671	0.100581	-0.347821	0.098983	-3.51395	0.000441499	0.00604854	protein_coding	chr17	31860904	31901708	-	0	0	0	0	0	0	0	0	0	0
NHEK	CGA+Tau	ELOF1	ENSG00000130165.11	827.139	-0.319987	0.105342	-0.362972	0.103329	-3.51277	0.000443459	0.0060686	protein_coding	chr19	11551147	11559230	-	0	0	0	0	0	0	0	0	0	0
NHEK	CGA+Tau	ZNF850	ENSG00000267041.6	226.062	-0.429885	0.149982	-0.502807	0.143146	-3.51255	0.000443824	0.0060686	protein_coding	chr19	36714383	36772825	-	0	0	0	0	0	0	0	0	0	0
NHEK	CGA+Tau	LAMTOR5-AS1	ENSG00000224699.13	104.401	0.663645	0.249304	0.802519	0.228601	3.51057	0.000447151	0.00610818	lncRNA	chr1	110347116	110443817	+	0	1	0	0	0	0	0	0	0	0
NHEK	CGA+Tau	LRRK2	ENSG00000188906.17	163.971	0.527461	0.191397	0.627893	0.178924	3.50927	0.000449336	0.00613209	protein_coding	chr12	40196744	40369285	+	0	0	0	1	0	0	1	0	0	0
NHEK	CGA+Tau	CCT5	ENSG00000150753.12	16944.1	-0.313502	0.103034	-0.355076	0.101222	-3.50791	0.000451638	0.00615755	protein_coding	chr5	10249929	10266389	+	0	0	0	0	0	0	0	0	0	0
NHEK	CGA+Tau	HTATIP2	ENSG00000109854.14	4139.71	0.314855	0.103451	0.356326	0.101604	3.50702	0.000453151	0.0061665	protein_coding	chr11	20363685	20383782	+	0	0	0	0	0	0	0	0	0	0
NHEK	CGA+Tau	TDRD6	ENSG00000180113.16	57.4848	0.980246	0.387439	1.20867	0.344644	3.50701	0.000453168	0.0061665	protein_coding	chr6	46687875	46704319	+	0	1	0	0	0	0	0	0	0	0
NHEK	CGA+Tau	AMDHD2	ENSG00000162066.16	253.856	0.487726	0.174757	0.576836	0.164654	3.50332	0.000459496	0.00624657	protein_coding	chr16	2520357	2531422	+	0	0	0	0	0	0	0	1	0	0
NHEK	CGA+Tau	CCT2	ENSG00000166226.13	13376	-0.381878	0.125899	-0.427229	0.122002	-3.5018	0.000462119	0.00627618	protein_coding	chr12	69585426	69601570	+	0	0	0	0	0	0	0	0	0	0
NHEK	CGA+Tau	EPHX1	ENSG00000143819.13	189.525	0.541226	0.197943	0.646123	0.184529	3.50148	0.000462679	0.00627775	protein_coding	chr1	225810124	225845563	+	0	0	0	0	0	0	0	0	0	0
NHEK	CGA+Tau	LINC00589	ENSG00000251191.9	752.263	-0.466344	0.16684	-0.552036	0.157756	-3.49931	0.000466472	0.00632313	lncRNA	chr8	29654314	29770539	-	0	0	0	0	0	0	0	0	0	0
NHEK	CGA+Tau	CITED2	ENSG00000164442.11	1873.36	0.268425	0.085817	0.298202	0.0852639	3.4974	0.00046982	0.00636241	protein_coding	chr6	139371807	139374648	-	0	0	0	0	0	0	0	0	0	0
NHEK	CGA+Tau	FAM234A	ENSG00000167930.17	898.077	0.321744	0.106744	0.365405	0.104593	3.49357	0.000476603	0.00644807	protein_coding	chr16	234521	272183	+	0	0	0	0	0	0	0	0	0	0
NHEK	CGA+Tau	HULC	ENSG00000285219.5	113.902	0.59217	0.221203	0.713708	0.204467	3.49058	0.000481968	0.00651441	lncRNA	chr6	8435542	9294133	+	0	1	0	0	0	0	0	0	0	0
NHEK	CGA+Tau	TLR2	ENSG00000137462.10	76.6367	-0.777736	0.302953	-0.953647	0.273257	-3.48993	0.00048314	0.00652401	protein_coding	chr4	153684050	153706260	+	0	1	0	0	0	0	0	0	0	0
NHEK	CGA+Tau	RPGR	ENSG00000156313.15	262.5	-0.4579	0.163312	-0.54013	0.1548	-3.48921	0.000484445	0.00653537	protein_coding	chrX	38269163	38327544	-	0	0	0	0	0	0	0	0	0	0
NHEK	CGA+Tau	CXCL8	ENSG00000169429.12	264.057	-0.665837	0.254305	-0.809646	0.232065	-3.48888	0.000485053	0.00653732	protein_coding	chr4	73740519	73743716	+	0	1	1	1	0	0	1	0	0	0
NHEK	CGA+Tau	SHROOM4	ENSG00000158352.18	89.7513	0.82957	0.32589	1.01913	0.292251	3.48717	0.000488153	0.00657283	protein_coding	chrX	50586796	50814302	-	0	1	0	0	0	0	0	0	0	0
NHEK	CGA+Tau	LRRC59	ENSG00000108829.10	5572.48	-0.242919	0.0765482	-0.266648	0.0764984	-3.48566	0.000490917	0.00659766	protein_coding	chr17	50375059	50397523	-	0	0	0	0	0	0	0	0	0	0
NHEK	CGA+Tau	DSC3	ENSG00000134762.17	28929	0.262601	0.0841044	0.291634	0.0836668	3.48566	0.000490932	0.00659766	protein_coding	chr18	30989365	31042815	-	0	0	0	0	0	0	0	0	0	0
NHEK	CGA+Tau	ZXDB	ENSG00000198455.5	523.143	0.520229	0.190505	0.620153	0.178029	3.48344	0.000495019	0.00663993	protein_coding	chrX	57592011	57597477	+	0	0	0	0	0	0	0	0	0	0
NHEK	CGA+Tau	KANTR	ENSG00000232593.8	198.374	0.594144	0.22211	0.71388	0.204929	3.48355	0.000494818	0.00663993	protein_coding	chrX	53094142	53170914	+	0	1	0	0	0	0	0	0	0	0
NHEK	CGA+Tau	TRA2B	ENSG00000136527.19	3555.38	-0.249475	0.0791858	-0.275187	0.0790288	-3.48211	0.000497477	0.00666656	protein_coding	chr3	185914558	185938103	-	0	0	0	0	0	0	0	0	0	0
NHEK	CGA+Tau	TSPYL2	ENSG00000184205.14	341.502	0.429034	0.151463	0.502895	0.144451	3.48142	0.000498766	0.0066775	protein_coding	chrX	53082367	53088540	+	0	0	0	0	0	0	0	0	0	0
NHEK	CGA+Tau	SNX6	ENSG00000129515.20	12285	-0.297897	0.0990447	-0.339845	0.0976281	-3.48102	0.000499516	0.0066812	protein_coding	chr14	34561093	34630160	-	0	0	0	0	0	0	0	0	0	0
NHEK	CGA+Tau	SLC25A16	ENSG00000122912.15	1383.97	-0.261391	0.0838415	-0.290402	0.0834411	-3.48032	0.000500816	0.00669225	protein_coding	chr10	68477998	68527523	-	0	0	0	0	0	0	0	0	0	0
NHEK	CGA+Tau	NSMCE2	ENSG00000156831.9	802.224	-0.338996	0.114322	-0.388129	0.111534	-3.4799	0.000501596	0.00669633	protein_coding	chr8	125091679	125367125	+	0	0	0	0	0	0	0	0	0	0
NHEK	CGA+Tau	MRPS17	ENSG00000239789.6	1219.81	-0.419274	0.147919	-0.491453	0.14131	-3.47783	0.000505489	0.00674192	protein_coding	chr7	55951877	55956500	+	0	0	0	0	0	0	0	0	0	0
NHEK	CGA+Tau	PMP22	ENSG00000109099.16	32.6806	-1.03155	0.414878	-1.28131	0.368603	-3.47611	0.000508734	0.0067788	protein_coding	chr17	15229773	15272292	-	1	1	0	0	0	0	0	0	1	1
NHEK	CGA+Tau	POLR1H	ENSG00000066379.15	565.742	-0.403779	0.141745	-0.4722	0.135935	-3.47372	0.000513288	0.00683302	protein_coding	chr6	30058899	30064909	+	0	0	0	0	0	1	1	0	0	0
NHEK	CGA+Tau	ISM1	ENSG00000101230.6	94.9432	0.674444	0.260242	0.82217	0.237039	3.4685	0.000523379	0.00695424	protein_coding	chr20	13221274	13300651	+	0	1	0	0	0	0	0	0	0	0
NHEK	CGA+Tau	HEXIM1	ENSG00000186834.4	1629.6	0.333101	0.11227	0.380365	0.109661	3.46854	0.000523303	0.00695424	protein_coding	chr17	45148475	45152099	+	0	0	0	0	0	0	0	0	0	0
NHEK	CGA+Tau	CTNS	ENSG00000040531.16	452.49	-0.396691	0.138845	-0.462458	0.13336	-3.46774	0.000524859	0.00696173	protein_coding	chr17	3636459	3663103	+	0	0	0	0	0	0	0	0	0	0
NHEK	CGA+Tau	SLC35F3	ENSG00000183780.13	936.631	0.382223	0.132703	0.443654	0.127939	3.4677	0.00052493	0.00696173	protein_coding	chr1	233904676	234324511	+	0	0	0	0	0	0	0	0	0	0
NHEK	CGA+Tau	DNASE1L1	ENSG00000013563.14	1411.89	-0.381862	0.132729	-0.443621	0.127957	-3.46695	0.000526402	0.00697471	protein_coding	chrX	154401236	154412112	-	0	0	0	0	0	0	0	0	0	0
NHEK	CGA+Tau	RBMX	ENSG00000147274.14	4281.77	-0.213235	0.0671959	-0.234103	0.0675372	-3.46628	0.000527707	0.00698379	protein_coding	chrX	136848004	136880764	-	0	0	0	0	0	0	0	0	0	0
NHEK	CGA+Tau	NDUFAF2	ENSG00000164182.12	1011.53	-0.353362	0.120859	-0.406927	0.117405	-3.46602	0.000528224	0.00698379	protein_coding	chr5	60945177	61154531	+	0	0	0	0	0	0	0	0	0	0
NHEK	CGA+Tau	TTC39C	ENSG00000168234.14	1025.57	0.316523	0.105672	0.359291	0.103666	3.46584	0.000528572	0.00698379	protein_coding	chr18	23992773	24135970	+	0	0	0	0	0	0	0	0	0	0
NHEK	CGA+Tau	NFKBIE	ENSG00000146232.17	216.189	-0.448071	0.161092	-0.529527	0.152808	-3.46531	0.000529628	0.00699119	protein_coding	chr6	44258166	44265788	-	0	0	0	0	0	0	0	0	0	0
NHEK	CGA+Tau	NAA20	ENSG00000173418.12	3775.67	-0.309794	0.103308	-0.351735	0.101532	-3.46429	0.000531632	0.00701108	protein_coding	chr20	20017310	20033655	+	0	0	0	0	0	0	0	0	0	0
NHEK	CGA+Tau	PPM1D	ENSG00000170836.13	429.84	0.361613	0.124264	0.417146	0.120443	3.46343	0.000533341	0.00702705	protein_coding	chr17	60600193	60666280	+	0	0	1	0	1	0	1	0	0	0
NHEK	CGA+Tau	TPM1	ENSG00000140416.26	21577.3	-0.347942	0.118851	-0.400326	0.115603	-3.46294	0.000534298	0.0070331	protein_coding	chr15	63042620	63071915	+	0	0	0	0	0	0	0	0	0	0
NHEK	CGA+Tau	PSMG1	ENSG00000183527.12	892.04	-0.32586	0.109984	-0.372235	0.107624	-3.45868	0.000542839	0.00713886	protein_coding	chr21	39174769	39183488	-	0	0	0	0	0	0	0	0	0	0
NHEK	CGA+Tau	EDNRA	ENSG00000151617.17	69.6383	-0.721068	0.282084	-0.884087	0.255692	-3.45762	0.000544959	0.00715342	protein_coding	chr4	147480917	147544954	+	0	1	0	0	0	0	0	0	0	0
NHEK	CGA+Tau	NAV2	ENSG00000166833.23	1467.88	0.466391	0.169456	0.552859	0.159891	3.45774	0.000544735	0.00715342	protein_coding	chr11	19350724	20121601	+	0	0	0	0	0	0	0	0	0	0
NHEK	CGA+Tau	KRT6B	ENSG00000185479.6	161425	-0.319976	0.107691	-0.364852	0.105534	-3.45719	0.000545832	0.00715822	protein_coding	chr12	52446651	52452146	-	0	0	0	0	0	0	0	0	0	0
NHEK	CGA+Tau	ENSG00000253284	ENSG00000253284.2	98.1686	0.804394	0.320464	0.992561	0.287129	3.45685	0.000546529	0.0071607	lncRNA	chr12	19147074	19154659	+	0	1	0	0	0	0	0	0	0	0
NHEK	CGA+Tau	ABCC5	ENSG00000114770.17	1339.99	0.294037	0.0972562	0.331636	0.0959632	3.45587	0.000548527	0.00716081	protein_coding	chr3	183919934	184017939	-	0	0	0	0	0	1	1	1	0	0
NHEK	CGA+Tau	IRF2BP2	ENSG00000168264.12	4976.05	0.250347	0.0803008	0.276875	0.0801033	3.45648	0.000547284	0.00716081	protein_coding	chr1	234602300	234610178	-	0	0	0	0	0	0	0	0	0	0
NHEK	CGA+Tau	LINC01505	ENSG00000234323.11	124.776	-0.517902	0.19252	-0.621348	0.179787	-3.45602	0.000548207	0.00716081	lncRNA	chr9	105993247	106771335	+	0	0	0	0	0	0	0	0	0	0
NHEK	CGA+Tau	ENSG00000258077	ENSG00000258077.3	458.988	-0.378323	0.131894	-0.439586	0.127201	-3.45585	0.000548568	0.00716081	lncRNA	chr12	75523586	75984015	-	0	0	0	0	0	0	0	0	0	0
NHEK	CGA+Tau	RBL2	ENSG00000103479.17	2037.37	0.28483	0.0937293	0.320052	0.0927109	3.45216	0.000556125	0.00721276	protein_coding	chr16	53433977	53491648	+	0	0	0	1	0	0	1	0	0	0
NHEK	CGA+Tau	EIF2D	ENSG00000143486.16	1566.56	-0.249844	0.0805881	-0.277598	0.0803953	-3.45292	0.000554563	0.00721276	protein_coding	chr1	206571292	206612465	-	0	0	0	0	0	0	0	0	0	0
NHEK	CGA+Tau	UBE2E1	ENSG00000170142.12	5775.11	-0.287753	0.0949885	-0.324251	0.0938886	-3.45358	0.000553205	0.00721276	protein_coding	chr3	23805955	23891640	+	0	0	0	1	0	0	1	0	0	0
NHEK	CGA+Tau	ZNRF2	ENSG00000180233.11	664.817	0.325878	0.10984	0.371152	0.107477	3.45332	0.000553723	0.00721276	protein_coding	chr7	30284597	30367689	+	0	0	0	0	0	0	0	0	0	0
NHEK	CGA+Tau	LINC01504	ENSG00000225434.6	135.952	-0.506449	0.187579	-0.606156	0.175588	-3.45216	0.000556123	0.00721276	lncRNA	chr9	72305219	72364194	+	0	0	0	0	0	0	0	0	0	0
NHEK	CGA+Tau	LUARIS	ENSG00000231638.1	352.628	-0.361999	0.125557	-0.41997	0.121649	-3.4523	0.00055582	0.00721276	lncRNA	chr7	43508728	43522542	-	0	0	0	0	0	0	0	0	0	0
NHEK	CGA+Tau	MYZAP	ENSG00000263155.7	1937.86	0.325281	0.109797	0.370947	0.107453	3.45218	0.000556069	0.00721276	protein_coding	chr15	57591904	57685364	+	0	0	0	0	0	0	0	0	0	0
NHEK	CGA+Tau	ENSG00000302379	ENSG00000302379.1	32.0324	1.01935	0.413676	1.26899	0.367627	3.45185	0.000556749	0.00721422	lncRNA	chr6	151763552	151765138	+	1	1	0	0	0	0	0	0	0	0
NHEK	CGA+Tau	TACC1	ENSG00000147526.20	1085.19	0.320478	0.108022	0.365261	0.105839	3.4511	0.000558296	0.00722763	protein_coding	chr8	38728186	38853028	+	0	0	0	0	0	0	0	0	0	0
NHEK	CGA+Tau	IBTK	ENSG00000005700.15	5413.13	-0.263071	0.0855747	-0.293689	0.0851081	-3.45078	0.000558976	0.0072298	protein_coding	chr6	82169986	82247754	-	0	0	0	0	0	0	0	0	0	0
NHEK	CGA+Tau	BAK1	ENSG00000030110.14	1941.82	-0.3109	0.104487	-0.354087	0.102623	-3.45038	0.000559796	0.00723377	protein_coding	chr6	33572547	33580293	-	0	0	1	1	1	0	1	0	0	0
NHEK	CGA+Tau	DDX17	ENSG00000100201.23	12488.4	0.209679	0.0659364	0.228717	0.0663157	3.44892	0.00056284	0.00726399	protein_coding	chr22	38483438	38507660	-	0	0	0	0	0	0	0	0	0	0
NHEK	CGA+Tau	CYP39A1	ENSG00000146233.8	237.202	0.561882	0.21177	0.676105	0.196057	3.44851	0.000563679	0.00726399	protein_coding	chr6	46549580	46652830	-	0	0	0	0	0	0	0	0	0	0
NHEK	CGA+Tau	TIMM23	ENSG00000265354.4	3067.63	-0.265942	0.0872575	-0.299095	0.0867255	-3.44875	0.000563178	0.00726399	protein_coding	chr10	45972489	46003742	+	0	0	0	0	0	0	0	0	0	0
NHEK	CGA+Tau	GSDME	ENSG00000105928.16	3003.3	0.278105	0.0912363	0.311697	0.0904029	3.44786	0.000565041	0.00727491	protein_coding	chr7	24698355	24757940	-	0	0	0	0	0	0	0	0	0	0
NHEK	CGA+Tau	BRD3	ENSG00000169925.17	284.758	0.545688	0.2056	0.657179	0.190686	3.4464	0.000568117	0.00730784	protein_coding	chr9	134030305	134068535	-	0	0	0	0	0	0	0	0	0	0
NHEK	CGA+Tau	HOXA9	ENSG00000078399.19	452.11	0.337607	0.115193	0.387117	0.112351	3.4456	0.000569804	0.00731416	protein_coding	chr7	27162438	27175180	-	0	0	0	0	0	0	0	0	0	0
NHEK	CGA+Tau	TNKS2	ENSG00000107854.7	6646.36	0.330087	0.111959	0.377009	0.109417	3.4456	0.000569794	0.00731416	protein_coding	chr10	91798426	91865475	+	0	0	0	0	0	0	0	0	0	0
NHEK	CGA+Tau	ZBTB43	ENSG00000169155.10	2071.16	0.304537	0.101615	0.344415	0.099963	3.44542	0.000570164	0.00731416	protein_coding	chr9	126805006	126838210	+	0	0	0	0	0	0	0	0	0	0
NHEK	CGA+Tau	FSIP2-AS1	ENSG00000231646.8	42.5349	0.925357	0.375944	1.15095	0.334097	3.44496	0.000571146	0.00732011	lncRNA	chr2	185653303	185864985	-	0	1	0	0	0	0	0	0	0	0
NHEK	CGA+Tau	VGLL1	ENSG00000102243.13	386.214	-0.449438	0.163547	-0.533053	0.154853	-3.44232	0.000576739	0.00738508	protein_coding	chrX	136532215	136556807	+	0	0	0	0	0	0	0	0	0	0
NHEK	CGA+Tau	NCALD	ENSG00000104490.18	64.6017	1.02019	0.421187	1.27492	0.370534	3.44077	0.000580072	0.00742103	protein_coding	chr8	101686542	102124907	-	1	1	0	0	0	0	0	0	1	1
NHEK	CGA+Tau	SNRPF	ENSG00000139343.11	734.405	-0.360104	0.125066	-0.41689	0.121213	-3.43931	0.000583191	0.00745417	protein_coding	chr12	95858952	95903828	+	0	0	0	0	0	0	0	0	0	0
NHEK	CGA+Tau	KRT80	ENSG00000167767.14	3698.29	0.432091	0.155267	0.507964	0.147731	3.43843	0.000585099	0.0074718	protein_coding	chr12	52168996	52192014	-	0	0	0	0	0	0	0	0	0	0
NHEK	CGA+Tau	RGS3	ENSG00000138835.24	709.856	-0.29611	0.0987452	-0.334712	0.0973808	-3.43714	0.000587883	0.00749378	protein_coding	chr9	113444731	113597743	+	0	0	0	0	0	1	1	0	0	0
NHEK	CGA+Tau	ATXN7	ENSG00000163635.20	1023.86	0.36076	0.125324	0.417291	0.121404	3.4372	0.000587751	0.00749378	protein_coding	chr3	63863155	64003462	+	0	0	0	0	0	0	0	0	0	0
NHEK	CGA+Tau	CASP9	ENSG00000132906.18	217.789	0.474755	0.17497	0.565994	0.164698	3.43656	0.000589145	0.00749917	protein_coding	chr1	15490832	15526534	-	0	0	0	1	0	0	1	1	0	0
NHEK	CGA+Tau	DFFA	ENSG00000160049.12	3500.98	-0.239177	0.0768182	-0.263962	0.0768121	-3.43646	0.000589368	0.00749917	protein_coding	chr1	10456522	10472529	-	0	0	0	0	0	1	1	0	0	0
NHEK	CGA+Tau	ENSG00000303631	ENSG00000303631.1	140.547	-0.711739	0.282892	-0.876407	0.255153	-3.43483	0.000592916	0.00753751	lncRNA	chr15	71071838	71107933	+	0	1	0	0	0	0	0	0	0	0
NHEK	CGA+Tau	MAN1A1	ENSG00000111885.7	1291.07	-0.333284	0.114392	-0.383378	0.111649	-3.43379	0.0005952	0.00755974	protein_coding	chr6	119177205	119349761	-	0	0	0	0	0	0	0	0	0	0
NHEK	CGA+Tau	OLFML3	ENSG00000116774.12	95.598	-0.679683	0.268161	-0.83488	0.243221	-3.4326	0.000597822	0.00758622	protein_coding	chr1	113979391	114035572	+	0	1	0	0	0	0	0	0	0	0
NHEK	CGA+Tau	HEG1	ENSG00000173706.15	1483.2	0.446526	0.163154	0.530279	0.154505	3.43211	0.000598896	0.00759302	protein_coding	chr3	124965710	125055997	-	0	0	0	0	0	0	0	0	0	0
NHEK	CGA+Tau	FMO2	ENSG00000094963.14	38.9578	0.923069	0.377037	1.14951	0.334997	3.43142	0.000600437	0.0075938	protein_coding	chr1	171185249	171212686	+	0	1	0	0	0	1	1	0	0	0
NHEK	CGA+Tau	GDAP1	ENSG00000104381.14	1110.21	-0.279068	0.0923264	-0.313817	0.0914452	-3.43175	0.000599691	0.0075938	protein_coding	chr8	74320613	74518007	+	0	0	0	0	0	0	0	0	0	0
NHEK	CGA+Tau	ZNF697	ENSG00000143067.5	379.592	-0.38487	0.136076	-0.449247	0.130924	-3.43136	0.000600573	0.0075938	protein_coding	chr1	119619377	119648266	-	0	0	0	0	0	0	0	0	0	0
NHEK	CGA+Tau	PARD3B	ENSG00000116117.20	737.577	0.354712	0.123297	0.409967	0.119601	3.4278	0.000608497	0.00768711	protein_coding	chr2	204545475	205620162	+	0	0	0	0	0	0	0	0	0	0
NHEK	CGA+Tau	ANXA1	ENSG00000135046.15	91166.1	-0.353357	0.123065	-0.408969	0.119414	-3.42481	0.000615237	0.0077653	protein_coding	chr9	73151865	73170629	+	0	0	0	0	0	0	0	0	0	0
NHEK	CGA+Tau	BMAL1	ENSG00000133794.20	1200.53	0.295	0.0990776	0.334628	0.0977249	3.42419	0.000616641	0.00777607	protein_coding	chr11	13276652	13387266	+	0	0	1	1	1	0	1	0	0	0
NHEK	CGA+Tau	GPT2	ENSG00000166123.14	772.496	0.335158	0.115131	0.38447	0.112293	3.4238	0.000617528	0.0077803	protein_coding	chr16	46884362	46931289	+	0	0	0	0	0	0	0	0	0	0
NHEK	CGA+Tau	NOP2	ENSG00000111641.13	1164.37	-0.317442	0.108051	-0.362568	0.105905	-3.42351	0.00061818	0.00778156	protein_coding	chr12	6556863	6568691	-	0	0	0	0	0	0	0	0	0	0
NHEK	CGA+Tau	DAP3	ENSG00000132676.16	3745.23	-0.287524	0.096024	-0.324741	0.0948919	-3.42222	0.000621124	0.00781165	protein_coding	chr1	155687960	155739010	+	0	0	0	0	0	0	0	0	0	0
NHEK	CGA+Tau	ANXA5	ENSG00000164111.15	9488.97	-0.281425	0.0936571	-0.317054	0.0927002	-3.4202	0.000625743	0.00786274	protein_coding	chr4	121667946	121696995	-	0	0	0	1	0	0	1	0	0	0
NHEK	CGA+Tau	CKB	ENSG00000166165.14	1088.32	0.458005	0.168748	0.544691	0.159288	3.41953	0.000627285	0.0078751	protein_coding	chr14	103519667	103522833	-	0	0	0	1	0	0	1	0	0	0
NHEK	CGA+Tau	MIR23AHG	ENSG00000267519.7	769.534	0.401219	0.143832	0.47078	0.137728	3.41818	0.000630414	0.00790735	lncRNA	chr19	13823880	13842928	-	0	0	0	0	0	0	0	0	0	0
NHEK	CGA+Tau	LSG1	ENSG00000041802.11	2397.34	-0.221919	0.0708931	-0.242946	0.0711471	-3.41471	0.000638504	0.00798752	protein_coding	chr3	194640791	194672463	-	0	0	0	0	0	0	0	0	0	0
NHEK	CGA+Tau	PHACTR3	ENSG00000087495.17	71.0106	-0.667278	0.264862	-0.821096	0.240459	-3.41471	0.0006385	0.00798752	protein_coding	chr20	59577509	59847711	+	0	1	0	0	0	0	0	0	0	0
NHEK	CGA+Tau	ABCG2	ENSG00000118777.12	1694.36	0.456958	0.168308	0.542737	0.15893	3.41495	0.000637939	0.00798752	protein_coding	chr4	88090150	88231628	-	0	0	0	0	0	0	0	0	0	0
NHEK	CGA+Tau	ACER3	ENSG00000078124.13	2431.84	-0.300821	0.101736	-0.34177	0.100162	-3.41217	0.000644484	0.00805091	protein_coding	chr11	76860859	77026797	+	0	0	0	0	0	0	0	0	0	0
NHEK	CGA+Tau	AMOT	ENSG00000126016.17	2362.24	0.331515	0.114264	0.380564	0.111535	3.41207	0.000644712	0.00805091	protein_coding	chrX	112774503	112840831	-	0	0	0	0	0	0	0	0	0	0
NHEK	CGA+Tau	KCNIP3	ENSG00000115041.14	87.0008	0.627464	0.246629	0.768202	0.225184	3.41144	0.000646206	0.00806243	protein_coding	chr2	95297327	95386077	+	0	1	0	0	0	0	0	0	0	0
NHEK	CGA+Tau	NT5C2	ENSG00000076685.19	3721.77	-0.245245	0.079865	-0.27198	0.0797578	-3.41007	0.000649451	0.00809576	protein_coding	chr10	103087185	103277605	-	0	0	0	0	0	0	0	0	0	0
NHEK	CGA+Tau	PFDN1	ENSG00000113068.10	2262.89	-0.286096	0.0959031	-0.323193	0.0947945	-3.40941	0.00065104	0.0081084	protein_coding	chr5	140245035	140303113	-	0	0	0	0	0	0	0	0	0	0
NHEK	CGA+Tau	NECTIN4	ENSG00000143217.9	1441.69	0.293002	0.0984117	0.330993	0.0971201	3.40808	0.000654211	0.00814072	protein_coding	chr1	161070998	161089558	-	0	0	0	0	0	0	0	0	0	0
NHEK	CGA+Tau	CDK19	ENSG00000155111.15	963.615	0.38406	0.136283	0.44692	0.131155	3.40757	0.000655442	0.00814716	protein_coding	chr6	110609978	110815958	-	0	0	0	0	0	0	0	0	0	0
NHEK	CGA+Tau	CRTAP	ENSG00000170275.15	2122.35	0.269684	0.089275	0.301956	0.0886181	3.40739	0.000655884	0.00814716	protein_coding	chr3	33114014	33147773	+	0	0	0	0	0	0	0	0	0	0
NHEK	CGA+Tau	HSD17B12	ENSG00000149084.13	5404.41	-0.286556	0.0966407	-0.32519	0.0955087	-3.40482	0.00066208	0.00819726	protein_coding	chr11	43680680	43856617	+	0	0	0	0	0	0	0	0	0	0
NHEK	CGA+Tau	SCNN1B	ENSG00000168447.11	825.883	0.373676	0.132545	0.435316	0.127852	3.40483	0.000662053	0.00819726	protein_coding	chr16	23278231	23381294	+	0	0	0	0	0	0	0	0	0	0
NHEK	CGA+Tau	CMKLR2	ENSG00000183671.13	977.543	0.402265	0.144861	0.472094	0.138643	3.40512	0.000661358	0.00819726	protein_coding	chr2	206175316	206218047	-	0	0	0	0	0	0	0	0	0	0
NHEK	CGA+Tau	ZNF583	ENSG00000198440.9	305.25	-0.42749	0.15644	-0.506381	0.148728	-3.40475	0.000662241	0.00819726	protein_coding	chr19	56397966	56436035	+	0	0	0	0	0	0	0	0	0	0
NHEK	CGA+Tau	ATG9B	ENSG00000181652.20	100.871	0.820332	0.338001	1.02228	0.300313	3.40407	0.000663901	0.00821061	protein_coding	chr7	151012209	151024499	-	0	1	0	0	0	0	0	0	0	0
NHEK	CGA+Tau	FRMD8	ENSG00000126391.14	2190.15	0.322632	0.110995	0.36948	0.108594	3.40241	0.000667947	0.00825342	protein_coding	chr11	65386621	65413525	+	0	0	0	0	0	0	0	0	0	0
NHEK	CGA+Tau	CCT4	ENSG00000115484.15	10073.2	-0.274611	0.0915901	-0.308853	0.0908018	-3.4014	0.000670425	0.00826955	protein_coding	chr2	61868085	61888671	-	0	0	0	0	0	0	0	0	0	0
NHEK	CGA+Tau	USP53	ENSG00000145390.12	6138.69	-0.255623	0.0841202	-0.285042	0.0837997	-3.40147	0.000670242	0.00826955	protein_coding	chr4	119212587	119295518	+	0	0	0	0	0	0	0	0	0	0
NHEK	CGA+Tau	FAM83D	ENSG00000101447.15	75.6857	0.705299	0.28386	0.87165	0.256299	3.40092	0.000671602	0.00827683	protein_coding	chr20	38926312	38953106	+	0	1	0	0	0	0	0	0	0	1
NHEK	CGA+Tau	TIMM44	ENSG00000104980.8	702.6	-0.31703	0.108942	-0.363034	0.106754	-3.40066	0.00067223	0.00827735	protein_coding	chr19	7926718	7943667	-	0	0	0	0	0	0	0	0	0	0
NHEK	CGA+Tau	ENSG00000294367	ENSG00000294367.1	103.619	0.665465	0.265584	0.819138	0.240894	3.40041	0.000672858	0.00827786	lncRNA	chr6	12483198	12486792	+	0	1	0	0	0	0	0	0	0	0
NHEK	CGA+Tau	COIL	ENSG00000121058.5	1019.7	-0.280914	0.0941663	-0.316886	0.0932177	-3.39942	0.000675287	0.00828607	protein_coding	chr17	56938199	56961050	-	0	0	0	0	0	1	1	0	0	0
NHEK	CGA+Tau	PPP3CA	ENSG00000138814.17	5150.08	-0.335284	0.11722	-0.388377	0.114241	-3.39964	0.000674742	0.00828607	protein_coding	chr4	101023409	101348278	-	0	0	0	0	0	0	0	0	0	0
NHEK	CGA+Tau	CCSER1	ENSG00000184305.16	88.2287	-0.656584	0.262539	-0.809739	0.238195	-3.39947	0.000675155	0.00828607	protein_coding	chr4	90127394	91605295	+	0	1	0	0	0	0	0	0	0	0
NHEK	CGA+Tau	DENND3	ENSG00000105339.11	315.116	0.401097	0.145164	0.472094	0.13892	3.39833	0.000677995	0.00831206	protein_coding	chr8	141117278	141195808	+	0	0	0	0	0	0	0	0	0	0
NHEK	CGA+Tau	EEF1E1	ENSG00000124802.12	1170.67	-0.381783	0.136896	-0.447205	0.131682	-3.39609	0.000683549	0.00836562	protein_coding	chr6	8073360	8102559	-	0	0	1	1	1	0	1	0	0	0
NHEK	CGA+Tau	LURAP1L-AS1	ENSG00000235448.4	132.492	-0.608502	0.240697	-0.746347	0.219757	-3.39624	0.00068318	0.00836562	lncRNA	chr9	12631434	12814382	-	0	1	0	0	0	0	0	0	0	0
NHEK	CGA+Tau	ZNF627	ENSG00000198551.10	598.106	-0.328298	0.113907	-0.377768	0.111269	-3.39509	0.000686053	0.00838899	protein_coding	chr19	11559374	11619161	+	0	0	0	0	0	0	0	0	0	0
NHEK	CGA+Tau	TMEM126A	ENSG00000171202.7	1148.36	-0.431145	0.158889	-0.51193	0.150798	-3.39481	0.000686763	0.0083904	protein_coding	chr11	85647967	85656547	+	0	0	0	0	0	0	0	0	0	0
NHEK	CGA+Tau	HAUS2	ENSG00000137814.12	1715.21	-0.287925	0.0970264	-0.325373	0.0958557	-3.39441	0.000687775	0.0083955	protein_coding	chr15	42548828	42569994	+	0	0	0	0	0	0	0	0	0	0
NHEK	CGA+Tau	FAM229A	ENSG00000225828.2	29.6809	1.00398	0.421582	1.26269	0.372028	3.39408	0.000688602	0.00839832	protein_coding	chr1	32361270	32364278	-	1	1	0	0	0	0	0	0	0	0
NHEK	CGA+Tau	ATXN7L3	ENSG00000087152.16	1018.5	0.327501	0.113526	0.376358	0.110897	3.39377	0.000689384	0.0084006	protein_coding	chr17	44191805	44200113	-	0	0	0	0	0	0	0	0	0	0
NHEK	CGA+Tau	ATP6V1C1	ENSG00000155097.12	4696.29	-0.27207	0.0909114	-0.305893	0.0901854	-3.39182	0.000694299	0.00845234	protein_coding	chr8	103021063	103073051	+	0	0	0	0	0	0	0	0	0	0
NHEK	CGA+Tau	AFAP1L2	ENSG00000169129.16	2119.33	-0.261985	0.0869317	-0.293213	0.0864523	-3.39161	0.000694827	0.00845234	protein_coding	chr10	114294824	114404756	-	0	0	0	0	0	0	0	0	0	0
NHEK	CGA+Tau	MSRB1	ENSG00000198736.13	533.534	0.361101	0.127985	0.419925	0.123822	3.39136	0.000695469	0.00845286	protein_coding	chr16	1938229	1943199	-	0	0	0	0	0	0	0	0	0	0
NHEK	CGA+Tau	GLIPR2	ENSG00000122694.16	120.943	-0.515418	0.19763	-0.623545	0.183921	-3.39028	0.000698201	0.00847876	protein_coding	chr9	36136536	36163913	+	0	0	0	0	0	0	0	0	0	0
NHEK	CGA+Tau	HOXA10-AS	ENSG00000253187.3	57.5366	0.691506	0.278966	0.855198	0.252276	3.38993	0.000699107	0.00848246	lncRNA	chr7	27166151	27172207	+	0	1	0	0	0	0	0	0	0	0
NHEK	CGA+Tau	KLF4	ENSG00000136826.15	1712.59	0.286981	0.0968817	0.324408	0.0957267	3.3889	0.00070174	0.0085071	protein_coding	chr9	107484852	107490482	-	0	0	1	1	0	0	1	0	0	0
NHEK	CGA+Tau	MRPL32	ENSG00000106591.4	2173.78	-0.311151	0.106833	-0.355008	0.104883	-3.3848	0.000712298	0.00862028	protein_coding	chr7	42932376	42948958	+	0	0	0	0	0	0	0	0	0	0
NHEK	CGA+Tau	ALPK3	ENSG00000136383.7	49.7864	0.93169	0.393514	1.17234	0.346351	3.38482	0.000712237	0.00862028	protein_coding	chr15	84817356	84873479	+	0	1	0	0	0	0	0	0	0	0
NHEK	CGA+Tau	LAMB2	ENSG00000172037.14	1792.66	0.345125	0.1215	0.399595	0.118064	3.38457	0.000712911	0.0086203	protein_coding	chr3	49121114	49133118	-	0	0	0	0	0	1	1	0	0	0
NHEK	CGA+Tau	FAM13A-AS1	ENSG00000248019.4	342.419	0.565233	0.220898	0.687136	0.203242	3.38087	0.000722575	0.00872967	lncRNA	chr4	88708622	88730103	+	0	0	0	0	0	0	0	0	0	0
NHEK	CGA+Tau	KRT10	ENSG00000186395.9	16864.2	0.443592	0.164362	0.52555	0.155484	3.3801	0.000724599	0.00874663	protein_coding	chr17	40818117	40822614	-	0	0	0	0	0	0	0	0	0	0
NHEK	CGA+Tau	CPA4	ENSG00000128510.12	34458.6	-0.217752	0.0715333	-0.243024	0.0719191	-3.37913	0.000727157	0.00876716	protein_coding	chr7	130293134	130324180	+	0	0	0	0	0	0	0	0	0	0
NHEK	CGA+Tau	ATAD3B	ENSG00000160072.20	471.708	-0.38177	0.137974	-0.448136	0.132624	-3.37898	0.000727542	0.00876716	protein_coding	chr1	1471765	1497848	+	0	0	0	0	0	0	0	0	0	0
NHEK	CGA+Tau	LFNG	ENSG00000106003.14	188.382	0.524058	0.202842	0.635382	0.188179	3.37648	0.000734189	0.00883218	protein_coding	chr7	2512529	2529177	+	0	0	0	0	0	0	0	0	0	0
NHEK	CGA+Tau	CCDC103	ENSG00000167131.17	100.883	-0.592092	0.235422	-0.727467	0.215445	-3.37657	0.000733955	0.00883218	protein_coding	chr17	44899142	44905390	+	0	1	0	0	0	0	0	0	0	0
NHEK	CGA+Tau	CMTR2	ENSG00000180917.18	2676.61	-0.296857	0.102739	-0.341487	0.101169	-3.37541	0.000737047	0.00885901	protein_coding	chr16	71281389	71289715	-	0	0	0	0	0	0	0	0	0	0
NHEK	CGA+Tau	FBXL5	ENSG00000118564.15	5894.43	-0.283621	0.0965239	-0.321975	0.0954575	-3.37297	0.000743634	0.00893057	protein_coding	chr4	15604381	15681679	-	0	0	0	0	0	0	0	0	0	0
NHEK	CGA+Tau	ABTB3	ENSG00000151136.15	562.903	0.337989	0.11904	0.390918	0.115906	3.37272	0.000744294	0.00893089	protein_coding	chr12	107318421	107659642	+	0	0	0	0	0	0	0	0	0	0
NHEK	CGA+Tau	FIGNL1	ENSG00000132436.13	583.436	-0.352315	0.125634	-0.410707	0.121788	-3.37231	0.000745392	0.00893647	protein_coding	chr7	50444128	50450390	-	0	0	0	0	0	0	0	0	0	0
NHEK	CGA+Tau	ACSF2	ENSG00000167107.13	2614.59	0.380069	0.137496	0.445706	0.132221	3.37093	0.000749145	0.00897384	protein_coding	chr17	50426158	50474845	+	0	0	0	0	0	0	0	0	0	0
NHEK	CGA+Tau	SNCA	ENSG00000145335.17	642.878	-0.380724	0.138041	-0.447243	0.132723	-3.36974	0.000752399	0.00900517	protein_coding	chr4	89700345	89838315	-	0	0	0	0	0	0	0	1	0	0
NHEK	CGA+Tau	GARS1-DT	ENSG00000196295.14	803.76	0.377718	0.136742	0.443195	0.131538	3.36933	0.000753518	0.00901092	lncRNA	chr7	30516309	30595286	-	0	0	0	0	0	0	0	0	0	0
NHEK	CGA+Tau	LINC02615	ENSG00000251432.9	282.858	0.479951	0.183649	0.578693	0.17185	3.36743	0.000758735	0.00906564	lncRNA	chr4	128287907	128558149	+	0	0	0	0	0	0	0	0	0	0
NHEK	CGA+Tau	RSL1D1	ENSG00000171490.13	6426.94	-0.241441	0.079494	-0.267572	0.0794666	-3.36709	0.000759645	0.00906883	protein_coding	chr16	11833850	11851580	-	0	0	0	1	0	0	1	0	0	0
NHEK	CGA+Tau	FLOT1	ENSG00000137312.15	526.722	0.370468	0.133676	0.433685	0.128893	3.36469	0.000766305	0.0091406	protein_coding	chr6	30727709	30742732	-	0	0	0	0	0	0	0	0	0	0
NHEK	CGA+Tau	OSBPL2	ENSG00000130703.17	3311.26	0.236224	0.0775815	0.261194	0.077637	3.36429	0.000767398	0.0091459	protein_coding	chr20	62231922	62296213	+	0	0	0	0	0	0	0	0	0	0
NHEK	CGA+Tau	NIPAL2	ENSG00000104361.10	2909.73	0.267711	0.0900499	0.300806	0.0894222	3.36388	0.00076855	0.00915191	protein_coding	chr8	98189826	98294393	-	0	0	0	0	0	0	0	0	0	0
NHEK	CGA+Tau	TENM3	ENSG00000218336.9	1310.29	-0.352507	0.126095	-0.410877	0.122176	-3.363	0.000771012	0.00917349	protein_coding	chr4	182143987	182803024	+	0	0	0	0	0	0	0	0	0	0
NHEK	CGA+Tau	DHCR24	ENSG00000116133.13	38573.4	0.254086	0.0845683	0.283349	0.0842711	3.36236	0.000772805	0.00918707	protein_coding	chr1	54849627	54887195	-	0	0	0	0	0	0	0	0	0	0
NHEK	CGA+Tau	METTL1	ENSG00000037897.17	139.3	-0.543533	0.214259	-0.663692	0.19759	-3.35894	0.00078241	0.00929343	protein_coding	chr12	57768471	57772119	-	0	0	0	0	0	0	0	0	0	0
NHEK	CGA+Tau	DAPK2	ENSG00000035664.11	220.904	0.439113	0.16478	0.523547	0.155925	3.35768	0.000785989	0.0092968	protein_coding	chr15	63907036	64072033	-	0	0	0	0	0	0	0	0	0	0
NHEK	CGA+Tau	ME2	ENSG00000082212.13	1972.18	-0.251343	0.0838648	-0.280789	0.0836251	-3.35772	0.000785888	0.0092968	protein_coding	chr18	50879080	50954257	+	0	0	0	0	0	0	0	0	0	0
NHEK	CGA+Tau	COQ8A	ENSG00000163050.18	143.831	0.484681	0.186285	0.585064	0.174225	3.3581	0.000784811	0.0092968	protein_coding	chr1	226940286	226987544	+	0	0	0	0	0	1	1	1	0	0
NHEK	CGA+Tau	SPIN3	ENSG00000204271.13	269.925	0.406808	0.150356	0.481817	0.143458	3.3586	0.000783394	0.0092968	protein_coding	chrX	56818298	56995827	-	0	0	0	0	0	0	0	0	0	0
NHEK	CGA+Tau	ZNF726	ENSG00000213967.12	124.613	0.523038	0.204164	0.635464	0.189253	3.35774	0.000785822	0.0092968	protein_coding	chr19	23914876	23945159	+	0	0	0	0	0	0	0	0	0	0
NHEK	CGA+Tau	RNF103	ENSG00000239305.7	2078.79	0.301917	0.104399	0.344636	0.102685	3.35624	0.000790105	0.00933766	protein_coding	chr2	86603398	86623866	-	0	0	0	0	0	0	0	0	0	0
NHEK	CGA+Tau	ENSG00000255310	ENSG00000255310.2	286.074	0.379168	0.137996	0.445456	0.132735	3.35599	0.00079082	0.00933829	lncRNA	chr8	11107788	11109726	-	0	0	0	0	0	0	0	0	0	0
NHEK	CGA+Tau	ASH1L-AS1	ENSG00000235919.6	70.0917	0.746866	0.311643	0.933768	0.278282	3.35547	0.000792294	0.00934787	lncRNA	chr1	155562026	155570755	+	0	1	0	0	0	0	0	0	0	0
NHEK	CGA+Tau	PUM2	ENSG00000055917.17	5210.25	0.378328	0.137818	0.444492	0.132508	3.35446	0.000795187	0.00937417	protein_coding	chr2	20248691	20352234	-	0	0	0	0	0	0	0	0	0	0
NHEK	CGA+Tau	RNF227	ENSG00000179859.10	349.627	0.395947	0.145608	0.467436	0.139372	3.35387	0.00079691	0.00938436	protein_coding	chr17	7913339	7916289	-	0	0	0	0	0	0	0	0	0	0
NHEK	CGA+Tau	ENSG00000284968	ENSG00000284968.1	75.0774	0.702047	0.291018	0.875718	0.26112	3.3537	0.000797382	0.00938436	lncRNA	chr4	86924630	86936202	-	0	1	0	0	0	0	0	0	0	0
NHEK	CGA+Tau	PKD2L2-DT	ENSG00000250159.8	75.4398	0.740819	0.310384	0.927442	0.276627	3.35268	0.000800339	0.00941131	lncRNA	chr5	137757764	137889434	-	0	1	0	0	0	0	0	0	0	0
NHEK	CGA+Tau	POLR1C	ENSG00000171453.20	1233.45	-0.327311	0.115547	-0.378173	0.112807	-3.3524	0.000801147	0.00941298	protein_coding	chr6	43509702	43562419	+	0	0	0	0	0	0	0	0	0	0
NHEK	CGA+Tau	LRSAM1	ENSG00000148356.15	454.149	0.377546	0.137483	0.443147	0.1322	3.35209	0.00080203	0.00941551	protein_coding	chr9	127451489	127503499	+	0	0	0	0	0	0	0	0	0	0
NHEK	CGA+Tau	AHSA1	ENSG00000100591.8	4539.7	-0.244416	0.0815353	-0.272845	0.0814339	-3.35051	0.000806625	0.00946158	protein_coding	chr14	77457870	77469472	+	0	0	0	0	0	0	0	0	0	0
NHEK	CGA+Tau	MAP2	ENSG00000078018.22	13570.2	0.360484	0.129513	0.419364	0.125219	3.34904	0.000810917	0.00949614	protein_coding	chr2	209424047	209734147	+	0	0	0	0	0	0	0	0	0	0
NHEK	CGA+Tau	PGF	ENSG00000119630.14	489.451	-0.469635	0.180995	-0.567899	0.169563	-3.34919	0.000810479	0.00949614	protein_coding	chr14	74941834	74955626	-	0	0	0	0	0	1	1	0	0	0
NHEK	CGA+Tau	NPDC1	ENSG00000107281.10	259.573	0.451765	0.172039	0.542373	0.161978	3.34843	0.000812705	0.00950919	protein_coding	chr9	137039463	137046179	-	0	0	0	0	0	0	0	0	0	0
NHEK	CGA+Tau	ENSG00000240207	ENSG00000240207.8	57.2975	0.855046	0.36724	1.0809	0.32289	3.34758	0.000815192	0.00953038	lncRNA	chr3	158732263	158784552	+	0	1	0	0	0	0	0	0	0	0
NHEK	CGA+Tau	ABCA9	ENSG00000154258.17	107.861	0.610644	0.247698	0.75431	0.225409	3.3464	0.000818672	0.00955524	protein_coding	chr17	68974488	69060949	-	0	1	0	0	0	0	0	0	0	0
NHEK	CGA+Tau	CIBAR1	ENSG00000188343.14	267.432	-0.453525	0.173162	-0.545437	0.16299	-3.34644	0.000818563	0.00955524	protein_coding	chr8	93698561	93731527	+	0	0	0	0	0	0	0	0	0	0
NHEK	CGA+Tau	LRP11	ENSG00000120256.11	4044.28	0.295536	0.10216	0.33676	0.100652	3.34577	0.000820551	0.00956925	protein_coding	chr6	149818757	149864359	-	0	0	0	0	0	0	0	0	0	0
NHEK	CGA+Tau	RRAS2	ENSG00000133818.14	3375.91	-0.252852	0.0848262	-0.28283	0.0845471	-3.34524	0.000822126	0.00957971	protein_coding	chr11	14277922	14364506	-	0	0	0	0	0	0	0	0	0	0
NHEK	CGA+Tau	CAPN14	ENSG00000214711.10	593.756	0.444606	0.168819	0.532743	0.159274	3.34481	0.000823397	0.00958659	protein_coding	chr2	31173056	31233858	-	0	0	0	0	0	1	1	0	0	0
NHEK	CGA+Tau	LRWD1	ENSG00000161036.13	333.535	-0.37767	0.139011	-0.446779	0.133609	-3.34392	0.000826036	0.0096094	protein_coding	chr7	102464956	102473168	+	0	0	0	0	0	0	0	0	0	0
NHEK	CGA+Tau	PAMR1	ENSG00000149090.13	847.647	0.393057	0.145673	0.465793	0.139335	3.34296	0.000828903	0.0096348	protein_coding	chr11	35431823	35530300	-	0	0	0	0	0	0	0	0	0	0
NHEK	CGA+Tau	GSE1	ENSG00000131149.19	1246.92	0.408009	0.152423	0.485122	0.145162	3.34193	0.000831969	0.00966248	protein_coding	chr16	85169525	85676204	+	0	0	0	0	0	0	0	0	0	0
NHEK	CGA+Tau	STAMBP	ENSG00000124356.17	4239.7	-0.233523	0.0778187	-0.260272	0.0779092	-3.3407	0.000835664	0.00969742	protein_coding	chr2	73828916	73873659	+	0	0	0	0	0	0	0	0	0	0
NHEK	CGA+Tau	CAB39L	ENSG00000102547.19	820.402	-0.340875	0.122319	-0.396885	0.118879	-3.33857	0.000842115	0.00976425	protein_coding	chr13	49308650	49444064	-	0	0	0	0	0	0	0	0	0	0
NHEK	CGA+Tau	ATP13A4	ENSG00000127249.15	489.661	0.46272	0.177981	0.557609	0.167064	3.3377	0.000844764	0.00978691	protein_coding	chr3	193398967	193593111	-	0	0	0	0	0	0	0	0	0	0
NHEK	CGA+Tau	ZNF330	ENSG00000109445.11	1108.77	-0.294962	0.102954	-0.338465	0.101419	-3.33728	0.000846021	0.00979344	protein_coding	chr4	141220887	141234697	+	0	0	0	0	0	0	0	0	0	0
NHEK	CGA+Tau	PTPRE	ENSG00000132334.17	869.883	-0.272318	0.0930051	-0.307704	0.0922253	-3.33643	0.000848604	0.00981529	protein_coding	chr10	127907103	128085855	+	0	0	0	0	0	0	0	0	0	0
NHEK	CGA+Tau	WNT2B	ENSG00000134245.18	119.972	0.546681	0.218206	0.66969	0.200786	3.33534	0.000851962	0.00984605	protein_coding	chr1	112466541	112530165	+	0	0	0	0	0	0	0	0	0	0
NHEK	CGA+Tau	KLRK1-AS1	ENSG00000245648.3	357.962	-0.38848	0.1441	-0.460119	0.138025	-3.33359	0.000857329	0.00989998	lncRNA	chr12	10363608	10398506	+	0	0	0	0	0	0	0	0	0	0
NHEK	CGA+Tau	IPO11	ENSG00000086200.17	2778.51	-0.287629	0.0995682	-0.327562	0.0983027	-3.33217	0.000861709	0.00994242	protein_coding	chr5	62403972	62628582	+	0	0	0	0	0	0	0	0	0	0
NHEK	CGA+Tau	AK2	ENSG00000004455.18	6574.66	-0.227015	0.0751776	-0.251164	0.0753865	-3.33168	0.000863237	0.0099487	protein_coding	chr1	33007986	33080996	-	0	0	0	0	0	0	0	0	0	0
NHEK	CGA+Tau	SPON2	ENSG00000159674.12	210.712	0.535916	0.213822	0.656441	0.197038	3.33154	0.000863663	0.0099487	protein_coding	chr4	1166932	1208962	-	0	0	0	0	0	0	0	0	0	0
NHEK	CGA+Tau	H4C5	ENSG00000276966.3	1492.58	-0.304249	0.106648	-0.349003	0.104784	-3.33068	0.000866341	0.0099714	protein_coding	chr6	26204610	26205021	+	0	0	0	1	0	0	1	0	0	0
NHEK	CGA+Tau	SRSF4	ENSG00000116350.18	1436.96	0.309741	0.108802	0.355373	0.106715	3.33012	0.000868084	0.00997734	protein_coding	chr1	29147743	29181900	-	0	0	0	0	0	0	0	0	0	0
NHEK	CGA+Tau	LORICRIN	ENSG00000203782.6	658.997	0.534259	0.213174	0.6541	0.196423	3.33006	0.000868271	0.00997734	protein_coding	chr1	153259687	153262124	+	0	0	0	0	0	0	0	0	0	0
NHEK	CGA+Tau	RPAP3	ENSG00000005175.10	1179.63	-0.305248	0.107275	-0.350803	0.105358	-3.32963	0.000869629	0.00998482	protein_coding	chr12	47661249	47706030	-	0	0	0	0	0	0	0	0	0	0
NHEK	CGA+Tau	ELOC	ENSG00000154582.18	3555.3	-0.312747	0.112372	-0.366032	0.110017	-3.32704	0.000877745	0.0100698	protein_coding	chr8	73939169	73972307	-	0	0	0	0	0	0	0	0	0	0
NHEK	CGA+Tau	ZPR1	ENSG00000109917.11	2279.88	-0.220368	0.0726731	-0.242621	0.0729706	-3.32491	0.000884471	0.0101387	protein_coding	chr11	116773799	116788039	-	0	0	0	0	0	0	0	0	0	0
NHEK	CGA+Tau	DYRK3	ENSG00000143479.18	839.196	-0.299492	0.105002	-0.343137	0.103297	-3.32186	0.000894181	0.0102417	protein_coding	chr1	206635536	206684419	+	0	0	0	0	0	0	0	0	0	0
NHEK	CGA+Tau	TRIM35	ENSG00000104228.13	1386.05	0.290813	0.101134	0.331307	0.0997578	3.32112	0.00089658	0.0102609	protein_coding	chr8	27284886	27311272	-	0	0	0	0	0	0	0	0	0	0
NHEK	CGA+Tau	FJX1	ENSG00000179431.7	1156.5	-0.363127	0.133283	-0.426805	0.12858	-3.31937	0.000902205	0.0103169	protein_coding	chr11	35618460	35620865	+	0	0	0	0	0	0	0	0	0	0
NHEK	CGA+Tau	MYLK-AS1	ENSG00000239523.9	284.507	0.415325	0.157128	0.495613	0.149344	3.3186	0.000904688	0.0103369	lncRNA	chr3	123584354	123716399	+	0	0	0	0	0	0	0	0	0	0
NHEK	CGA+Tau	RAD18	ENSG00000070950.10	775.689	-0.368875	0.136119	-0.434999	0.131099	-3.31808	0.000906375	0.0103375	protein_coding	chr3	8775402	8963773	-	0	0	0	0	0	0	0	0	0	0
NHEK	CGA+Tau	TAS2R3	ENSG00000127362.2	36.5282	1.09975	0.496747	1.41513	0.42655	3.31761	0.000907925	0.0103375	protein_coding	chr7	141764097	141765197	+	1	1	0	0	0	0	0	0	1	1
NHEK	CGA+Tau	CDHR1	ENSG00000148600.15	45.6881	0.763048	0.327573	0.963764	0.290484	3.31779	0.000907326	0.0103375	protein_coding	chr10	84194537	84219621	+	0	1	0	0	0	0	0	0	0	0
NHEK	CGA+Tau	CMTM4	ENSG00000183723.13	2574.26	0.363948	0.133681	0.427688	0.12892	3.31746	0.000908403	0.0103375	protein_coding	chr16	66614750	66696743	-	0	0	0	0	0	0	0	0	0	0
NHEK	CGA+Tau	KIAA2012-AS1	ENSG00000222035.5	58.0736	1.09707	0.500046	1.42113	0.428279	3.31825	0.000905849	0.0103375	lncRNA	chr2	202038425	202117062	-	1	1	0	0	0	0	0	0	0	0
NHEK	CGA+Tau	CHD9NB	ENSG00000277639.3	54.5621	0.726251	0.30856	0.913531	0.275586	3.31487	0.00091687	0.0104254	protein_coding	chr16	53035690	53052897	-	0	1	0	0	0	0	0	0	0	0
NHEK	CGA+Tau	PLD1	ENSG00000075651.17	2421.15	0.292232	0.102273	0.334147	0.100827	3.31407	0.000919488	0.0104441	protein_coding	chr3	171600404	171810950	-	0	0	0	0	0	0	0	0	0	0
NHEK	CGA+Tau	DGCR11	ENSG00000273311.1	77.1219	-0.725504	0.311147	-0.916117	0.276445	-3.31392	0.000919989	0.0104441	lncRNA	chr22	19046162	19048375	-	0	1	0	0	0	0	0	0	0	0
NHEK	CGA+Tau	ADCY9	ENSG00000162104.10	561.512	0.393973	0.147684	0.467479	0.141084	3.31348	0.000921414	0.0104518	protein_coding	chr16	3953387	4116442	-	0	0	1	0	0	0	1	0	0	0
NHEK	CGA+Tau	WDR35	ENSG00000118965.16	605.974	-0.334835	0.120873	-0.389735	0.117634	-3.31311	0.000922637	0.0104573	protein_coding	chr2	19910263	19990105	-	0	0	0	0	0	0	0	0	0	0
NHEK	CGA+Tau	MZF1	ENSG00000099326.9	289.64	0.413036	0.157009	0.493706	0.149158	3.30995	0.000933143	0.0105551	protein_coding	chr19	58561931	58573575	-	0	0	0	0	0	0	0	0	0	0
NHEK	CGA+Tau	SYNE1	ENSG00000131018.25	1572.33	-0.248964	0.0866027	-0.285986	0.0863974	-3.31013	0.000932542	0.0105551	protein_coding	chr6	152121687	152637801	-	0	0	0	0	0	0	0	0	0	0
NHEK	CGA+Tau	LINC01376	ENSG00000236204.8	163.262	0.528804	0.212654	0.648755	0.196008	3.30983	0.000933514	0.0105551	lncRNA	chr2	18985786	19348074	-	0	0	0	0	0	0	0	0	0	0
NHEK	CGA+Tau	NCCRP1	ENSG00000188505.5	2263.11	0.330256	0.12149	0.391726	0.118361	3.3096	0.000934292	0.0105555	protein_coding	chr19	39196964	39201884	+	0	0	0	0	0	0	0	0	0	0
NHEK	CGA+Tau	MAP3K8	ENSG00000107968.10	261.207	0.427354	0.163634	0.512393	0.154847	3.30903	0.000936212	0.0105669	protein_coding	chr10	30434021	30461833	+	0	0	0	0	0	0	0	0	0	0
NHEK	CGA+Tau	USPL1	ENSG00000132952.12	850.666	-0.26681	0.0917307	-0.301404	0.0910902	-3.30885	0.000936802	0.0105669	protein_coding	chr13	30617693	30660770	+	0	0	0	0	0	0	0	0	0	0
NHEK	CGA+Tau	NOP53	ENSG00000105373.19	464.803	0.35331	0.129369	0.414128	0.12517	3.30853	0.000937881	0.0105706	protein_coding	chr19	47745546	47757058	+	0	0	0	0	0	0	0	0	0	0
NHEK	CGA+Tau	DIS3	ENSG00000083520.15	4878.13	-0.246808	0.083765	-0.276468	0.0836138	-3.30649	0.000944735	0.0106265	protein_coding	chr13	72752169	72782096	-	0	0	0	0	0	0	0	0	0	0
NHEK	CGA+Tau	PES1	ENSG00000100029.18	2528.6	-0.262995	0.0902446	-0.296595	0.0897039	-3.30638	0.0009451	0.0106265	protein_coding	chr22	30576625	30607083	-	0	0	0	0	0	0	0	0	0	0
NHEK	CGA+Tau	KIRREL1	ENSG00000183853.18	1351.07	-0.406296	0.154673	-0.486437	0.147108	-3.30668	0.0009441	0.0106265	protein_coding	chr1	157993273	158100262	+	0	0	0	0	0	0	0	0	0	0
NHEK	CGA+Tau	TGDS	ENSG00000088451.11	410.602	-0.390204	0.146736	-0.463891	0.140346	-3.30535	0.000948583	0.0106572	protein_coding	chr13	94574054	94596242	-	0	0	0	0	0	0	0	0	0	0
NHEK	CGA+Tau	PJA1	ENSG00000181191.12	1170.53	-0.291257	0.10222	-0.333021	0.100799	-3.30383	0.00095375	0.0107067	protein_coding	chrX	69160851	69165521	-	0	0	0	0	0	0	0	0	0	0
NHEK	CGA+Tau	ENSG00000295981	ENSG00000295981.1	154.318	0.622596	0.261074	0.777548	0.235437	3.30257	0.000958031	0.0107462	lncRNA	chr9	65655644	65667554	+	0	1	0	0	0	0	0	0	0	0
NHEK	CGA+Tau	WWC3	ENSG00000047644.20	740.231	0.396459	0.149811	0.471877	0.142941	3.30119	0.000962753	0.0107906	protein_coding	chrX	10015254	10144474	+	0	0	0	0	0	0	0	0	0	0
NHEK	CGA+Tau	SEC23IP	ENSG00000107651.15	3297.03	-0.285884	0.100348	-0.327162	0.0991331	-3.30023	0.000966059	0.0108151	protein_coding	chr10	119892707	119944657	+	0	0	0	0	0	0	0	0	0	0
NHEK	CGA+Tau	KIFC2	ENSG00000167702.13	262.761	0.396169	0.149576	0.471277	0.142806	3.30011	0.000966471	0.0108151	protein_coding	chr8	144466043	144474202	+	0	0	0	0	0	0	0	0	0	0
NHEK	CGA+Tau	CNNM3	ENSG00000168763.16	158.363	0.512698	0.206077	0.62838	0.190519	3.29826	0.000972854	0.0108779	protein_coding	chr2	96816245	96835382	+	0	0	0	0	0	0	0	0	0	0
NHEK	CGA+Tau	ZNF268	ENSG00000090612.22	2170.9	-0.268109	0.0932722	-0.305056	0.0925605	-3.29574	0.000981622	0.0109673	protein_coding	chr12	133181409	133214832	+	0	0	0	0	0	0	0	0	0	0
NHEK	CGA+Tau	EHMT2	ENSG00000204371.12	259.793	0.410427	0.157133	0.49125	0.14926	3.29124	0.000997485	0.0111357	protein_coding	chr6	31879759	31897698	-	0	0	1	1	0	1	1	0	0	0
NHEK	CGA+Tau	ENSG00000276216	ENSG00000276216.2	110.404	-0.512054	0.207067	-0.629617	0.19133	-3.29074	0.000999249	0.0111466	lncRNA	chr1	145281115	145291294	+	0	0	0	0	0	0	0	0	0	0
NHEK	CGA+Tau	TIMM21	ENSG00000075336.12	798.346	-0.299274	0.106467	-0.344264	0.104708	-3.28786	0.00100952	0.0112522	protein_coding	chr18	74148523	74160531	+	0	0	0	0	0	0	0	0	0	0
NHEK	CGA+Tau	NUP54	ENSG00000138750.16	1432.25	-0.297589	0.105725	-0.341976	0.104029	-3.2873	0.00101154	0.0112659	protein_coding	chr4	76107562	76148485	-	0	0	0	0	0	0	0	0	0	0
NHEK	CGA+Tau	TCP11L2	ENSG00000166046.12	1208.87	0.29248	0.103219	0.334333	0.101718	3.28688	0.00101305	0.0112738	protein_coding	chr12	106301929	106347538	+	0	0	0	0	0	0	0	0	0	0
NHEK	CGA+Tau	DVL2	ENSG00000004975.12	321.377	0.456005	0.180072	0.554229	0.168669	3.2859	0.00101658	0.0113042	protein_coding	chr17	7225342	7234517	-	0	0	0	0	0	0	0	0	0	0
NHEK	CGA+Tau	TNFRSF10A-DT	ENSG00000246582.4	70.4823	-0.639139	0.271894	-0.803341	0.24451	-3.28551	0.00101798	0.0113108	lncRNA	chr8	23224471	23230926	+	0	1	0	0	0	0	0	0	0	0
NHEK	CGA+Tau	FGD6	ENSG00000180263.14	4490.18	-0.278183	0.097404	-0.316607	0.0963842	-3.28484	0.00102039	0.0113286	protein_coding	chr12	95076749	95217482	-	0	0	0	0	0	0	0	0	0	0
NHEK	CGA+Tau	PRRG1	ENSG00000130962.19	1877.95	-0.302302	0.107985	-0.348361	0.106077	-3.28403	0.00102333	0.0113524	protein_coding	chrX	37349309	37492702	+	0	0	0	0	0	0	0	0	0	0
NHEK	CGA+Tau	DIP2B	ENSG00000066084.13	7368.75	0.236375	0.0800975	0.263133	0.0801508	3.28298	0.00102717	0.011386	protein_coding	chr12	50504985	50748657	+	0	0	0	0	0	0	0	0	0	0
NHEK	CGA+Tau	GNG12	ENSG00000172380.6	29966.6	-0.2482	0.0851809	-0.278914	0.085002	-3.28126	0.00103344	0.0114465	protein_coding	chr1	67701475	67833467	-	0	0	0	0	0	0	0	0	0	0
NHEK	CGA+Tau	GDI2	ENSG00000057608.18	17630.3	-0.265956	0.0930319	-0.302994	0.0923661	-3.28036	0.00103674	0.0114536	protein_coding	chr10	5765222	5842132	-	0	0	0	0	0	0	0	0	0	0
NHEK	CGA+Tau	FBXL20	ENSG00000108306.13	1618.19	0.275089	0.0962835	0.312782	0.0953545	3.2802	0.00103733	0.0114536	protein_coding	chr17	39252663	39402523	-	0	0	0	0	0	0	0	0	0	0
NHEK	CGA+Tau	PCNX2	ENSG00000135749.20	983.265	0.284458	0.100148	0.324497	0.0989234	3.28028	0.00103703	0.0114536	protein_coding	chr1	232983435	233295725	-	0	0	0	0	0	0	0	0	0	0
NHEK	CGA+Tau	RWDD2B	ENSG00000156253.7	827.481	-0.324212	0.117811	-0.37713	0.114956	-3.28065	0.00103568	0.0114536	protein_coding	chr21	29004384	29019360	-	0	0	0	0	0	0	0	0	0	0
NHEK	CGA+Tau	MRPL35	ENSG00000132313.15	1852.81	-0.306278	0.110074	-0.354053	0.107996	-3.27839	0.00104402	0.0115185	protein_coding	chr2	86199355	86213790	+	0	0	0	0	0	0	0	0	0	0
NHEK	CGA+Tau	MCPH1-AS1	ENSG00000249898.11	85.2003	0.601127	0.253113	0.751074	0.229187	3.27712	0.00104871	0.0115613	lncRNA	chr8	6617310	6708290	-	0	1	0	0	0	0	0	0	0	0
NHEK	CGA+Tau	MLF1	ENSG00000178053.21	714.924	-0.380494	0.143876	-0.451607	0.137918	-3.27445	0.00105866	0.0116618	protein_coding	chr3	158571163	158607252	+	0	0	0	0	0	0	0	0	0	0
NHEK	CGA+Tau	GRAMD2A	ENSG00000175318.12	182.921	0.516144	0.211008	0.636388	0.194412	3.2734	0.00106261	0.0116962	protein_coding	chr15	72159806	72197787	-	0	0	0	0	0	0	0	0	0	0
NHEK	CGA+Tau	SEMA3C	ENSG00000075223.14	13219	-0.234455	0.0800342	-0.262253	0.0801318	-3.27277	0.00106499	0.0117132	protein_coding	chr7	80742538	80922359	-	0	0	0	0	0	0	0	0	0	0
NHEK	CGA+Tau	CCNL2	ENSG00000221978.13	1847.08	0.257378	0.0889497	0.289719	0.0885309	3.27251	0.00106596	0.0117148	protein_coding	chr1	1385711	1399335	-	0	0	0	0	0	0	0	0	0	0
NHEK	CGA+Tau	TMEM69	ENSG00000159596.7	1010.03	-0.288839	0.103956	-0.335201	0.102477	-3.271	0.0010717	0.0117686	protein_coding	chr1	45688181	45694436	+	0	0	0	0	0	0	0	0	0	0
NHEK	CGA+Tau	WNT4	ENSG00000162552.15	106.164	0.660915	0.286115	0.835213	0.255399	3.27023	0.00107462	0.0117916	protein_coding	chr1	22117313	22143969	-	0	1	0	0	0	0	0	0	0	0
NHEK	CGA+Tau	RPAIN	ENSG00000129197.15	570.2	0.404147	0.155831	0.48431	0.148191	3.26814	0.00108256	0.0118631	protein_coding	chr17	5419641	5432877	+	0	0	0	0	0	0	0	0	0	0
NHEK	CGA+Tau	OTULIN	ENSG00000154124.7	2799.97	0.230043	0.0778813	0.255069	0.0780488	3.26807	0.00108282	0.0118631	protein_coding	chr5	14664664	14716529	+	0	0	0	0	0	0	0	0	0	0
NHEK	CGA+Tau	BOLA2	ENSG00000183336.9	638.614	-0.36905	0.139063	-0.436606	0.133684	-3.26595	0.00109097	0.0119431	protein_coding	chr16	29453590	29454351	-	0	0	0	0	0	0	0	0	0	0
NHEK	CGA+Tau	ENSG00000267002	ENSG00000267002.5	69.678	0.691933	0.302649	0.877955	0.268865	3.26541	0.00109304	0.0119565	lncRNA	chr17	43148366	43171037	-	0	1	0	0	0	0	0	0	0	0
NHEK	CGA+Tau	IDH3A	ENSG00000166411.14	1809.89	-0.284536	0.101834	-0.328169	0.100524	-3.2646	0.00109619	0.0119724	protein_coding	chr15	78131498	78171945	+	0	0	0	0	0	1	1	0	0	0
NHEK	CGA+Tau	ZNF562	ENSG00000171466.10	3339.41	-0.221563	0.0748088	-0.24524	0.0751202	-3.26463	0.00109605	0.0119724	protein_coding	chr19	9641807	9675100	-	0	0	0	0	0	0	0	0	0	0
NHEK	CGA+Tau	TCEAL8	ENSG00000180964.17	2679.46	-0.330764	0.121698	-0.386528	0.11844	-3.26348	0.00110053	0.0120105	protein_coding	chrX	103252995	103255192	-	0	0	0	0	0	0	0	0	0	0
NHEK	CGA+Tau	ENSG00000259345	ENSG00000259345.8	361.799	-0.403049	0.156419	-0.485211	0.148695	-3.26313	0.00110188	0.0120159	lncRNA	chr15	38864112	39427195	-	0	0	0	0	0	0	0	0	0	0
NHEK	CGA+Tau	AZGP1	ENSG00000160862.13	2061.94	0.432979	0.17045	0.52381	0.160558	3.26243	0.00110463	0.0120273	protein_coding	chr7	99966720	99976042	-	0	0	0	0	0	1	1	0	0	0
NHEK	CGA+Tau	CD55	ENSG00000196352.18	1604.03	0.28753	0.101949	0.32832	0.100631	3.26262	0.00110387	0.0120273	protein_coding	chr1	207321519	207386804	+	0	0	1	0	0	0	1	0	0	0
NHEK	CGA+Tau	SAMD12	ENSG00000177570.15	1340.03	0.30186	0.108666	0.347974	0.106728	3.26039	0.00111258	0.0121045	protein_coding	chr8	118189455	118622112	-	0	0	0	0	0	0	0	0	0	0
NHEK	CGA+Tau	DNAJB4	ENSG00000162616.9	3199.27	-0.37381	0.143602	-0.448758	0.137665	-3.25978	0.001115	0.0121216	protein_coding	chr1	77979175	78017964	+	0	0	0	0	0	0	0	0	0	0
NHEK	CGA+Tau	ADI1	ENSG00000182551.14	2638.91	0.273946	0.0966723	0.311748	0.0957676	3.25525	0.00113291	0.0123068	protein_coding	chr2	3497366	3519531	-	0	0	0	0	0	0	0	1	0	0
NHEK	CGA+Tau	ATP6V0E2	ENSG00000171130.19	77.0224	0.726017	0.323311	0.927104	0.284904	3.2541	0.00113754	0.0123476	protein_coding	chr7	149872968	149891204	+	0	1	0	0	0	0	0	0	0	0
NHEK	CGA+Tau	ESR1	ENSG00000091831.25	162.493	0.501921	0.205987	0.619015	0.190247	3.25375	0.00113892	0.012353	protein_coding	chr6	151656691	152129619	+	0	0	1	1	1	1	1	0	0	0
NHEK	CGA+Tau	CORIN	ENSG00000145244.12	48.8017	0.751042	0.335646	0.960472	0.295209	3.25353	0.00113979	0.012353	protein_coding	chr4	47593999	47838106	-	0	1	0	0	0	0	0	0	0	0
NHEK	CGA+Tau	BCCIP	ENSG00000107949.17	2330.74	-0.343942	0.128488	-0.404616	0.124461	-3.25094	0.00115025	0.0124567	protein_coding	chr10	125823546	125853695	+	0	0	0	0	0	0	0	0	0	0
NHEK	CGA+Tau	IRX2	ENSG00000170561.13	546.447	0.324037	0.119324	0.378122	0.116325	3.25057	0.00115173	0.0124632	protein_coding	chr5	2745845	2751677	-	0	0	0	0	0	0	0	0	0	0
NHEK	CGA+Tau	RHOBTB2	ENSG00000008853.18	929.41	0.412074	0.16081	0.495085	0.152379	3.24904	0.00115793	0.0125149	protein_coding	chr8	22987417	23020509	+	0	0	0	0	0	0	0	0	0	0
NHEK	CGA+Tau	CCND1	ENSG00000110092.4	12581.1	-0.227294	0.0801116	-0.260993	0.0803312	-3.24896	0.00115828	0.0125149	protein_coding	chr11	69641156	69654474	+	0	0	0	1	0	0	1	0	0	0
NHEK	CGA+Tau	TMA16	ENSG00000198498.10	631.152	-0.303784	0.110325	-0.351647	0.108274	-3.24776	0.00116316	0.012558	protein_coding	chr4	163494442	163520539	+	0	0	0	0	0	0	0	0	0	0
NHEK	CGA+Tau	TOMM5	ENSG00000175768.13	6032.56	-0.330341	0.12263	-0.387403	0.119304	-3.2472	0.00116545	0.0125732	protein_coding	chr9	37582646	37592604	-	0	0	0	0	0	0	0	0	0	0
NHEK	CGA+Tau	ARHGEF3	ENSG00000163947.12	2562.83	-0.248274	0.0862539	-0.279386	0.0860498	-3.24679	0.00116715	0.0125818	protein_coding	chr3	56727418	57079329	-	0	0	0	0	0	0	0	0	0	0
NHEK	CGA+Tau	FLYWCH1	ENSG00000059122.17	606.617	0.379442	0.145845	0.453101	0.13957	3.24641	0.00116871	0.0125891	protein_coding	chr16	2911931	2951208	+	0	0	0	0	0	0	0	0	0	0
NHEK	CGA+Tau	LATS2	ENSG00000150457.9	668.064	0.384689	0.148239	0.459701	0.141628	3.24582	0.00117112	0.0126054	protein_coding	chr13	20973036	21061586	-	0	0	0	0	0	0	0	0	0	0
NHEK	CGA+Tau	SLC66A3	ENSG00000162976.13	526.663	-0.41336	0.162425	-0.498906	0.15376	-3.2447	0.00117574	0.0126455	protein_coding	chr2	11155198	11178870	+	0	0	0	0	0	1	1	0	0	0
NHEK	CGA+Tau	CERK	ENSG00000100422.14	1629.22	0.261892	0.0922203	0.297083	0.0916628	3.24104	0.00119093	0.0127959	protein_coding	chr22	46684410	46738252	-	0	0	0	0	0	0	0	0	0	0
NHEK	CGA+Tau	DKC1	ENSG00000130826.19	1784.17	-0.316112	0.116081	-0.36771	0.113459	-3.2409	0.00119154	0.0127959	protein_coding	chrX	154762742	154777689	+	0	0	0	1	0	0	1	0	0	0
NHEK	CGA+Tau	ENSG00000261051	ENSG00000261051.1	134.201	0.534336	0.224428	0.664917	0.205185	3.24058	0.00119289	0.0128006	lncRNA	chr3	146059585	146061679	-	0	0	0	0	0	0	0	0	0	0
NHEK	CGA+Tau	PIK3R4	ENSG00000196455.8	2307.04	-0.228775	0.0783907	-0.254656	0.0785898	-3.24031	0.00119399	0.0128027	protein_coding	chr3	130678934	130746829	-	0	0	0	0	0	0	0	0	0	0
NHEK	CGA+Tau	SNX4	ENSG00000114520.11	1645.63	-0.277533	0.0989906	-0.317267	0.0979446	-3.23925	0.00119845	0.0128385	protein_coding	chr3	125446650	125520202	-	0	0	0	0	0	0	0	0	0	0
NHEK	CGA+Tau	SNRNP48	ENSG00000168566.13	1496.25	0.280153	0.0998216	0.319746	0.0987151	3.23908	0.00119914	0.0128385	protein_coding	chr6	7590198	7611967	+	0	0	0	0	0	0	0	0	0	0
NHEK	CGA+Tau	IKBKE	ENSG00000263528.8	230.452	-0.397184	0.155118	-0.477975	0.147598	-3.23835	0.00120225	0.012862	protein_coding	chr1	206470476	206496889	+	0	0	0	0	0	0	0	0	0	0
NHEK	CGA+Tau	TSEN15	ENSG00000198860.14	1160.4	-0.277924	0.0992894	-0.317909	0.0982279	-3.23644	0.00121032	0.0129385	protein_coding	chr1	184051651	184123978	+	0	0	0	0	0	0	0	0	0	0
NHEK	CGA+Tau	CHST2	ENSG00000175040.6	697.256	0.377464	0.145075	0.449674	0.138955	3.2361	0.00121174	0.0129439	protein_coding	chr3	143119771	143124014	+	0	0	0	0	0	0	0	0	0	0
NHEK	CGA+Tau	SET	ENSG00000119335.18	24100.6	-0.252645	0.0921262	-0.297114	0.0918229	-3.23573	0.00121333	0.0129511	protein_coding	chr9	128683424	128696400	+	0	0	0	0	0	0	0	0	0	0
NHEK	CGA+Tau	TUFT1	ENSG00000143367.17	6968.69	-0.205798	0.0705157	-0.229843	0.0710804	-3.23357	0.00122253	0.0130346	protein_coding	chr1	151540305	151583583	+	0	0	0	0	0	0	0	0	0	0
NHEK	CGA+Tau	ENSG00000307055	ENSG00000307055.1	342.364	-0.513194	0.216057	-0.640873	0.1982	-3.23346	0.00122301	0.0130346	lncRNA	chr1	152968694	152972575	-	0	0	0	0	0	0	0	0	0	0
NHEK	CGA+Tau	AKT3	ENSG00000117020.19	603.929	-0.33915	0.1278	-0.400622	0.123909	-3.23321	0.0012241	0.0130364	protein_coding	chr1	243488233	243851079	-	0	0	1	1	0	0	1	0	0	0
NHEK	CGA+Tau	CDKN1C	ENSG00000129757.15	42.0023	0.883173	0.410639	1.14685	0.354762	3.23273	0.00122612	0.0130481	protein_coding	chr11	2883213	2885775	-	0	1	0	1	0	0	1	0	0	0
NHEK	CGA+Tau	TTC19	ENSG00000011295.16	2268.73	-0.228328	0.0782387	-0.253542	0.0784444	-3.23212	0.00122874	0.0130661	protein_coding	chr17	15999784	16045015	+	0	0	0	0	0	0	0	0	0	0
NHEK	CGA+Tau	TP53I3	ENSG00000115129.14	3135.5	-0.323453	0.12014	-0.378414	0.117108	-3.23134	0.00123211	0.0130921	protein_coding	chr2	24077433	24085861	-	0	0	0	0	0	0	0	0	0	0
NHEK	CGA+Tau	ZNF248	ENSG00000198105.16	358.7	0.379673	0.146873	0.453943	0.14051	3.23069	0.00123492	0.0131121	protein_coding	chr10	37776526	37858106	-	0	0	0	0	0	0	0	0	0	0
NHEK	CGA+Tau	GALNT14	ENSG00000158089.15	619.4	-0.300937	0.110024	-0.348979	0.108031	-3.23037	0.00123631	0.013117	protein_coding	chr2	30910467	31155202	-	0	0	0	0	0	1	1	0	0	0
NHEK	CGA+Tau	MFAP2	ENSG00000117122.14	351.829	-0.435658	0.175439	-0.531906	0.164694	-3.22966	0.00123939	0.0131398	protein_coding	chr1	16974502	16980632	-	0	0	0	0	0	0	0	0	0	0
NHEK	CGA+Tau	FUT2	ENSG00000176920.14	615.288	-0.377797	0.146182	-0.451639	0.139908	-3.2281	0.00124614	0.0132014	protein_coding	chr19	48695971	48705951	+	0	0	0	0	0	0	0	0	0	0
NHEK	CGA+Tau	ADHFE1	ENSG00000147576.17	33.8394	0.877393	0.410469	1.14122	0.35365	3.22696	0.00125114	0.013238	protein_coding	chr8	66432492	66468907	+	0	1	0	0	0	0	0	0	0	0
NHEK	CGA+Tau	FDXR	ENSG00000161513.12	413.774	0.41518	0.164397	0.501679	0.155489	3.22646	0.00125331	0.013238	protein_coding	chr17	74862497	74873031	-	0	0	0	0	0	0	0	0	0	0
NHEK	CGA+Tau	RBM47	ENSG00000163694.15	957.601	0.341504	0.128777	0.402515	0.124755	3.22645	0.00125334	0.013238	protein_coding	chr4	40423267	40630875	-	0	0	0	0	0	0	0	0	0	0
NHEK	CGA+Tau	NELFE	ENSG00000204356.14	1868.67	-0.285454	0.100793	-0.321332	0.099584	-3.22674	0.00125209	0.013238	protein_coding	chr6	31952087	31959038	-	0	0	0	0	0	1	1	0	0	0
NHEK	CGA+Tau	CARD10	ENSG00000100065.15	923.36	-0.357525	0.136711	-0.424727	0.131688	-3.22526	0.00125857	0.0132832	protein_coding	chr22	37490362	37519542	-	0	0	1	0	0	0	1	0	0	0
NHEK	CGA+Tau	TIMM8A	ENSG00000126953.8	403.388	-0.364185	0.138853	-0.430774	0.133578	-3.22489	0.00126023	0.0132908	protein_coding	chrX	101345661	101348742	-	0	0	0	0	0	0	0	0	0	0
NHEK	CGA+Tau	DCAF4L1	ENSG00000182308.7	96.9895	0.57786	0.249742	0.727989	0.225795	3.22412	0.00126359	0.0133163	protein_coding	chr4	41981756	41986465	+	0	0	0	0	0	0	0	0	0	0
NHEK	CGA+Tau	TTPAL	ENSG00000124120.11	2626.84	-0.308457	0.11386	-0.359345	0.111506	-3.22265	0.00127008	0.0133748	protein_coding	chr20	44475874	44494603	+	0	0	0	0	0	0	0	0	0	0
NHEK	CGA+Tau	MYO3B	ENSG00000071909.19	1614.68	0.264177	0.0938813	0.30037	0.0932354	3.22163	0.00127463	0.0134126	protein_coding	chr2	170178145	170655171	+	0	0	0	0	0	0	0	0	0	0
NHEK	CGA+Tau	ZNF131	ENSG00000172262.12	1303.28	-0.234515	0.0813905	-0.2624	0.0814884	-3.2201	0.00128147	0.0134745	protein_coding	chr5	43065176	43192021	+	0	0	0	0	0	0	0	0	0	0
NHEK	CGA+Tau	PPP2R3C	ENSG00000092020.11	450.319	-0.3522	0.13456	-0.418165	0.129895	-3.21927	0.00128519	0.0135036	protein_coding	chr14	35085467	35122517	-	0	0	0	0	0	0	0	0	0	0
NHEK	CGA+Tau	ZNF783	ENSG00000204946.10	123.286	0.547243	0.235358	0.688453	0.213905	3.2185	0.00128861	0.0135294	protein_coding	chr7	149262171	149297302	+	0	0	0	0	0	0	0	0	0	0
NHEK	CGA+Tau	PLGRKT	ENSG00000107020.10	883.695	-0.402946	0.159818	-0.487637	0.151572	-3.21719	0.00129454	0.0135608	protein_coding	chr9	5357971	5437925	-	0	0	0	0	0	0	0	0	0	0
NHEK	CGA+Tau	SEPTIN11	ENSG00000138758.12	6083.46	-0.244184	0.0857788	-0.275606	0.0856687	-3.21711	0.00129488	0.0135608	protein_coding	chr4	76949751	77040384	+	0	0	0	0	0	0	0	0	0	0
NHEK	CGA+Tau	IKBIP	ENSG00000166130.15	1758.2	-0.345629	0.13145	-0.408967	0.127127	-3.21699	0.00129544	0.0135608	protein_coding	chr12	98613405	98645113	-	0	0	0	0	0	0	0	0	0	0
NHEK	CGA+Tau	RIMKLB	ENSG00000166532.16	1948.91	0.282737	0.102148	0.324593	0.100882	3.21755	0.0012929	0.0135608	protein_coding	chr12	8681600	8783095	+	0	0	0	0	0	0	0	0	0	0
NHEK	CGA+Tau	TTC4	ENSG00000243725.7	1463.44	-0.291326	0.106212	-0.336454	0.1046	-3.21659	0.00129724	0.0135696	protein_coding	chr1	54715861	54742657	+	0	0	0	0	0	0	0	0	0	0
NHEK	CGA+Tau	TG	ENSG00000042832.12	62.4568	0.759119	0.3513	0.983417	0.305836	3.2155	0.00130217	0.013601	protein_coding	chr8	132866958	133134903	+	0	1	0	0	0	0	0	0	0	0
NHEK	CGA+Tau	NOL10	ENSG00000115761.17	2148.75	-0.252503	0.0892623	-0.286002	0.0889438	-3.21554	0.001302	0.013601	protein_coding	chr2	10562347	10689987	-	0	0	0	0	0	0	0	0	0	0
NHEK	CGA+Tau	LINC00667	ENSG00000263753.11	757.878	0.291226	0.106128	0.335955	0.104532	3.21391	0.00130943	0.0136667	lncRNA	chr18	5237826	5290609	+	0	0	0	0	0	0	0	0	0	0
NHEK	CGA+Tau	LINC01127	ENSG00000281162.5	49.1545	-0.740543	0.340996	-0.958289	0.298304	-3.21246	0.00131606	0.0137257	lncRNA	chr2	101961596	101989015	+	0	1	0	0	0	0	0	0	0	0
NHEK	CGA+Tau	RHOBTB1	ENSG00000072422.17	608.831	-0.294761	0.107788	-0.340541	0.106054	-3.21101	0.00132268	0.0137846	protein_coding	chr10	60869438	61001440	-	0	0	0	0	0	0	0	0	0	0
NHEK	CGA+Tau	RPL22L1	ENSG00000163584.18	3166.02	-0.359067	0.138493	-0.427867	0.133277	-3.21036	0.0013257	0.0138058	protein_coding	chr3	170864875	170870208	-	0	0	0	0	0	0	0	0	0	0
NHEK	CGA+Tau	FERMT1	ENSG00000101311.17	5141.42	-0.264466	0.0945156	-0.301248	0.0938525	-3.20981	0.00132825	0.0138222	protein_coding	chr20	6074845	6123214	-	0	0	0	0	0	0	0	0	0	0
NHEK	CGA+Tau	DUS2	ENSG00000167264.18	843.724	-0.364973	0.141407	-0.435877	0.135812	-3.20942	0.00133004	0.0138306	protein_coding	chr16	67987746	68079320	+	0	0	0	0	0	0	0	0	0	0
NHEK	CGA+Tau	ERI1	ENSG00000104626.15	847.342	-0.298651	0.109897	-0.346501	0.107976	-3.20906	0.00133169	0.0138376	protein_coding	chr8	9002147	9116746	+	0	0	0	0	0	0	0	0	0	0
NHEK	CGA+Tau	SPRY2	ENSG00000136158.12	121.531	-0.605925	0.267472	-0.768555	0.239595	-3.20773	0.00133787	0.0138897	protein_coding	chr13	80335976	80341126	-	0	1	0	0	0	1	1	0	0	0
NHEK	CGA+Tau	RNASEH1	ENSG00000171865.10	1433.43	-0.233035	0.0810957	-0.260488	0.0812107	-3.20756	0.00133867	0.0138897	protein_coding	chr2	3541430	3558333	-	0	0	0	0	0	0	0	0	0	0
NHEK	CGA+Tau	ENSG00000299795	ENSG00000299795.1	48.539	0.723337	0.331258	0.932496	0.290776	3.20692	0.00134164	0.0139102	lncRNA	chr17	2511965	2583014	+	0	1	0	0	0	0	0	0	0	0
NHEK	CGA+Tau	CAPRIN1	ENSG00000135387.21	19170.1	-0.176973	0.0591364	-0.19179	0.0598479	-3.20463	0.00135238	0.0140113	protein_coding	chr11	34051731	34102610	+	0	0	0	0	0	0	0	0	0	0
NHEK	CGA+Tau	MITD1	ENSG00000158411.11	641.593	-0.290841	0.106638	-0.336448	0.105051	-3.2027	0.00136144	0.0140948	protein_coding	chr2	99161427	99181058	-	0	0	0	0	0	0	0	0	0	0
NHEK	CGA+Tau	DEPDC1B	ENSG00000035499.13	684.069	0.368324	0.143446	0.440483	0.137585	3.20154	0.00136697	0.0141417	protein_coding	chr5	60596912	60700190	-	0	0	0	0	0	0	0	0	0	0
NHEK	CGA+Tau	NEBL	ENSG00000078114.19	6521.53	0.279026	0.100821	0.318986	0.099664	3.20061	0.00137136	0.0141664	protein_coding	chr10	20779973	21293011	-	0	0	0	0	0	1	1	0	0	0
NHEK	CGA+Tau	RRN3	ENSG00000085721.13	6229.34	-0.271726	0.0984985	-0.312279	0.0975743	-3.20042	0.00137227	0.0141664	protein_coding	chr16	15060033	15094311	-	0	0	0	0	0	0	0	0	0	0
NHEK	CGA+Tau	PTK2	ENSG00000169398.20	5862.06	0.236956	0.0866304	0.278104	0.0869138	3.19977	0.00137538	0.0141664	protein_coding	chr8	140657900	141002216	-	0	0	1	1	1	0	1	0	0	0
NHEK	CGA+Tau	GOLGA8A	ENSG00000175265.19	839.146	0.45231	0.186627	0.556622	0.173955	3.1998	0.00137523	0.0141664	protein_coding	chr15	34378935	34437808	-	0	0	0	0	0	0	0	0	0	0
NHEK	CGA+Tau	LINC01612	ENSG00000250266.4	51.8818	-0.765476	0.358643	-0.996938	0.311532	-3.20011	0.00137375	0.0141664	lncRNA	chr4	170226496	170284885	+	0	1	0	0	0	0	0	0	0	0
NHEK	CGA+Tau	TAF9	ENSG00000273841.6	4179.55	-0.280957	0.102153	-0.323199	0.101002	-3.19993	0.00137463	0.0141664	protein_coding	chr5	69362026	69370013	-	0	0	0	0	0	0	0	0	0	0
NHEK	CGA+Tau	DYRK1B	ENSG00000105204.14	136.514	0.540205	0.233411	0.678644	0.212147	3.19894	0.00137936	0.014197	protein_coding	chr19	39825350	39834201	-	0	0	0	0	0	0	0	0	0	0
NHEK	CGA+Tau	TAF1B	ENSG00000115750.17	818.599	-0.275218	0.0999785	-0.316465	0.0989649	-3.19775	0.00138505	0.0142452	protein_coding	chr2	9843443	9934416	+	0	0	0	0	0	0	0	0	0	0
NHEK	CGA+Tau	HSPB1	ENSG00000106211.11	31323.1	0.310653	0.115852	0.362379	0.113337	3.19736	0.00138691	0.0142539	protein_coding	chr7	76302673	76305813	+	0	0	0	1	0	0	1	0	0	0
NHEK	CGA+Tau	FGFRL1	ENSG00000127418.15	125.215	0.51865	0.222932	0.651121	0.203734	3.19593	0.00139379	0.0143143	protein_coding	chr4	1009936	1026898	+	0	0	0	0	0	0	0	0	0	0
NHEK	CGA+Tau	GYG1	ENSG00000163754.18	2330.58	-0.237251	0.0833144	-0.26638	0.0833554	-3.19572	0.00139483	0.0143145	protein_coding	chr3	148991408	149031775	+	0	0	0	0	0	0	0	0	0	0
NHEK	CGA+Tau	METAP2	ENSG00000111142.14	4062.19	-0.293881	0.109048	-0.342673	0.107273	-3.19439	0.00140126	0.01437	protein_coding	chr12	95473520	95515839	+	0	0	0	0	0	0	0	0	0	0
NHEK	CGA+Tau	PSAPL1	ENSG00000178597.7	297.955	0.486968	0.205545	0.605539	0.189589	3.19396	0.00140335	0.014381	protein_coding	chr4	7430285	7434930	-	0	0	0	0	0	0	0	0	0	0
NHEK	CGA+Tau	ITCH	ENSG00000078747.17	6661.65	-0.223139	0.0775848	-0.248717	0.0778882	-3.19326	0.00140678	0.0143907	protein_coding	chr20	34363235	34511773	+	0	0	0	0	0	1	1	0	0	0
NHEK	CGA+Tau	PDCD11	ENSG00000148843.15	5434.29	-0.215439	0.0742883	-0.238511	0.0746995	-3.19294	0.00140832	0.0143907	protein_coding	chr10	103396626	103446294	+	0	0	0	0	0	0	0	0	0	0
NHEK	CGA+Tau	QTRT2	ENSG00000151576.10	877.668	-0.2632	0.0948052	-0.300658	0.0941636	-3.19293	0.00140837	0.0143907	protein_coding	chr3	114005833	114088422	+	0	0	0	0	0	1	1	0	0	0
NHEK	CGA+Tau	CYCS	ENSG00000172115.9	8128.18	-0.285051	0.105313	-0.331736	0.103888	-3.19321	0.00140701	0.0143907	protein_coding	chr7	25118656	25125260	-	0	0	1	0	0	0	1	0	0	0
NHEK	CGA+Tau	HS3ST2	ENSG00000122254.7	47.7174	-0.795365	0.37793	-1.04064	0.325988	-3.19226	0.00141164	0.0143947	protein_coding	chr16	22814162	22916338	+	0	1	0	0	0	0	0	0	0	0
NHEK	CGA+Tau	TMTC4	ENSG00000125247.16	271.701	0.413867	0.167143	0.503803	0.157822	3.19222	0.00141183	0.0143947	protein_coding	chr13	100603625	100675093	-	0	0	0	0	0	0	0	0	0	0
NHEK	CGA+Tau	DCUN1D2	ENSG00000150401.15	234.785	0.4064	0.163176	0.493135	0.154463	3.19257	0.00141013	0.0143947	protein_coding	chr13	113455819	113490951	-	0	0	0	0	0	0	0	0	0	0
NHEK	CGA+Tau	KLHL9	ENSG00000198642.8	2676.48	-0.22656	0.078998	-0.252896	0.0792418	-3.19145	0.00141559	0.0144101	protein_coding	chr9	21320024	21335404	-	0	0	0	0	0	0	0	1	0	0
NHEK	CGA+Tau	ENSG00000287987	ENSG00000287987.1	24.756	0.985433	0.489016	1.32193	0.414232	3.19129	0.0014164	0.0144101	lncRNA	chr1	38193619	38210340	+	0	1	0	0	0	0	0	0	0	0
NHEK	CGA+Tau	ENSG00000307723	ENSG00000307723.1	21.1472	-1.05179	0.516736	-1.39572	0.437336	-3.19143	0.00141572	0.0144101	lncRNA	chr1	220511455	220527244	+	1	1	0	0	0	0	0	0	0	0
NHEK	CGA+Tau	NETO2	ENSG00000171208.10	1413.72	0.244878	0.0867198	0.276124	0.0865913	3.18882	0.00142857	0.0145234	protein_coding	chr16	47077703	47143945	-	0	0	0	0	0	0	0	0	0	0
NHEK	CGA+Tau	GRPEL1	ENSG00000109519.14	2198.42	-0.272208	0.0988613	-0.312184	0.0979299	-3.18784	0.00143342	0.0145622	protein_coding	chr4	7058671	7068085	-	0	0	0	0	0	0	0	0	0	0
NHEK	CGA+Tau	G3BP1	ENSG00000145907.16	16793	-0.2017	0.0708033	-0.227502	0.0713921	-3.18666	0.00143925	0.01459	protein_coding	chr5	151771045	151812911	+	0	0	0	0	0	0	0	1	0	0
NHEK	CGA+Tau	IGIP	ENSG00000182700.5	209.984	0.51881	0.222556	0.647957	0.20333	3.18672	0.00143894	0.01459	protein_coding	chr5	140125937	140129392	+	0	0	0	0	0	0	0	0	0	0
NHEK	CGA+Tau	CCPG1	ENSG00000260916.8	2900.02	0.273443	0.0992751	0.313264	0.0983032	3.18671	0.00143899	0.01459	protein_coding	chr15	55340032	55408510	-	0	0	0	0	0	0	0	0	0	0
NHEK	CGA+Tau	CAP1	ENSG00000131236.18	48324.6	-0.248769	0.0890065	-0.282902	0.0887844	-3.18639	0.00144062	0.0145934	protein_coding	chr1	40040233	40072649	+	0	0	0	0	0	0	0	0	0	0
NHEK	CGA+Tau	CHD1-DT	ENSG00000248489.5	46.3328	0.690081	0.317815	0.891611	0.27988	3.18569	0.00144411	0.0146183	lncRNA	chr5	98928530	98995013	+	0	1	0	0	0	0	0	0	0	0
NHEK	CGA+Tau	CCDC26	ENSG00000229140.13	341.73	0.500539	0.214464	0.626027	0.196675	3.18305	0.00145734	0.0147416	lncRNA	chr8	128634199	129723023	-	0	0	0	0	0	1	1	0	0	0
NHEK	CGA+Tau	TCP1	ENSG00000120438.12	11730.9	-0.263262	0.0951947	-0.30084	0.0945459	-3.18195	0.00146289	0.0147516	protein_coding	chr6	159778498	159789703	-	0	0	0	0	0	0	0	0	0	0
NHEK	CGA+Tau	WASHC5	ENSG00000164961.16	3549.79	-0.207229	0.071435	-0.228969	0.0719604	-3.18187	0.00146327	0.0147516	protein_coding	chr8	125024260	125091819	-	0	0	0	0	0	0	0	0	0	0
NHEK	CGA+Tau	ENSG00000226965	ENSG00000226965.3	88.1063	0.673876	0.310779	0.869695	0.273333	3.18182	0.00146355	0.0147516	lncRNA	chr7	110108030	110534923	-	0	1	0	0	0	0	0	0	0	0
NHEK	CGA+Tau	LINC01134	ENSG00000236423.9	32.7185	0.817681	0.391194	1.07262	0.33709	3.18199	0.00146268	0.0147516	lncRNA	chr1	3900187	3917547	+	0	1	0	0	0	0	0	0	0	0
NHEK	CGA+Tau	ENSG00000289720	ENSG00000289720.1	2410.88	-0.332094	0.127046	-0.392434	0.12332	-3.18223	0.00146146	0.0147516	protein_coding	chr20	34363271	34540923	+	0	0	0	0	0	1	1	0	0	0
NHEK	CGA+Tau	TSLP	ENSG00000145777.15	71.7207	0.703664	0.328466	0.912981	0.286975	3.18139	0.0014657	0.0147626	protein_coding	chr5	111070062	111078026	+	0	1	0	1	0	0	1	0	0	0
NHEK	CGA+Tau	PWP2	ENSG00000241945.8	1358.38	-0.326693	0.124777	-0.385857	0.121342	-3.17992	0.00147316	0.0148167	protein_coding	chr21	44107373	44131181	+	0	0	0	0	0	0	0	0	0	0
NHEK	CGA+Tau	UPK3B	ENSG00000243566.7	274.117	0.385859	0.154163	0.466841	0.146802	3.18008	0.00147236	0.0148167	protein_coding	chr7	76510525	76516522	+	0	0	0	0	0	0	0	0	0	0
NHEK	CGA+Tau	PAQR4	ENSG00000162073.14	174.706	-0.423744	0.173745	-0.519397	0.163391	-3.17886	0.00147858	0.0148606	protein_coding	chr16	2969270	2973484	+	0	0	0	0	0	0	0	0	0	0
NHEK	CGA+Tau	FAM13C	ENSG00000148541.13	64.9	0.750057	0.354461	0.976666	0.307359	3.1776	0.00148498	0.0149143	protein_coding	chr10	59246130	59363181	-	0	1	0	0	0	0	0	0	0	0
NHEK	CGA+Tau	UBE2J1	ENSG00000198833.7	2150.32	-0.323625	0.123324	-0.381415	0.120047	-3.1772	0.00148704	0.0149243	protein_coding	chr6	89326625	89352722	-	0	0	0	0	0	0	0	0	0	0
NHEK	CGA+Tau	SHANK1	ENSG00000161681.17	31.6179	-0.835878	0.404581	-1.10222	0.347013	-3.1763	0.00149167	0.0149601	protein_coding	chr19	50659255	50719802	-	0	1	0	0	0	0	0	0	0	0
NHEK	CGA+Tau	SNRPB2	ENSG00000125870.11	2081.59	-0.341217	0.13229	-0.406343	0.127948	-3.17584	0.00149403	0.0149732	protein_coding	chr20	16729961	16742564	+	0	0	0	0	0	0	0	0	0	0
NHEK	CGA+Tau	HRH1	ENSG00000196639.7	776.906	-0.306821	0.115379	-0.35876	0.112978	-3.1755	0.00149579	0.0149802	protein_coding	chr3	11137093	11263557	+	0	0	0	0	0	0	0	0	0	0
NHEK	CGA+Tau	PIK3C2B	ENSG00000133056.14	729.235	0.414986	0.169632	0.50723	0.159799	3.17418	0.00150262	0.015028	protein_coding	chr1	204422628	204494805	-	0	0	0	0	0	0	0	0	0	0
NHEK	CGA+Tau	SCRN1	ENSG00000136193.17	4577.6	-0.184146	0.064099	-0.205816	0.0648409	-3.17416	0.00150269	0.015028	protein_coding	chr7	29920104	29990289	-	0	0	0	0	0	0	0	0	0	0
NHEK	CGA+Tau	UBE2N	ENSG00000177889.10	4330.27	-0.243295	0.0869039	-0.275522	0.0868083	-3.17392	0.00150396	0.01503	protein_coding	chr12	93405673	93441947	-	0	0	0	0	0	0	0	0	0	0
NHEK	CGA+Tau	DENND5B	ENSG00000170456.16	611.493	0.396755	0.160092	0.481774	0.151812	3.1735	0.00150614	0.0150412	protein_coding	chr12	31382226	31591136	-	0	0	0	0	0	0	0	0	0	0
NHEK	CGA+Tau	ILF2	ENSG00000143621.17	5920.13	-0.276636	0.101858	-0.319579	0.10074	-3.1723	0.00151237	0.0150713	protein_coding	chr1	153661788	153671028	-	0	0	0	0	0	0	0	0	0	0
NHEK	CGA+Tau	KPNA2	ENSG00000182481.10	6757.76	-0.192368	0.0661056	-0.211852	0.0667777	-3.1725	0.00151133	0.0150713	protein_coding	chr17	68035636	68047364	+	0	0	0	0	0	0	0	0	0	0
NHEK	CGA+Tau	ZXDA	ENSG00000198205.7	142.838	0.524592	0.228912	0.661216	0.208431	3.17234	0.00151214	0.0150713	protein_coding	chrX	57905430	57910458	-	0	0	0	0	0	0	0	0	0	0
NHEK	CGA+Tau	ZNF189	ENSG00000136870.11	885.902	-0.248159	0.0889002	-0.281244	0.088693	-3.17099	0.00151921	0.0151288	protein_coding	chr9	101398851	101410660	+	0	0	0	0	0	0	0	0	0	0
NHEK	CGA+Tau	VPS13A	ENSG00000197969.14	7969.05	0.254236	0.0914571	0.288735	0.0910727	3.17038	0.00152239	0.0151499	protein_coding	chr9	77177445	77421537	+	0	0	0	0	0	0	0	0	0	0
NHEK	CGA+Tau	UST	ENSG00000111962.8	584.131	0.278727	0.102467	0.321015	0.101277	3.16967	0.00152613	0.015155	protein_coding	chr6	148747030	149076990	+	0	0	0	0	0	0	0	0	0	0
NHEK	CGA+Tau	AHCYL2	ENSG00000158467.17	1797.87	0.356775	0.139104	0.42441	0.133894	3.16974	0.00152576	0.015155	protein_coding	chr7	129225030	129430211	+	0	0	0	0	0	0	0	0	0	0
NHEK	CGA+Tau	SLC2A1-DT	ENSG00000227533.8	130.37	0.544885	0.240953	0.690555	0.217844	3.16996	0.0015246	0.015155	lncRNA	chr1	42959028	42996814	+	0	0	0	0	0	0	0	0	0	0
NHEK	CGA+Tau	PAPLN	ENSG00000100767.17	561.038	0.344068	0.133732	0.409388	0.129208	3.16845	0.00153256	0.0152081	protein_coding	chr14	73237497	73274640	+	0	0	0	0	0	0	0	0	0	0
NHEK	CGA+Tau	ASTL	ENSG00000188886.4	47.9178	0.789816	0.38047	1.03728	0.327404	3.16819	0.0015339	0.0152108	protein_coding	chr2	96122818	96138502	-	0	1	0	0	0	0	0	0	0	0
NHEK	CGA+Tau	CCDC71L	ENSG00000253276.5	500.823	-0.283411	0.105045	-0.328289	0.103649	-3.16731	0.00153856	0.0152462	protein_coding	chr7	106654360	106661158	-	0	0	0	0	0	0	0	0	0	0
NHEK	CGA+Tau	ESYT3	ENSG00000158220.14	448.233	0.353009	0.138359	0.421906	0.133282	3.16551	0.00154812	0.0153302	protein_coding	chr3	138434586	138481686	+	0	0	0	0	0	0	0	0	0	0
NHEK	CGA+Tau	SNHG3	ENSG00000242125.3	895.81	0.367799	0.145632	0.441627	0.139528	3.16514	0.00155009	0.015339	lncRNA	chr1	28505980	28510892	+	0	0	0	0	0	0	0	0	0	0
NHEK	CGA+Tau	FAM107B	ENSG00000065809.14	239.307	-0.473273	0.201978	-0.590325	0.186525	-3.16485	0.00155164	0.0153435	protein_coding	chr10	14518557	14774897	-	0	0	0	0	0	0	0	0	0	0
NHEK	CGA+Tau	POLB	ENSG00000070501.12	845.722	-0.354779	0.139543	-0.424964	0.134293	-3.16444	0.00155379	0.0153465	protein_coding	chr8	42338454	42371808	+	0	0	1	1	1	0	1	0	0	0
NHEK	CGA+Tau	SUV39H2	ENSG00000152455.16	255.666	-0.389592	0.157282	-0.473128	0.149517	-3.16438	0.00155412	0.0153465	protein_coding	chr10	14878820	14904315	+	0	0	0	0	0	0	0	0	0	0
NHEK	CGA+Tau	SLC25A32	ENSG00000164933.13	1246.18	-0.285711	0.106055	-0.33085	0.104567	-3.164	0.00155616	0.0153559	protein_coding	chr8	103398635	103415189	-	0	0	0	0	0	0	0	0	0	0
NHEK	CGA+Tau	PCSK5	ENSG00000099139.14	348.311	0.376752	0.150532	0.454628	0.143719	3.1633	0.0015599	0.0153821	protein_coding	chr9	75890644	76362975	+	0	0	0	0	0	0	0	0	0	0
NHEK	CGA+Tau	HSPA13	ENSG00000155304.6	1739.45	-0.286732	0.107189	-0.334109	0.105666	-3.16194	0.00156721	0.0154434	protein_coding	chr21	14371115	14383484	-	0	0	0	0	0	0	0	0	0	0
NHEK	CGA+Tau	STRAP	ENSG00000023734.11	8004.68	-0.208718	0.0731354	-0.232882	0.0736707	-3.16112	0.00157166	0.0154691	protein_coding	chr12	15882387	15903478	+	0	0	0	0	0	0	0	0	0	0
NHEK	CGA+Tau	ENSG00000291047	ENSG00000291047.2	300.056	0.441797	0.184851	0.545226	0.172483	3.16105	0.00157202	0.0154691	lncRNA	chr16	30267253	30279970	-	0	0	0	0	0	0	0	0	0	0
NHEK	CGA+Tau	LMNA	ENSG00000160789.25	12588.8	-0.29773	0.112882	-0.350077	0.110778	-3.16016	0.00157682	0.0155056	protein_coding	chr1	156082572	156140081	+	0	0	1	1	1	0	1	0	0	0
NHEK	CGA+Tau	CEBPB	ENSG00000172216.7	543.492	0.426751	0.177474	0.525684	0.16639	3.15935	0.00158121	0.0155379	protein_coding	chr20	50190734	50192690	+	0	0	1	1	1	0	1	0	0	0
NHEK	CGA+Tau	FH	ENSG00000091483.8	3092.96	-0.276077	0.102013	-0.318657	0.100895	-3.1583	0.0015869	0.015583	protein_coding	chr1	241497511	241519799	-	0	0	0	0	0	0	0	0	0	0
NHEK	CGA+Tau	KITLG	ENSG00000049130.16	3396.01	-0.281466	0.105297	-0.328172	0.103926	-3.15776	0.00158988	0.0156014	protein_coding	chr12	88492793	88580851	-	0	0	0	0	0	1	1	0	0	0
NHEK	CGA+Tau	TCEA1	ENSG00000187735.16	2693.36	-0.198891	0.0686783	-0.218745	0.0692983	-3.15656	0.0015964	0.0156545	protein_coding	chr8	53966552	54022448	-	0	0	0	0	0	0	0	0	0	0
NHEK	CGA+Tau	PNISR	ENSG00000132424.17	2214.83	0.266434	0.0974555	0.305183	0.0966927	3.15622	0.0015983	0.0156623	protein_coding	chr6	99397629	99425331	-	0	0	0	0	0	0	0	0	0	0
NHEK	CGA+Tau	DNTTIP2	ENSG00000067334.14	5081.34	-0.277201	0.102593	-0.320056	0.101438	-3.15519	0.00160394	0.0156964	protein_coding	chr1	93866284	93879918	-	0	0	0	0	0	0	0	0	0	0
NHEK	CGA+Tau	RPF1	ENSG00000117133.11	1993.42	-0.27447	0.101262	-0.31617	0.100207	-3.15518	0.00160401	0.0156964	protein_coding	chr1	84479259	84498352	+	0	0	0	0	0	0	0	0	0	0
NHEK	CGA+Tau	CIAPIN1	ENSG00000005194.15	2230.64	-0.286927	0.1067	-0.331831	0.105184	-3.15478	0.00160618	0.0156967	protein_coding	chr16	57428187	57447420	-	0	0	0	0	0	0	0	1	0	0
NHEK	CGA+Tau	SLC7A11	ENSG00000151012.13	1463.74	0.332106	0.128702	0.393797	0.124826	3.15477	0.00160626	0.0156967	protein_coding	chr4	138164097	138242349	-	0	0	0	0	0	0	0	0	0	0
NHEK	CGA+Tau	SMN1	ENSG00000172062.17	1181.17	-0.304822	0.115637	-0.357245	0.113256	-3.15432	0.00160874	0.01571	protein_coding	chr5	70925030	70953942	+	0	0	0	0	0	0	0	0	0	0
NHEK	CGA+Tau	N4BP2L1	ENSG00000139597.18	53.9236	0.755237	0.364561	0.991596	0.31454	3.15253	0.00161864	0.0157848	protein_coding	chr13	32400723	32428311	-	0	1	0	0	0	0	0	0	0	0
NHEK	CGA+Tau	RGS18	ENSG00000150681.10	131.93	-0.579972	0.264144	-0.744469	0.236147	-3.15256	0.00161843	0.0157848	protein_coding	chr1	192158462	192185815	+	0	0	0	0	0	0	0	0	0	0
NHEK	CGA+Tau	SMG8	ENSG00000167447.13	1618.56	-0.264075	0.0968997	-0.303222	0.0962014	-3.15195	0.00162183	0.015805	protein_coding	chr17	59209400	59215239	+	0	0	0	0	0	1	1	0	0	0
NHEK	CGA+Tau	TFB2M	ENSG00000162851.8	661.656	-0.325186	0.125487	-0.384629	0.122042	-3.15161	0.00162374	0.0158127	protein_coding	chr1	246540561	246566261	-	0	0	0	0	0	0	0	0	0	0
NHEK	CGA+Tau	AIMP1	ENSG00000164022.18	2893.84	-0.245692	0.0884982	-0.278347	0.0883423	-3.15078	0.00162836	0.0158467	protein_coding	chr4	106315544	106349456	+	0	0	0	0	0	0	0	0	0	0
NHEK	CGA+Tau	SMIM7	ENSG00000214046.9	1902.75	-0.24333	0.0876962	-0.275914	0.0876053	-3.14951	0.00163544	0.0159047	protein_coding	chr19	16630751	16660442	-	0	0	0	0	0	0	0	0	0	0
NHEK	CGA+Tau	KLRG2	ENSG00000188883.5	328.537	0.454799	0.193691	0.565789	0.179709	3.14837	0.00164185	0.0159561	protein_coding	chr7	139452690	139483673	-	0	0	0	0	0	0	0	0	0	0
NHEK	CGA+Tau	ZFYVE16	ENSG00000039319.17	3183.95	-0.283678	0.105867	-0.328717	0.104434	-3.14759	0.0016462	0.0159625	protein_coding	chr5	80408013	80483379	+	0	0	0	0	0	0	0	0	0	0
NHEK	CGA+Tau	KEAP1	ENSG00000079999.14	1565.93	0.309377	0.117877	0.362758	0.115252	3.14753	0.00164654	0.0159625	protein_coding	chr19	10486125	10503558	-	0	0	0	0	0	0	0	0	0	0
NHEK	CGA+Tau	CDKL2	ENSG00000138769.11	131.919	-0.483237	0.209718	-0.607176	0.192919	-3.14731	0.00164779	0.0159625	protein_coding	chr4	75576496	75630716	-	0	0	0	0	0	0	0	0	0	0
NHEK	CGA+Tau	ZNF485	ENSG00000198298.13	166.485	-0.415452	0.172226	-0.510451	0.162166	-3.1477	0.00164559	0.0159625	protein_coding	chr10	43606419	43617904	+	0	0	0	0	0	0	0	0	0	0
NHEK	CGA+Tau	DIO2	ENSG00000211448.14	618.659	0.454698	0.193538	0.565227	0.179594	3.14724	0.00164817	0.0159625	protein_coding	chr14	80197526	80387757	-	0	0	0	0	0	0	0	0	0	0
NHEK	CGA+Tau	FBXW7	ENSG00000109670.17	3660.69	0.255899	0.0933478	0.292256	0.0929004	3.1459	0.00165574	0.0160138	protein_coding	chr4	152320544	152536092	-	0	0	0	0	0	0	0	0	0	0
NHEK	CGA+Tau	PTAFR	ENSG00000169403.12	793.148	-0.296112	0.111857	-0.345617	0.109856	-3.14608	0.00165473	0.0160138	protein_coding	chr1	28147166	28193936	-	0	0	0	0	0	0	0	0	0	0
NHEK	CGA+Tau	AREG	ENSG00000109321.11	11227.1	-0.236774	0.0839642	-0.264255	0.0840266	-3.1449	0.00166146	0.0160581	protein_coding	chr4	74445136	74455005	+	0	0	1	0	0	0	1	0	0	0
NHEK	CGA+Tau	DNAJC8	ENSG00000126698.11	3938.82	-0.280151	0.104481	-0.324459	0.103187	-3.14439	0.00166433	0.0160749	protein_coding	chr1	28199456	28233029	-	0	0	0	0	0	0	0	0	0	0
NHEK	CGA+Tau	ENDOU	ENSG00000111405.9	414.925	-0.340809	0.135333	-0.411004	0.130752	-3.1434	0.00166999	0.0161185	protein_coding	chr12	47709734	47725567	-	0	0	0	0	0	0	0	0	0	0
NHEK	CGA+Tau	LDLR	ENSG00000130164.16	13300.8	-0.216107	0.0765334	-0.241931	0.0769699	-3.14319	0.00167116	0.0161188	protein_coding	chr19	11089418	11133820	+	0	0	0	0	0	0	0	0	0	0
NHEK	CGA+Tau	MIR503HG	ENSG00000223749.12	1071.99	-0.274351	0.101882	-0.316805	0.10081	-3.1426	0.00167456	0.0161405	lncRNA	chrX	134543118	134549644	-	0	0	0	0	0	0	0	0	0	0
NHEK	CGA+Tau	ENSG00000296329	ENSG00000296329.1	451.755	0.373431	0.150683	0.451805	0.143853	3.14075	0.00168513	0.0162313	lncRNA	chr5	71121283	71289825	-	0	0	0	0	0	0	0	0	0	0
NHEK	CGA+Tau	ENSG00000230628	ENSG00000230628.1	43.6842	0.713364	0.342676	0.934954	0.29774	3.14017	0.0016885	0.0162527	lncRNA	chr1	234669523	234696153	-	0	1	0	0	0	0	0	0	0	0
NHEK	CGA+Tau	ZNF669	ENSG00000188295.15	293.485	-0.352317	0.140807	-0.425316	0.135484	-3.13923	0.00169392	0.0162937	protein_coding	chr1	247099962	247104372	-	0	0	0	0	0	0	0	0	0	0
NHEK	CGA+Tau	FXYD5	ENSG00000089327.16	922.959	-0.368414	0.1489	-0.446637	0.142371	-3.13714	0.00170607	0.0163911	protein_coding	chr19	35154730	35171791	+	0	0	0	0	0	0	0	0	0	0
NHEK	CGA+Tau	CDCA7L	ENSG00000164649.20	495.545	-0.298615	0.113161	-0.348365	0.111047	-3.13709	0.00170636	0.0163911	protein_coding	chr7	21900899	21945903	-	0	0	0	0	0	0	0	0	0	0
NHEK	CGA+Tau	RTN4RL1	ENSG00000185924.7	199.615	0.473582	0.205664	0.593942	0.18942	3.13559	0.00171508	0.0164636	protein_coding	chr17	1934677	2025334	-	0	0	0	0	0	0	0	0	0	0
NHEK	CGA+Tau	RSRP1	ENSG00000117616.18	1688.13	0.303709	0.113984	0.350396	0.111769	3.13501	0.00171848	0.016485	protein_coding	chr1	25242249	25338213	-	0	0	0	0	0	0	0	0	0	0
NHEK	CGA+Tau	TIMM8B	ENSG00000150779.12	2772.95	-0.330906	0.129741	-0.394302	0.125803	-3.13428	0.00172277	0.016515	protein_coding	chr11	112084800	112086798	-	0	0	0	0	0	0	0	0	0	0
NHEK	CGA+Tau	FSTL4	ENSG00000053108.18	131.632	0.536504	0.241947	0.684629	0.218467	3.13378	0.0017257	0.0165318	protein_coding	chr5	133196455	133612541	-	0	0	0	0	0	0	0	0	0	0
NHEK	CGA+Tau	MAN2A1	ENSG00000112893.10	10903.6	-0.238862	0.0867597	-0.271871	0.0867673	-3.13333	0.00172834	0.0165454	protein_coding	chr5	109689927	109869625	+	0	0	0	0	0	0	0	0	0	0
NHEK	CGA+Tau	ENSG00000258790	ENSG00000258790.1	1645.95	-0.286628	0.108012	-0.33346	0.10643	-3.13314	0.00172946	0.0165454	protein_coding	chr14	35122549	35317474	+	0	0	0	0	0	0	0	0	0	0
NHEK	CGA+Tau	PPM1A	ENSG00000100614.18	2760.99	0.223336	0.0793976	0.249718	0.0797167	3.13257	0.00173283	0.0165664	protein_coding	chr14	60245752	60299087	+	0	0	0	0	0	0	0	0	0	0
NHEK	CGA+Tau	CDON	ENSG00000064309.16	73.0049	0.671481	0.322291	0.880146	0.280988	3.13233	0.00173425	0.0165688	protein_coding	chr11	125955796	126063335	-	0	1	0	0	0	0	0	0	0	0
NHEK	CGA+Tau	TM4SF19	ENSG00000145107.16	58.8347	-0.835355	0.423526	-1.11876	0.357234	-3.13174	0.00173773	0.0165731	protein_coding	chr3	196319342	196338503	-	0	1	0	0	0	0	0	0	0	0
NHEK	CGA+Tau	ZNF66	ENSG00000160229.13	178.367	0.541864	0.245501	0.692309	0.221068	3.13166	0.00173824	0.0165731	protein_coding	chr19	20776304	20809995	+	0	0	0	0	0	0	0	0	0	0
NHEK	CGA+Tau	ERV3-1	ENSG00000213462.5	414.957	0.381826	0.155441	0.463324	0.147946	3.13171	0.0017379	0.0165731	protein_coding	chr7	64990356	65006743	-	0	0	0	0	0	0	0	0	0	0
NHEK	CGA+Tau	TOMM40L	ENSG00000158882.15	711.741	-0.306132	0.118453	-0.362789	0.115867	-3.13107	0.0017417	0.016595	protein_coding	chr1	161225939	161230746	+	0	0	0	0	0	0	0	0	0	0
NHEK	CGA+Tau	GPRIN2	ENSG00000204175.6	331.352	0.350417	0.139521	0.420487	0.134319	3.13051	0.00174505	0.0166088	protein_coding	chr10	46541736	46556658	-	0	0	0	0	0	0	0	0	0	0
NHEK	CGA+Tau	ENSG00000278903	ENSG00000278903.6	114.907	0.619255	0.291666	0.80436	0.256949	3.13043	0.00174551	0.0166088	lncRNA	chr21	6318370	6360415	+	0	1	0	0	0	0	0	0	0	0
NHEK	CGA+Tau	NOTCH2NLC	ENSG00000286219.2	742.393	0.485227	0.213371	0.611831	0.195491	3.12971	0.00174977	0.0166381	protein_coding	chr1	149390621	149471833	+	0	0	0	0	0	0	0	0	0	0
NHEK	CGA+Tau	ZNF529-AS1	ENSG00000233527.11	96.8743	0.537642	0.242983	0.686825	0.21948	3.12933	0.00175207	0.0166488	lncRNA	chr19	36573070	36594712	+	0	0	0	0	0	0	0	0	0	0
NHEK	CGA+Tau	ROPN1	ENSG00000065371.18	28.0002	-1.03446	0.544201	-1.40401	0.448734	-3.12882	0.0017551	0.0166664	protein_coding	chr3	123968521	123992178	-	1	1	0	0	0	0	0	0	1	1
NHEK	CGA+Tau	POLR1E	ENSG00000137054.16	822.206	-0.338722	0.134092	-0.405368	0.129618	-3.12741	0.00176352	0.0167351	protein_coding	chr9	37485948	37503697	+	0	0	0	0	0	0	0	0	0	0
NHEK	CGA+Tau	XRN2	ENSG00000088930.8	5517.83	-0.224964	0.0806409	-0.253082	0.0809473	-3.1265	0.00176898	0.016772	protein_coding	chr20	21303331	21389825	+	0	0	0	0	0	1	1	0	0	0
NHEK	CGA+Tau	BAIAP2L2	ENSG00000128298.18	59.0685	-0.622686	0.293909	-0.811108	0.259455	-3.1262	0.0017708	0.016772	protein_coding	chr22	38084652	38111015	-	0	1	0	0	0	0	0	0	0	0
NHEK	CGA+Tau	CDK2AP2	ENSG00000167797.8	271.54	0.367377	0.148533	0.44418	0.142084	3.12617	0.00177098	0.016772	protein_coding	chr11	67506497	67508649	-	0	0	0	0	0	0	0	0	0	0
NHEK	CGA+Tau	PGAP3	ENSG00000161395.14	379.218	0.381849	0.156362	0.464857	0.148743	3.12524	0.0017766	0.016808	protein_coding	chr17	39671122	39696797	-	0	0	0	0	0	0	0	0	0	0
NHEK	CGA+Tau	THAP11	ENSG00000168286.3	172.879	0.462995	0.200845	0.580075	0.185627	3.12495	0.00177835	0.016808	protein_coding	chr16	67842320	67844195	+	0	0	0	0	0	0	0	0	0	0
NHEK	CGA+Tau	LARP7	ENSG00000174720.18	1981.14	-0.250935	0.0918372	-0.286044	0.0915304	-3.12513	0.00177729	0.016808	protein_coding	chr4	112637077	112657696	+	0	0	0	0	0	0	0	0	0	0
NHEK	CGA+Tau	GLIPR1	ENSG00000139278.10	540.191	-0.420915	0.1778	-0.520651	0.166622	-3.12475	0.00177956	0.0168082	protein_coding	chr12	75480753	75503863	+	0	0	0	0	0	0	0	0	0	0
NHEK	CGA+Tau	POLM	ENSG00000122678.17	75.4709	0.623048	0.295807	0.812612	0.26025	3.12242	0.00179369	0.0169303	protein_coding	chr7	44072062	44082530	-	0	1	0	0	0	0	0	0	0	0
NHEK	CGA+Tau	RALBP1	ENSG00000017797.13	6433.45	0.166173	0.0565089	0.178785	0.0572671	3.12195	0.00179656	0.0169347	protein_coding	chr18	9475009	9538114	+	0	0	0	0	0	0	0	0	0	0
NHEK	CGA+Tau	ENSG00000291149	ENSG00000291149.2	87.8744	0.608638	0.286432	0.791025	0.253359	3.12215	0.00179537	0.0169347	lncRNA	chr7	143721659	143837377	-	0	1	0	0	0	0	0	0	0	0
NHEK	CGA+Tau	MTRF1L	ENSG00000112031.16	1328.39	-0.218357	0.077697	-0.24379	0.0781035	-3.12138	0.00180008	0.0169452	protein_coding	chr6	152987362	153002709	-	0	0	0	0	0	0	0	0	0	0
NHEK	CGA+Tau	NOP10	ENSG00000182117.7	8360.8	-0.331977	0.13147	-0.397522	0.12735	-3.1215	0.0017993	0.0169452	protein_coding	chr15	34339159	34343180	-	0	0	0	0	0	0	0	0	0	0
NHEK	CGA+Tau	ARMC1	ENSG00000104442.10	2482.94	-0.265958	0.0995027	-0.307977	0.0986905	-3.12064	0.0018046	0.0169764	protein_coding	chr8	65602458	65634217	-	0	0	0	0	0	0	0	0	0	0
NHEK	CGA+Tau	CLEC2B	ENSG00000110852.5	1365.08	0.349584	0.139878	0.419984	0.134642	3.11926	0.00181308	0.0170237	protein_coding	chr12	9852369	9869386	-	0	0	0	0	0	0	0	0	0	0
NHEK	CGA+Tau	TMEM171	ENSG00000157111.13	71.8376	-0.566661	0.261964	-0.730986	0.234342	-3.11931	0.00181278	0.0170237	protein_coding	chr5	73120569	73131809	+	0	0	0	0	0	0	0	0	0	0
NHEK	CGA+Tau	KRT27	ENSG00000171446.7	76.6581	-0.542109	0.247699	-0.695986	0.223142	-3.11903	0.00181445	0.0170237	protein_coding	chr17	40776808	40782550	-	0	0	0	0	0	0	0	0	0	0
NHEK	CGA+Tau	CXCR2	ENSG00000180871.8	322.064	0.353728	0.141938	0.425709	0.136484	3.11912	0.00181393	0.0170237	protein_coding	chr2	218125289	218137251	+	0	0	0	1	0	0	1	0	0	0
NHEK	CGA+Tau	DMRTA1	ENSG00000176399.4	452.294	0.307405	0.11864	0.361848	0.116025	3.1187	0.00181652	0.0170319	protein_coding	chr9	22446824	22455740	+	0	0	0	0	0	1	1	0	0	0
NHEK	CGA+Tau	FANCE	ENSG00000112039.6	94.2608	0.623581	0.296651	0.812971	0.260764	3.11765	0.001823	0.0170813	protein_coding	chr6	35452338	35467104	+	0	1	0	0	0	0	0	0	0	0
NHEK	CGA+Tau	ENSG00000295602	ENSG00000295602.1	51.5176	0.894383	0.462205	1.20475	0.386623	3.11608	0.00183271	0.0171608	lncRNA	chr5	69844652	69997997	+	0	1	0	0	0	0	0	0	0	0
NHEK	CGA+Tau	ZXDC	ENSG00000070476.15	644.28	0.308898	0.11958	0.363942	0.116861	3.11433	0.00184366	0.0172519	protein_coding	chr3	126437601	126475891	-	0	0	0	0	0	1	1	0	0	0
NHEK	CGA+Tau	CAMK2N1	ENSG00000162545.6	1767.2	-0.259948	0.0964202	-0.298422	0.0958299	-3.11408	0.00184519	0.0172548	protein_coding	chr1	20482391	20486210	-	0	0	0	0	0	0	0	0	0	0
NHEK	CGA+Tau	GRAMD2B	ENSG00000155324.10	1991.81	-0.271149	0.101621	-0.313352	0.100635	-3.11374	0.00184731	0.0172632	protein_coding	chr5	126360132	126496494	+	0	0	0	0	0	0	0	0	0	0
NHEK	CGA+Tau	GNL3	ENSG00000163938.17	4030.94	-0.302817	0.117771	-0.358797	0.115298	-3.11192	0.00185872	0.0173468	protein_coding	chr3	52681156	52694497	+	0	0	0	1	0	0	1	0	0	0
NHEK	CGA+Tau	TOR4A	ENSG00000198113.3	360.915	-0.368976	0.151442	-0.449935	0.14458	-3.11201	0.00185821	0.0173468	protein_coding	chr9	137277726	137282641	+	0	0	0	0	0	0	0	0	0	0
NHEK	CGA+Tau	HSPD1	ENSG00000144381.18	11660.9	-0.275422	0.105993	-0.325631	0.104735	-3.1091	0.00187656	0.0175017	protein_coding	chr2	197486584	197516737	-	0	0	1	1	1	0	1	0	0	0
NHEK	CGA+Tau	METTL6	ENSG00000206562.12	693.391	-0.269201	0.100943	-0.310879	0.100045	-3.10738	0.00188752	0.0175923	protein_coding	chr3	15381275	15440566	-	0	0	0	0	0	0	0	0	0	0
NHEK	CGA+Tau	ENSG00000287963	ENSG00000287963.2	43.2979	0.858024	0.442753	1.15534	0.371831	3.10718	0.00188884	0.017593	lncRNA	chr5	155087430	155199252	+	0	1	0	0	0	0	0	0	0	0
NHEK	CGA+Tau	FGF5	ENSG00000138675.17	171.038	-0.623718	0.301441	-0.819061	0.263634	-3.10681	0.00189117	0.0176031	protein_coding	chr4	80266639	80336680	+	0	1	0	0	0	1	1	0	0	0
NHEK	CGA+Tau	KANK2	ENSG00000197256.11	216.849	0.408271	0.172837	0.504894	0.16255	3.10608	0.00189587	0.0176236	protein_coding	chr19	11164270	11197791	-	0	0	0	0	0	0	0	0	0	0
NHEK	CGA+Tau	PRECSIT	ENSG00000255874.5	37.0072	-0.884652	0.464083	-1.20041	0.386448	-3.10626	0.00189471	0.0176236	lncRNA	chr13	110863987	110870476	-	0	1	0	0	0	0	0	0	0	0
NHEK	CGA+Tau	RTCB	ENSG00000100220.12	5431.53	-0.297321	0.113669	-0.346476	0.111564	-3.10562	0.00189878	0.0176391	protein_coding	chr22	32387582	32412248	-	0	0	0	0	0	0	0	0	0	0
NHEK	CGA+Tau	TWF1	ENSG00000151239.14	16713.2	-0.258694	0.0969567	-0.299359	0.0964021	-3.10532	0.00190072	0.0176455	protein_coding	chr12	43793723	43806328	-	0	0	0	0	0	0	0	0	0	0
NHEK	CGA+Tau	GPD2	ENSG00000115159.17	3172.54	-0.242141	0.0892272	-0.276706	0.089154	-3.10368	0.00191127	0.0177317	protein_coding	chr2	156435290	156613735	+	0	0	0	0	0	0	0	0	0	0
NHEK	CGA+Tau	CACYBP	ENSG00000116161.18	2033.43	-0.238934	0.0883365	-0.274078	0.0883243	-3.10308	0.00191516	0.0177561	protein_coding	chr1	174999163	175012027	+	0	0	0	0	0	0	0	0	0	0
NHEK	CGA+Tau	IGSF23	ENSG00000216588.9	89.816	0.772623	0.393301	1.03434	0.33339	3.10248	0.00191904	0.0177804	protein_coding	chr19	44613563	44636781	+	0	1	0	0	0	0	0	0	0	0
NHEK	CGA+Tau	LINC01068	ENSG00000227676.5	43.7877	0.779315	0.398391	1.04546	0.337155	3.10083	0.00192979	0.0178683	lncRNA	chr13	79566598	79571451	+	0	1	0	0	0	1	1	0	0	0
NHEK	CGA+Tau	PYCR3	ENSG00000104524.14	138.801	-0.450607	0.198027	-0.568026	0.183208	-3.10044	0.00193231	0.0178799	protein_coding	chr8	143603210	143609773	-	0	0	0	0	0	0	0	0	0	0
NHEK	CGA+Tau	ARL14EP	ENSG00000152219.6	1051.89	-0.270451	0.101982	-0.312889	0.101013	-3.09752	0.00195148	0.0180454	protein_coding	chr11	30323104	30338458	+	0	0	0	0	0	0	0	0	0	0
NHEK	CGA+Tau	DDB2	ENSG00000134574.12	644.964	0.282497	0.10779	0.329261	0.106314	3.09705	0.00195456	0.0180621	protein_coding	chr11	47214465	47239217	+	0	0	0	1	0	1	1	0	0	0
NHEK	CGA+Tau	UBA3	ENSG00000144744.18	4050.6	-0.275497	0.104602	-0.319975	0.103414	-3.09412	0.00197398	0.0182296	protein_coding	chr3	69054730	69080408	-	0	0	0	0	0	0	0	0	0	0
NHEK	CGA+Tau	KIAA1549L	ENSG00000110427.17	360.029	-0.510451	0.233764	-0.65382	0.211402	-3.09278	0.00198293	0.0183003	protein_coding	chr11	33376108	33674102	+	0	0	0	0	0	0	0	0	0	0
NHEK	CGA+Tau	GNAI3	ENSG00000065135.12	11829.7	-0.213806	0.0769249	-0.239415	0.0774229	-3.0923	0.00198613	0.0183046	protein_coding	chr1	109548615	109600195	+	0	0	0	0	0	0	0	0	0	0
NHEK	CGA+Tau	BRIP1	ENSG00000136492.10	179.859	-0.399733	0.16954	-0.494376	0.159871	-3.09233	0.00198589	0.0183046	protein_coding	chr17	61679139	61863559	-	0	0	0	0	0	0	0	0	0	0
NHEK	CGA+Tau	HMGN4	ENSG00000182952.5	3070.04	-0.24955	0.0924425	-0.284957	0.0921673	-3.09174	0.00198988	0.0183046	protein_coding	chr6	26538366	26546933	+	0	0	0	0	0	0	0	0	0	0
NHEK	CGA+Tau	FAM200C	ENSG00000221886.4	112.318	0.500189	0.227235	0.638854	0.20663	3.09178	0.00198963	0.0183046	protein_coding	chr5	160393148	160400054	-	0	0	0	0	0	0	0	0	0	0
NHEK	CGA+Tau	ENSG00000285902	ENSG00000285902.2	33.3401	0.815219	0.422147	1.09994	0.355748	3.09191	0.00198876	0.0183046	lncRNA	chr13	79637426	79667376	+	0	1	0	0	0	1	1	0	0	0
NHEK	CGA+Tau	HNRNPK	ENSG00000165119.22	23284.2	-0.196781	0.0695465	-0.217094	0.0702323	-3.09109	0.00199426	0.0183329	protein_coding	chr9	83968083	83980631	-	0	0	0	0	0	0	0	0	0	0
NHEK	CGA+Tau	ENSG00000233967	ENSG00000233967.8	50.3189	0.680331	0.337633	0.902368	0.291963	3.0907	0.00199688	0.018345	lncRNA	chr6	80390987	80466674	+	0	1	0	0	0	0	0	0	0	0
NHEK	CGA+Tau	STS	ENSG00000101846.9	1201.15	0.325314	0.129466	0.388142	0.12564	3.08931	0.00200622	0.0184189	protein_coding	chrX	7147237	7804358	+	0	0	0	0	0	0	0	0	0	0
NHEK	CGA+Tau	MTRR	ENSG00000124275.15	931.154	-0.265172	0.0999522	-0.306309	0.0991577	-3.08911	0.00200755	0.0184191	protein_coding	chr5	7851186	7906025	+	0	0	0	0	0	0	0	0	0	0
NHEK	CGA+Tau	DYNC2LI1	ENSG00000138036.18	992.863	-0.305074	0.119411	-0.3606	0.116794	-3.08748	0.00201862	0.0185086	protein_coding	chr2	43774039	43810010	+	0	0	0	0	0	0	0	0	0	0
NHEK	CGA+Tau	CFAP57	ENSG00000243710.8	35.4846	0.769534	0.393544	1.0328	0.334548	3.08716	0.00202079	0.0185165	protein_coding	chr1	43172330	43254358	+	0	1	0	0	0	0	0	0	0	0
NHEK	CGA+Tau	EMP2	ENSG00000213853.10	1050.43	0.291822	0.112724	0.34204	0.110808	3.08678	0.00202339	0.0185283	protein_coding	chr16	10528422	10580632	-	0	0	0	0	0	0	0	0	0	0
NHEK	CGA+Tau	COL4A5	ENSG00000188153.14	3747.13	0.219632	0.0794926	0.246471	0.079895	3.08493	0.00203597	0.0186314	protein_coding	chrX	108439838	108697545	+	0	0	0	0	0	0	0	0	0	0
NHEK	CGA+Tau	CYTH3	ENSG00000008256.17	1518.62	-0.238634	0.0880687	-0.271659	0.0880874	-3.08398	0.00204254	0.018673	protein_coding	chr7	6161779	6272644	-	0	0	0	0	0	0	0	0	0	0
NHEK	CGA+Tau	ENSG00000276241	ENSG00000276241.2	124.467	0.560522	0.265141	0.728169	0.236121	3.08389	0.00204316	0.018673	lncRNA	chr17	36115693	36177516	+	0	0	0	0	0	0	0	0	0	0
NHEK	CGA+Tau	NBN	ENSG00000104320.15	2961.69	-0.212755	0.0766039	-0.23781	0.0771283	-3.08331	0.00204713	0.0186971	protein_coding	chr8	89924515	90003228	-	0	0	1	1	1	0	1	0	0	0
NHEK	CGA+Tau	KANK4	ENSG00000132854.19	788.219	0.319197	0.126578	0.379604	0.123125	3.08308	0.00204873	0.0186996	protein_coding	chr1	62236165	62319434	-	0	0	0	0	0	0	0	0	0	0
NHEK	CGA+Tau	ARAP1	ENSG00000186635.16	1446.12	0.262921	0.0989485	0.3028	0.0982309	3.08253	0.00205247	0.0187217	protein_coding	chr11	72685069	72793599	-	0	0	0	0	0	0	0	0	0	0
NHEK	CGA+Tau	H2AC11	ENSG00000196787.5	294.065	0.420949	0.18208	0.524407	0.170198	3.08116	0.00206198	0.0187962	protein_coding	chr6	27133043	27135292	+	0	0	0	0	0	0	0	0	0	0
NHEK	CGA+Tau	KANSL2	ENSG00000139620.13	915.462	-0.322704	0.128905	-0.385638	0.125215	-3.07981	0.0020713	0.018869	protein_coding	chr12	48653211	48682238	-	0	0	0	0	0	0	0	0	0	0
NHEK	CGA+Tau	NINJ1	ENSG00000131669.10	679.67	0.372527	0.155272	0.455216	0.147854	3.07882	0.00207819	0.0189196	protein_coding	chr9	93121496	93134251	-	0	0	0	1	0	0	1	0	0	0
NHEK	CGA+Tau	EXOC6	ENSG00000138190.17	500.964	-0.322965	0.129461	-0.387063	0.125736	-3.07838	0.00208126	0.0189353	protein_coding	chr10	92826831	93059493	+	0	0	0	0	0	0	0	0	0	0
NHEK	CGA+Tau	CINP	ENSG00000100865.15	991.604	-0.312572	0.123916	-0.371766	0.120828	-3.07681	0.00209226	0.0190023	protein_coding	chr14	102341102	102362916	-	0	0	0	0	0	0	0	0	0	0
NHEK	CGA+Tau	FAM169A	ENSG00000198780.13	1573.62	-0.252957	0.0947346	-0.290287	0.0943432	-3.07693	0.00209146	0.0190023	protein_coding	chr5	74777574	74866966	-	0	0	0	0	0	0	0	0	0	0
NHEK	CGA+Tau	RNF39	ENSG00000204618.10	361.4	0.436415	0.191666	0.54756	0.177967	3.07676	0.00209267	0.0190023	protein_coding	chr6	30070266	30075849	-	0	0	0	0	0	1	1	0	0	0
NHEK	CGA+Tau	SRSF2	ENSG00000161547.17	3464.32	-0.218451	0.078918	-0.24413	0.0793593	-3.07626	0.00209613	0.0190093	protein_coding	chr17	76734115	76737333	-	0	0	0	0	0	0	0	0	0	0
NHEK	CGA+Tau	MITF	ENSG00000187098.18	1225.43	0.311264	0.123073	0.369354	0.120065	3.07629	0.00209593	0.0190093	protein_coding	chr3	69739456	69968336	+	0	0	0	0	0	0	0	0	0	0
NHEK	CGA+Tau	LINC01572	ENSG00000261008.10	93.8214	-0.503372	0.232529	-0.647458	0.210582	-3.07462	0.00210774	0.0191023	lncRNA	chr16	72236281	72665083	-	0	0	0	0	0	0	0	0	0	0
NHEK	CGA+Tau	SCD	ENSG00000099194.6	92861.5	0.261387	0.0986614	0.301207	0.0979853	3.074	0.00211207	0.0191093	protein_coding	chr10	100347233	100364826	+	0	0	0	0	0	0	0	0	0	0
NHEK	CGA+Tau	PLA2G4F	ENSG00000168907.13	1264.19	0.354714	0.145873	0.429994	0.139883	3.07396	0.00211241	0.0191093	protein_coding	chr15	42139034	42156636	-	0	0	0	0	0	0	0	0	0	0
NHEK	CGA+Tau	SNCG	ENSG00000173267.14	2525.01	0.375716	0.157572	0.460428	0.149794	3.07374	0.00211393	0.0191093	protein_coding	chr10	86958599	86963258	+	0	0	1	1	1	0	1	0	0	0
NHEK	CGA+Tau	PBX1	ENSG00000185630.20	230.481	0.448297	0.198286	0.563503	0.183318	3.07392	0.00211267	0.0191093	protein_coding	chr1	164555584	164899296	+	0	0	0	0	0	0	0	0	0	0
NHEK	CGA+Tau	SMARCA2	ENSG00000080503.25	1942.39	0.268391	0.103005	0.313544	0.102078	3.07161	0.00212906	0.0192337	protein_coding	chr9	1980290	2193624	+	0	0	0	0	0	0	0	0	0	0
NHEK	CGA+Tau	PCOLCE2	ENSG00000163710.9	99.9825	-0.517777	0.243472	-0.672729	0.219048	-3.07115	0.00213239	0.0192515	protein_coding	chr3	142815922	142889206	-	0	0	0	0	0	0	0	0	0	0
NHEK	CGA+Tau	FRMD4A	ENSG00000151474.23	132.199	0.481244	0.219113	0.613865	0.1999	3.07086	0.0021344	0.0192574	protein_coding	chr10	13643706	14462142	-	0	0	0	0	0	0	0	0	0	0
NHEK	CGA+Tau	NEK10	ENSG00000163491.18	215.278	0.437703	0.193217	0.550422	0.179308	3.06971	0.00214266	0.0193085	protein_coding	chr3	27106484	27369460	-	0	0	0	0	0	0	0	0	0	0
NHEK	CGA+Tau	Telomerase-vert	ENSG00000277925.1	521.502	0.428399	0.187799	0.536488	0.174769	3.06969	0.00214281	0.0193085	misc_RNA	chr3	169764610	169765047	-	0	0	0	1	0	0	1	0	0	0
NHEK	CGA+Tau	DPH3	ENSG00000154813.10	2357.31	-0.27796	0.106929	-0.324077	0.105584	-3.06939	0.00214499	0.0193159	protein_coding	chr3	16257061	16264969	-	0	0	0	0	0	0	0	0	0	0
NHEK	CGA+Tau	BTBD16	ENSG00000138152.10	1544.18	0.345746	0.141513	0.41789	0.136165	3.069	0.00214779	0.0193287	protein_coding	chr10	122271296	122338159	+	0	0	0	0	0	0	0	0	0	0
NHEK	CGA+Tau	RHOB	ENSG00000143878.10	2120.37	0.327731	0.132228	0.393002	0.128119	3.06747	0.0021588	0.0194154	protein_coding	chr2	20447074	20449440	+	0	0	0	0	0	0	0	0	0	0
NHEK	CGA+Tau	SNTB1	ENSG00000172164.15	1215.96	0.321112	0.128714	0.383599	0.125063	3.06725	0.0021604	0.0194175	protein_coding	chr8	120535745	120813273	-	0	0	0	0	0	0	0	0	0	0
NHEK	CGA+Tau	DHX15	ENSG00000109606.13	9483.94	-0.228766	0.0847443	-0.260663	0.0850011	-3.06658	0.00216521	0.0194235	protein_coding	chr4	24517441	24584554	-	0	0	0	0	0	0	0	0	0	0
NHEK	CGA+Tau	TENM3-AS1	ENSG00000177822.11	56.7581	-0.632774	0.315834	-0.841366	0.274362	-3.06663	0.00216489	0.0194235	lncRNA	chr4	181820001	182145249	-	0	1	0	0	0	0	0	0	0	0
NHEK	CGA+Tau	ZNF649	ENSG00000198093.11	674.796	-0.28127	0.108692	-0.328825	0.107223	-3.06674	0.00216405	0.0194235	protein_coding	chr19	51889235	51905040	-	0	0	0	0	0	0	0	0	0	0
NHEK	CGA+Tau	MIX23	ENSG00000160124.9	721.872	-0.395188	0.169701	-0.490229	0.159923	-3.06542	0.00217368	0.0194748	protein_coding	chr3	122359591	122383231	-	0	0	0	0	0	0	0	0	0	0
NHEK	CGA+Tau	GOLGA8N	ENSG00000232653.9	102.178	0.492762	0.226595	0.631372	0.205954	3.0656	0.00217235	0.0194748	protein_coding	chr15	32593456	32607310	+	0	0	0	0	0	1	1	0	0	0
NHEK	CGA+Tau	CYP26B1	ENSG00000003137.9	58.1305	0.694514	0.355336	0.931759	0.304004	3.06496	0.00217702	0.0194923	protein_coding	chr2	72129238	72147862	-	0	1	0	0	0	0	0	0	0	0
NHEK	CGA+Tau	CIART	ENSG00000159208.16	99.533	-0.694816	0.359623	-0.937342	0.305887	-3.06434	0.00218153	0.0195203	protein_coding	chr1	150282543	150287093	+	0	1	0	0	0	1	1	0	0	0
NHEK	CGA+Tau	FNDC4	ENSG00000115226.10	99.0972	-0.519327	0.244157	-0.673266	0.21977	-3.0635	0.00218762	0.0195624	protein_coding	chr2	27491883	27495200	-	0	0	0	0	0	0	0	0	0	0
NHEK	CGA+Tau	EIF6	ENSG00000242372.9	6922.51	-0.311598	0.124409	-0.371494	0.121289	-3.06289	0.00219213	0.0195779	protein_coding	chr20	35278907	35284985	-	0	0	0	0	0	1	1	0	0	0
NHEK	CGA+Tau	LINC01550	ENSG00000246223.11	270.144	0.419764	0.183004	0.523457	0.170899	3.06296	0.00219159	0.0195779	lncRNA	chr14	97924637	97987918	-	0	0	0	0	0	0	0	0	0	0
NHEK	CGA+Tau	XKR8	ENSG00000158156.9	68.7533	0.580896	0.282223	0.762955	0.249229	3.06126	0.00220407	0.0196603	protein_coding	chr1	27959588	27968093	+	0	0	0	0	0	0	0	0	0	0
NHEK	CGA+Tau	ZNNT1	ENSG00000261087.1	102.254	0.598053	0.29431	0.788826	0.257681	3.06125	0.00220414	0.0196603	lncRNA	chr8	101166805	101169629	-	0	1	0	0	0	0	0	0	0	0
NHEK	CGA+Tau	UPF1	ENSG00000005007.14	2412.54	0.26155	0.0994028	0.302121	0.0986996	3.06102	0.00220585	0.0196631	protein_coding	chr19	18831959	18868230	+	0	0	0	0	0	0	0	0	0	0
NHEK	CGA+Tau	MPDZ	ENSG00000107186.17	808.108	-0.243109	0.0907793	-0.277468	0.0906666	-3.06031	0.00221111	0.0196852	protein_coding	chr9	13105706	13279692	-	0	0	0	0	0	0	0	0	0	0
NHEK	CGA+Tau	C8orf44	ENSG00000288596.3	61.9171	0.707975	0.365722	0.953177	0.311459	3.06036	0.00221074	0.0196852	lncRNA	chr8	66667475	66685564	+	0	1	0	0	0	0	0	0	0	0
NHEK	CGA+Tau	CILP	ENSG00000138615.6	24.8168	0.998732	0.549119	1.37135	0.449148	3.05322	0.00226399	0.0201432	protein_coding	chr15	65194760	65211473	-	0	1	0	0	0	0	0	0	1	1
NHEK	CGA+Tau	TIGD2	ENSG00000180346.5	656.378	-0.272657	0.105347	-0.31809	0.104212	-3.05234	0.00227062	0.0201895	protein_coding	chr4	89111533	89114901	+	0	0	0	0	0	0	0	0	0	0
NHEK	CGA+Tau	KLHL21	ENSG00000162413.17	2558.61	0.291972	0.114651	0.343616	0.112622	3.05106	0.00228033	0.020263	protein_coding	chr1	6590724	6614607	-	0	0	0	0	0	0	0	1	0	0
NHEK	CGA+Tau	SLC29A3	ENSG00000198246.10	75.2845	0.569065	0.278293	0.749301	0.245714	3.04948	0.00229234	0.020357	protein_coding	chr10	71319259	71381423	+	0	0	0	0	0	0	0	0	0	0
NHEK	CGA+Tau	MYPN	ENSG00000138347.17	899.159	0.318781	0.128737	0.38136	0.125104	3.04834	0.00230111	0.020422	protein_coding	chr10	68087897	68212017	+	0	0	0	0	0	0	0	0	0	0
NHEK	CGA+Tau	STX18-AS1	ENSG00000247708.9	129.574	0.551279	0.267527	0.722528	0.237114	3.04718	0.00231001	0.0204881	lncRNA	chr4	4542090	4821468	+	0	0	0	0	0	0	0	0	0	0
NHEK	CGA+Tau	FRY	ENSG00000073910.23	816.288	0.297168	0.117764	0.35154	0.115424	3.04564	0.00232182	0.0205799	protein_coding	chr13	31846713	32299125	+	0	0	0	0	0	0	0	0	0	0
NHEK	CGA+Tau	EVA1C	ENSG00000166979.13	65.6689	0.561423	0.273219	0.737697	0.242253	3.04515	0.00232568	0.0206011	protein_coding	chr21	32412006	32515397	+	0	0	0	0	0	0	0	0	0	0
NHEK	CGA+Tau	AUNIP	ENSG00000127423.11	213.718	-0.369052	0.15725	-0.455702	0.149682	-3.04447	0.00233088	0.0206343	protein_coding	chr1	25831913	25859458	-	0	0	0	0	0	0	0	0	0	0
NHEK	CGA+Tau	CRYAB	ENSG00000109846.9	9248.73	0.257298	0.0981482	0.29707	0.0975868	3.04416	0.0023333	0.0206428	protein_coding	chr11	111908564	111923722	-	0	0	0	0	0	0	0	0	0	0
NHEK	CGA+Tau	MCRS1	ENSG00000187778.14	876.203	-0.273285	0.105976	-0.318987	0.104809	-3.04352	0.0023383	0.020674	protein_coding	chr12	49556544	49568145	-	0	0	0	1	0	0	1	0	0	0
NHEK	CGA+Tau	MBTPS1	ENSG00000140943.18	3290.23	0.219126	0.0806164	0.246584	0.0810478	3.04245	0.00234657	0.0207342	protein_coding	chr16	84053761	84116942	-	0	0	0	0	0	0	0	0	0	0
NHEK	CGA+Tau	F2RL1	ENSG00000164251.5	4161.24	-0.223695	0.0825558	-0.252216	0.0829076	-3.04213	0.00234909	0.0207434	protein_coding	chr5	76818933	76835315	+	0	0	0	0	0	0	0	0	0	0
NHEK	CGA+Tau	NARS2	ENSG00000137513.11	874.043	-0.280341	0.109612	-0.328821	0.108129	-3.04102	0.0023578	0.0208073	protein_coding	chr11	78435620	78575194	-	0	0	0	0	0	0	0	0	0	0
NHEK	CGA+Tau	BNIPL	ENSG00000163141.20	3025.79	0.310979	0.125222	0.370915	0.122071	3.03852	0.0023774	0.0209672	protein_coding	chr1	151036321	151047720	+	0	0	0	0	0	0	0	0	0	0
NHEK	CGA+Tau	ZNF215	ENSG00000149054.16	283.796	-0.374037	0.160267	-0.462327	0.152166	-3.03831	0.00237913	0.0209693	protein_coding	chr11	6926404	7001004	+	0	0	0	0	0	0	0	0	0	0
NHEK	CGA+Tau	INPP5K	ENSG00000132376.20	1196.27	0.278107	0.108451	0.325129	0.107057	3.03698	0.00238959	0.0210353	protein_coding	chr17	1494577	1516742	-	0	0	0	0	0	0	0	0	0	0
NHEK	CGA+Tau	COL5A2	ENSG00000204262.14	4032.48	0.281015	0.109911	0.32919	0.108388	3.03715	0.00238825	0.0210353	protein_coding	chr2	189031898	189225312	-	0	0	0	0	0	0	0	0	0	0
NHEK	CGA+Tau	XPOT	ENSG00000184575.12	6684.56	-0.183983	0.065664	-0.201841	0.066469	-3.03662	0.00239247	0.0210459	protein_coding	chr12	64404392	64451125	+	0	0	0	0	0	0	0	0	0	0
NHEK	CGA+Tau	FRMD3-AS1	ENSG00000229109.3	59.9093	0.652601	0.336292	0.877257	0.288908	3.03645	0.00239378	0.0210459	lncRNA	chr9	83219281	83270837	+	0	1	0	0	0	0	0	0	0	0
NHEK	CGA+Tau	TFPI2	ENSG00000105825.14	417.9	-0.425447	0.191129	-0.538538	0.177391	-3.03589	0.00239827	0.021046	protein_coding	chr7	93885396	93890753	-	0	0	0	0	0	0	0	0	0	0
NHEK	CGA+Tau	CPEB2	ENSG00000137449.17	2178.87	0.32625	0.133334	0.392103	0.129155	3.0359	0.00239819	0.021046	protein_coding	chr4	15002481	15070153	+	0	0	0	0	0	0	0	0	0	0
NHEK	CGA+Tau	LINC01876	ENSG00000226383.8	97.6633	0.492745	0.231832	0.63699	0.209801	3.03616	0.00239612	0.021046	lncRNA	chr2	156010644	156320306	-	0	0	0	0	0	0	0	0	0	0
NHEK	CGA+Tau	ITPKB	ENSG00000143772.11	441.723	0.399608	0.174856	0.498321	0.164197	3.03489	0.00240621	0.0211025	protein_coding	chr1	226631690	226739323	-	0	0	0	0	0	1	1	0	0	0
NHEK	CGA+Tau	ASAP3	ENSG00000088280.21	1233.22	0.270292	0.104825	0.314567	0.103753	3.03189	0.00243031	0.0212494	protein_coding	chr1	23428563	23484637	-	0	0	0	0	0	0	0	0	0	0
NHEK	CGA+Tau	RIOK3	ENSG00000101782.15	5870.49	0.20286	0.07369	0.225505	0.0743628	3.0325	0.00242535	0.0212494	protein_coding	chr18	23453287	23486603	+	0	0	0	0	0	0	0	0	0	0
NHEK	CGA+Tau	TFAM	ENSG00000108064.11	1439.24	-0.255983	0.0981445	-0.295988	0.0976259	-3.03187	0.00243048	0.0212494	protein_coding	chr10	58385345	58399220	+	0	0	0	0	0	0	0	0	0	0
NHEK	CGA+Tau	TMEM131L	ENSG00000121210.16	1254.76	-0.236401	0.0888292	-0.269554	0.0888938	-3.03232	0.00242684	0.0212494	protein_coding	chr4	153466346	153636711	+	0	0	0	0	0	0	0	0	0	0
NHEK	CGA+Tau	INAFM2	ENSG00000259330.3	295.241	-0.364408	0.1554	-0.449012	0.148089	-3.03204	0.00242905	0.0212494	protein_coding	chr15	40323692	40326715	+	0	0	0	0	0	0	0	0	0	0
NHEK	CGA+Tau	DDX31	ENSG00000125485.18	818.325	-0.264356	0.102225	-0.307285	0.1014	-3.03042	0.00244216	0.0213383	protein_coding	chr9	132592997	132670401	-	0	0	0	0	0	0	0	0	0	0
NHEK	CGA+Tau	MT1H	ENSG00000205358.4	221.682	0.564853	0.280046	0.746753	0.246436	3.03021	0.00244384	0.0213397	protein_coding	chr16	56669814	56671129	+	0	0	0	0	0	0	0	0	0	0
NHEK	CGA+Tau	BCL11B	ENSG00000127152.18	1014.5	0.375538	0.161455	0.463892	0.153117	3.02965	0.00244839	0.0213544	protein_coding	chr14	99169287	99272197	-	0	0	0	0	0	0	0	0	0	0
NHEK	CGA+Tau	CHCHD4	ENSG00000163528.13	398.687	-0.32617	0.135403	-0.396939	0.131019	-3.02963	0.00244855	0.0213544	protein_coding	chr3	14112077	14124870	-	0	0	0	0	0	0	0	0	0	0
NHEK	CGA+Tau	SESN1	ENSG00000080546.14	1488.22	0.286106	0.113034	0.336876	0.111241	3.02835	0.00245894	0.0214089	protein_coding	chr6	108984309	109094846	-	0	0	1	0	0	0	1	1	0	0
NHEK	CGA+Tau	STK17B	ENSG00000081320.12	815.592	-0.296276	0.118762	-0.35245	0.116393	-3.02811	0.00246086	0.0214089	protein_coding	chr2	196133583	196176503	-	0	0	0	0	0	0	0	0	0	0
NHEK	CGA+Tau	MOB4	ENSG00000115540.15	3613.48	-0.261964	0.101375	-0.304734	0.100629	-3.02828	0.00245947	0.0214089	protein_coding	chr2	197515571	197553699	+	0	0	0	0	0	0	0	0	0	0
NHEK	CGA+Tau	ZRANB3	ENSG00000121988.18	455.988	-0.33666	0.140009	-0.408803	0.134979	-3.02865	0.00245648	0.0214089	protein_coding	chr2	135136916	135531218	-	0	0	0	0	0	0	0	0	0	0
NHEK	CGA+Tau	HSPA14	ENSG00000187522.16	1162.83	-0.304798	0.123098	-0.364073	0.120247	-3.0277	0.00246419	0.0214114	protein_coding	chr10	14838306	14871741	+	0	0	0	0	0	0	0	0	0	0
NHEK	CGA+Tau	ENSG00000289700	ENSG00000289700.1	2868.32	-0.272012	0.105763	-0.3168	0.104629	-3.02785	0.00246301	0.0214114	protein_coding	chr1	209779629	209806179	-	0	0	0	0	0	0	0	0	0	0
NHEK	CGA+Tau	MRC2	ENSG00000011028.14	1141.46	0.300309	0.120497	0.356907	0.11791	3.02693	0.00247048	0.0214529	protein_coding	chr17	62627670	62693597	+	0	0	0	0	0	0	0	0	0	0
NHEK	CGA+Tau	RABEP1	ENSG00000029725.17	2879.29	-0.2195	0.0817933	-0.248892	0.0822427	-3.02631	0.00247562	0.0214843	protein_coding	chr17	5282265	5386340	+	0	0	0	0	0	0	0	0	0	0
NHEK	CGA+Tau	ATP13A1	ENSG00000105726.17	897.54	0.273161	0.107242	0.320524	0.105987	3.02418	0.00249311	0.0216095	protein_coding	chr19	19645198	19663676	-	0	0	0	0	0	0	0	0	0	0
NHEK	CGA+Tau	RMND1	ENSG00000155906.20	830.413	-0.282595	0.111655	-0.332736	0.110021	-3.02429	0.00249213	0.0216095	protein_coding	chr6	151398898	151452158	-	0	0	0	0	0	1	1	0	0	0
NHEK	CGA+Tau	PDIA5	ENSG00000065485.20	534.861	-0.288245	0.114773	-0.34072	0.11282	-3.02004	0.00252741	0.0218933	protein_coding	chr3	123067025	123225227	+	0	0	0	0	0	0	0	1	0	0
NHEK	CGA+Tau	POLR2B	ENSG00000047315.17	10168.1	-0.198863	0.0730802	-0.222914	0.073833	-3.01916	0.00253477	0.0219338	protein_coding	chr4	56977722	57031158	+	0	0	0	0	0	0	0	0	0	0
NHEK	CGA+Tau	ARHGAP22	ENSG00000128805.15	183.944	0.490515	0.233391	0.636461	0.210811	3.01911	0.00253519	0.0219338	protein_coding	chr10	48446036	48656265	-	0	0	0	0	0	0	0	0	0	0
NHEK	CGA+Tau	UBE2C	ENSG00000175063.17	65.8404	0.57214	0.286666	0.759954	0.251856	3.01742	0.00254937	0.022043	protein_coding	chr20	45812576	45816957	+	0	0	0	1	0	0	1	0	0	0
NHEK	CGA+Tau	COPS4	ENSG00000138663.9	2720.8	-0.300649	0.121446	-0.358258	0.1188	-3.01564	0.00256435	0.0221589	protein_coding	chr4	83034447	83075818	+	0	0	0	0	0	0	0	0	0	0
NHEK	CGA+Tau	DDX39B	ENSG00000198563.14	3754.62	-0.187193	0.0676622	-0.20651	0.0684849	-3.0154	0.00256638	0.0221629	protein_coding	chr6	31530219	31542448	-	0	0	0	0	0	1	1	0	0	0
NHEK	CGA+Tau	HAS3	ENSG00000103044.11	1670.41	-0.554473	0.280625	-0.741614	0.246049	-3.0141	0.00257746	0.022245	protein_coding	chr16	69105653	69118719	+	0	0	0	0	0	0	0	0	0	0
NHEK	CGA+Tau	ACTN1	ENSG00000072110.17	17063.4	-0.288842	0.11601	-0.344168	0.114195	-3.01386	0.00257947	0.0222487	protein_coding	chr14	68874123	68979440	-	0	0	0	0	0	0	0	0	0	0
NHEK	CGA+Tau	RHOU	ENSG00000116574.6	250.35	0.447677	0.207127	0.573006	0.190225	3.01226	0.00259312	0.0223528	protein_coding	chr1	228735479	228746664	+	0	0	0	0	0	0	0	0	0	0
NHEK	CGA+Tau	LAMB3	ENSG00000196878.15	39042.1	-0.254368	0.0982522	-0.294418	0.0977714	-3.01129	0.00260138	0.0224103	protein_coding	chr1	209614870	209652425	-	0	0	0	0	0	0	0	0	0	0
NHEK	CGA+Tau	SSB	ENSG00000138385.16	4863.11	-0.284741	0.112527	-0.333704	0.110872	-3.00981	0.00261409	0.0224786	protein_coding	chr2	169791933	169812064	+	0	0	0	0	0	0	0	0	0	0
NHEK	CGA+Tau	FLG2	ENSG00000143520.6	43298.5	0.343149	0.141764	0.411061	0.136558	3.01016	0.00261112	0.0224786	protein_coding	chr1	152348735	152360006	-	0	0	0	0	0	0	0	0	0	0
NHEK	CGA+Tau	RAMAC	ENSG00000169612.4	2377.6	-0.295838	0.119173	-0.351563	0.116799	-3.00998	0.00261265	0.0224786	protein_coding	chr15	82986210	82991057	+	0	0	0	0	0	1	1	0	0	0
NHEK	CGA+Tau	ABCA7	ENSG00000064687.13	561.515	0.347111	0.147201	0.42481	0.141154	3.00954	0.00261642	0.0224849	protein_coding	chr19	1039997	1065572	+	0	0	0	0	0	0	0	0	0	0
NHEK	CGA+Tau	TPRKB	ENSG00000144034.16	721.899	-0.348106	0.146542	-0.422936	0.140555	-3.00904	0.00262076	0.0225085	protein_coding	chr2	73729104	73737400	-	0	0	0	0	0	0	0	0	0	0
NHEK	CGA+Tau	NADK2	ENSG00000152620.13	853.691	-0.238019	0.0905257	-0.272482	0.0905612	-3.00882	0.00262265	0.0225111	protein_coding	chr5	36192589	36242279	-	0	0	0	0	0	0	0	0	0	0
NHEK	CGA+Tau	CLIC1	ENSG00000213719.8	17623	-0.290343	0.114411	-0.338384	0.112484	-3.00827	0.00262738	0.0225302	protein_coding	chr6	31730581	31739763	-	0	0	0	0	0	1	1	0	0	0
NHEK	CGA+Tau	SEC24B-AS1	ENSG00000247950.10	25.9301	0.829284	0.466478	1.15383	0.383564	3.00819	0.00262807	0.0225302	lncRNA	chr4	109346134	109434572	-	0	1	0	0	0	0	0	0	0	0
NHEK	CGA+Tau	DUSP11	ENSG00000144048.12	2425.73	-0.259598	0.101559	-0.303367	0.100882	-3.00715	0.00263713	0.0225941	protein_coding	chr2	73761782	73780173	-	0	0	0	0	0	0	0	0	0	0
NHEK	CGA+Tau	ZNF451	ENSG00000112200.17	4478.13	-0.218462	0.0812701	-0.245686	0.081711	-3.00677	0.00264036	0.0226081	protein_coding	chr6	57086844	57170305	+	0	0	0	0	0	0	0	0	0	0
NHEK	CGA+Tau	NCAL1	ENSG00000284879.1	88.9019	-0.648302	0.345584	-0.88351	0.29388	-3.00636	0.00264397	0.0226252	lncRNA	chr2	87455476	87767359	+	0	1	0	0	0	0	0	0	0	0
NHEK	CGA+Tau	AHI1	ENSG00000135541.22	791.733	0.280313	0.111446	0.330098	0.109875	3.00432	0.00266179	0.0227482	protein_coding	chr6	135283407	135498434	-	0	0	0	0	0	0	0	0	0	0
NHEK	CGA+Tau	GNAQ	ENSG00000156052.11	4329.86	-0.310903	0.129625	-0.379153	0.126199	-3.00441	0.00266099	0.0227482	protein_coding	chr9	77716097	78031811	-	0	0	0	0	0	0	0	0	0	0
NHEK	CGA+Tau	CCDC85C	ENSG00000205476.9	805.808	0.248756	0.0956373	0.286426	0.0953431	3.00416	0.00266317	0.0227482	protein_coding	chr14	99500190	99604207	-	0	0	0	0	0	0	0	0	0	0
NHEK	CGA+Tau	FAT1	ENSG00000083857.15	154374	-0.179749	0.0647796	-0.197132	0.065641	-3.00318	0.00267173	0.0227937	protein_coding	chr4	186587794	186726722	-	0	0	0	0	0	0	0	0	0	0
NHEK	CGA+Tau	HARS1	ENSG00000170445.16	3815.03	-0.186735	0.0677328	-0.205932	0.0685678	-3.00333	0.00267045	0.0227937	protein_coding	chr5	140673035	140691537	-	0	0	0	0	0	0	0	0	0	0
NHEK	CGA+Tau	DUSP3	ENSG00000108861.9	3999.68	-0.185074	0.0672258	-0.204443	0.0680811	-3.00294	0.00267386	0.0227981	protein_coding	chr17	43766125	43778977	-	0	0	0	0	0	0	0	1	0	0
NHEK	CGA+Tau	CAV1	ENSG00000105974.13	98729.2	-0.272687	0.107864	-0.320025	0.106633	-3.0012	0.00268922	0.0229152	protein_coding	chr7	116524994	116561179	+	0	0	0	1	0	0	1	0	0	0
NHEK	CGA+Tau	H2BC18	ENSG00000203814.7	434.377	-0.304205	0.124498	-0.364395	0.121592	-2.99687	0.00272771	0.0232291	protein_coding	chr1	149782689	149812373	-	0	0	0	0	0	0	0	0	0	0
NHEK	CGA+Tau	DNA2	ENSG00000138346.16	340.222	0.34096	0.144687	0.416791	0.139141	2.99545	0.00274037	0.0233229	protein_coding	chr10	68414064	68472121	-	0	0	0	0	0	0	0	0	0	0
NHEK	CGA+Tau	IL32	ENSG00000008517.19	439.148	-0.367089	0.158521	-0.45138	0.15079	-2.99344	0.0027585	0.023463	protein_coding	chr16	3065297	3082192	+	0	0	0	0	0	0	0	0	0	0
NHEK	CGA+Tau	ALDH5A1	ENSG00000112294.14	98.3195	0.470282	0.224694	0.610887	0.204091	2.9932	0.00276065	0.0234671	protein_coding	chr6	24494867	24537207	+	0	0	0	0	0	0	0	0	0	0
NHEK	CGA+Tau	ANKRD36	ENSG00000135976.21	1206.38	0.328547	0.137961	0.398954	0.133295	2.99302	0.00276231	0.0234671	protein_coding	chr2	97113153	97264521	+	0	0	0	0	0	0	0	0	0	0
NHEK	CGA+Tau	FOLH1	ENSG00000086205.18	50.4642	0.648273	0.347001	0.884785	0.295672	2.99245	0.00276749	0.0234688	protein_coding	chr11	49145092	49208638	-	0	1	0	0	0	1	1	0	0	0
NHEK	CGA+Tau	EIF2B2	ENSG00000119718.11	1671.08	-0.263408	0.103695	-0.307844	0.102863	-2.99275	0.00276474	0.0234688	protein_coding	chr14	75002921	75012366	+	0	0	0	0	0	1	1	0	0	0
NHEK	CGA+Tau	H4C8	ENSG00000158406.6	3003.87	0.283405	0.113641	0.33486	0.111901	2.99247	0.0027673	0.0234688	protein_coding	chr6	26277609	26285638	-	0	0	0	1	0	0	1	0	0	0
NHEK	CGA+Tau	RIMS3	ENSG00000117016.10	274.085	-0.36477	0.159423	-0.453228	0.151525	-2.99111	0.00277967	0.0235579	protein_coding	chr1	40620680	40665682	-	0	0	0	0	0	0	0	0	0	0
NHEK	CGA+Tau	SOX6	ENSG00000110693.19	1345.39	0.380001	0.168023	0.474465	0.158642	2.99079	0.00278254	0.0235681	protein_coding	chr11	15966449	16739591	-	0	0	0	0	0	0	0	0	0	0
NHEK	CGA+Tau	PCGF1	ENSG00000115289.14	601.741	-0.309926	0.128133	-0.373065	0.12479	-2.98955	0.00279388	0.02365	protein_coding	chr2	74505043	74507695	-	0	0	0	0	0	0	0	0	0	0
NHEK	CGA+Tau	UNC5B-AS1	ENSG00000237512.8	69.3254	0.619774	0.32857	0.841887	0.281717	2.98842	0.00280424	0.0237234	lncRNA	chr10	71217219	71218308	-	0	1	0	0	0	0	0	0	0	0
NHEK	CGA+Tau	BCAS1	ENSG00000064787.14	40.7959	0.751601	0.424886	1.04738	0.350519	2.9881	0.00280719	0.0237341	protein_coding	chr20	53936777	54070594	-	0	1	0	0	0	0	0	0	0	0
NHEK	CGA+Tau	ARMCX5	ENSG00000125962.16	563.48	-0.284942	0.11516	-0.338164	0.113299	-2.9847	0.00283857	0.0239851	protein_coding	chrX	102599168	102604159	+	0	0	0	0	0	0	0	0	0	0
NHEK	CGA+Tau	LINC02323	ENSG00000259230.2	73.2869	0.595263	0.312248	0.804861	0.269786	2.98333	0.00285128	0.0240781	lncRNA	chr14	102545223	102591269	+	0	1	0	0	0	0	0	0	0	0
NHEK	CGA+Tau	EIF2S1	ENSG00000134001.15	8061.83	-0.230362	0.0885802	-0.264772	0.0888226	-2.98091	0.00287394	0.0242549	protein_coding	chr14	67360328	67386516	+	0	0	0	1	0	0	1	0	0	0
NHEK	CGA+Tau	LUC7L3	ENSG00000108848.16	1551.15	0.293152	0.119449	0.348952	0.117111	2.97966	0.00288567	0.0243393	protein_coding	chr17	50719565	50756219	+	0	0	0	0	0	0	0	0	0	0
NHEK	CGA+Tau	BCL6	ENSG00000113916.18	797.183	0.317245	0.132688	0.383703	0.128782	2.97946	0.00288755	0.0243406	protein_coding	chr3	187721377	187745725	-	0	0	0	1	0	0	1	0	0	0
NHEK	CGA+Tau	RWDD4	ENSG00000182552.15	2452.97	-0.228303	0.0874147	-0.261314	0.0877228	-2.97886	0.0028932	0.0243737	protein_coding	chr4	183639635	183659203	-	0	0	0	0	0	0	0	0	0	0
NHEK	CGA+Tau	SLC19A2	ENSG00000117479.15	1658.86	0.299362	0.123041	0.358388	0.120335	2.97825	0.00289901	0.0244081	protein_coding	chr1	169463909	169485944	-	0	0	0	0	0	0	0	0	0	0
NHEK	CGA+Tau	PYROXD1	ENSG00000121350.16	1282.33	-0.260458	0.102886	-0.304111	0.102147	-2.97718	0.00290916	0.0244789	protein_coding	chr12	21437615	21471250	+	0	0	0	0	0	0	0	0	0	0
NHEK	CGA+Tau	ZNF462	ENSG00000148143.13	1462.03	0.383634	0.172323	0.482055	0.1622	2.97199	0.00295878	0.0248711	protein_coding	chr9	106863166	107013634	+	0	0	0	0	0	0	0	0	0	0
NHEK	CGA+Tau	CENPU	ENSG00000151725.12	309.959	-0.372143	0.165639	-0.4659	0.156766	-2.97194	0.00295929	0.0248711	protein_coding	chr4	184694085	184734130	-	0	0	0	0	0	0	0	0	0	0
NHEK	CGA+Tau	GAD1	ENSG00000128683.14	111.242	-0.484828	0.239355	-0.639666	0.215267	-2.97151	0.00296342	0.024891	protein_coding	chr2	170813213	170861151	+	0	0	0	0	0	0	0	0	0	0
NHEK	CGA+Tau	ZBTB7C	ENSG00000184828.10	184.068	0.442609	0.210081	0.571846	0.192492	2.97075	0.00297069	0.0249372	protein_coding	chr18	48026672	48410752	-	0	0	0	0	0	0	0	0	0	0
NHEK	CGA+Tau	RALA	ENSG00000006451.8	3772.78	-0.294195	0.122633	-0.356508	0.120073	-2.96909	0.00298685	0.025058	protein_coding	chr7	39623565	39708120	+	0	0	0	0	0	0	0	0	0	0
NHEK	CGA+Tau	VWF	ENSG00000110799.14	138.827	0.471332	0.229769	0.616675	0.207768	2.9681	0.00299644	0.0251235	protein_coding	chr12	5948877	6124770	-	0	0	0	0	0	0	0	0	0	0
NHEK	CGA+Tau	MOCS2	ENSG00000164172.20	1446.59	-0.236257	0.091364	-0.27143	0.0914607	-2.96773	0.00300013	0.0251245	protein_coding	chr5	53095679	53110063	-	0	0	0	0	0	1	1	0	0	0
NHEK	CGA+Tau	MARCKS	ENSG00000277443.3	7933.52	-0.240606	0.0934333	-0.277151	0.0933877	-2.96775	0.00299992	0.0251245	protein_coding	chr6	113857345	113863475	+	0	0	0	0	0	0	0	0	0	0
NHEK	CGA+Tau	VSIR	ENSG00000107738.20	871.812	0.287639	0.117071	0.341265	0.115013	2.96717	0.00300554	0.0251522	protein_coding	chr10	71747556	71773520	-	0	0	0	0	0	0	0	0	0	0
NHEK	CGA+Tau	CARD11	ENSG00000198286.11	254.972	-0.433603	0.205442	-0.559984	0.188736	-2.96702	0.003007	0.0251522	protein_coding	chr7	2906142	3044228	-	0	0	0	0	0	0	0	0	0	0
NHEK	CGA+Tau	RHOC	ENSG00000155366.17	14227.2	-0.295812	0.122088	-0.354596	0.119524	-2.96673	0.00300989	0.0251615	protein_coding	chr1	112701127	112707434	-	0	0	0	0	0	0	0	0	0	0
NHEK	CGA+Tau	ZDHHC3	ENSG00000163812.16	5681.8	0.176381	0.064179	0.192879	0.065085	2.9635	0.00304165	0.025412	protein_coding	chr3	44915257	44976185	-	0	0	0	0	0	0	0	0	0	0
NHEK	CGA+Tau	NANS	ENSG00000095380.11	1336.16	-0.24712	0.0971214	-0.287016	0.0968684	-2.96295	0.00304705	0.025442	protein_coding	chr9	98056732	98083077	+	0	0	0	0	0	0	0	0	0	0
NHEK	CGA+Tau	PRMT1	ENSG00000126457.22	2965.29	-0.260968	0.104229	-0.305945	0.103447	-2.95751	0.0031013	0.0258332	protein_coding	chr19	49675786	49689029	+	0	0	0	0	0	1	1	0	0	0
NHEK	CGA+Tau	XPO4	ENSG00000132953.18	2513.49	-0.255687	0.101579	-0.298744	0.101002	-2.95781	0.00309836	0.0258332	protein_coding	chr13	20777329	20903048	-	0	0	0	0	0	0	0	0	0	0
NHEK	CGA+Tau	TNXB	ENSG00000168477.21	61.7266	0.65595	0.366791	0.909224	0.307447	2.95734	0.00310306	0.0258332	protein_coding	chr6	32041153	32115334	-	0	1	0	0	0	1	1	0	0	0
NHEK	CGA+Tau	MRPL1	ENSG00000169288.18	774.712	-0.373617	0.168757	-0.471218	0.159331	-2.95748	0.0031016	0.0258332	protein_coding	chr4	77862830	77952785	+	0	0	0	0	0	0	0	0	0	0
NHEK	CGA+Tau	FAM83G	ENSG00000188522.16	3365.88	0.214799	0.0813231	0.24221	0.0818859	2.9579	0.00309741	0.0258332	protein_coding	chr17	18968789	19004764	-	0	0	0	0	0	1	1	0	0	0
NHEK	CGA+Tau	TRMT10A	ENSG00000145331.14	1007.26	-0.275925	0.111918	-0.326607	0.110462	-2.95673	0.00310919	0.0258689	protein_coding	chr4	99546709	99564039	-	0	0	0	0	0	0	0	0	0	0
NHEK	CGA+Tau	AMY2B	ENSG00000240038.8	225.213	0.417217	0.195743	0.535324	0.181082	2.95625	0.00311403	0.025894	protein_coding	chr1	103553815	103579534	+	0	0	0	0	0	0	0	0	0	0
NHEK	CGA+Tau	SPAG5	ENSG00000076382.17	235.899	0.368189	0.164347	0.460464	0.155784	2.95578	0.00311876	0.025918	protein_coding	chr17	28577565	28599025	-	0	0	0	0	0	0	0	0	0	0
NHEK	CGA+Tau	USP43	ENSG00000154914.17	225.204	-0.388363	0.17744	-0.491661	0.166363	-2.95535	0.00312314	0.0259181	protein_coding	chr17	9644698	9729687	+	0	0	0	0	0	0	0	0	0	0
NHEK	CGA+Tau	ACER2	ENSG00000177076.6	488.199	0.283052	0.115842	0.33696	0.114009	2.95555	0.00312111	0.0259181	protein_coding	chr9	19409009	19452505	+	0	0	0	0	0	0	0	0	0	0
NHEK	CGA+Tau	PSG11-AS1	ENSG00000282943.2	96.9475	0.51316	0.261094	0.683713	0.231356	2.95524	0.00312427	0.0259181	lncRNA	chr19	42977463	43171515	+	0	0	0	0	0	0	0	0	0	0
NHEK	CGA+Tau	SGMS1-AS1	ENSG00000226200.8	86.7301	0.533401	0.275322	0.715427	0.242169	2.95425	0.00313434	0.0259863	lncRNA	chr10	50623466	50676367	+	0	0	0	0	0	0	0	0	0	0
NHEK	CGA+Tau	SIRPA	ENSG00000198053.12	1164.2	0.332618	0.143491	0.408093	0.138152	2.95395	0.00313738	0.0259962	protein_coding	chr20	1894167	1940592	+	0	0	0	0	0	0	0	0	0	0
NHEK	CGA+Tau	ENSG00000251615	ENSG00000251615.3	69.1422	0.632681	0.3516	0.875388	0.296386	2.95354	0.00314148	0.0260149	lncRNA	chr4	8355090	8358338	-	0	1	0	0	0	0	0	0	0	0
NHEK	CGA+Tau	CASZ1	ENSG00000130940.15	999.618	0.308769	0.129874	0.373258	0.126395	2.9531	0.00314605	0.0260375	protein_coding	chr1	10636604	10796650	-	0	0	0	0	0	1	1	0	0	0
NHEK	CGA+Tau	BBS7	ENSG00000138686.10	1718.27	-0.246265	0.096993	-0.285606	0.0967684	-2.95144	0.00316295	0.0261467	protein_coding	chr4	121824329	121870487	-	0	0	0	0	0	0	0	0	0	0
NHEK	CGA+Tau	CEP44	ENSG00000164118.13	638.519	0.261236	0.104384	0.305809	0.103611	2.95151	0.00316222	0.0261467	protein_coding	chr4	174283730	174333380	+	0	0	0	0	0	0	0	0	0	0
NHEK	CGA+Tau	ENSG00000261487	ENSG00000261487.1	61.3636	0.603815	0.329015	0.82884	0.280937	2.95027	0.003175	0.0262309	lncRNA	chr16	30948386	30956511	+	0	1	0	0	0	0	0	0	0	0
NHEK	CGA+Tau	TFB1M	ENSG00000029639.11	358.771	-0.287962	0.119142	-0.345141	0.117006	-2.94977	0.00318015	0.0262581	protein_coding	chr6	155256134	155314493	-	0	0	0	0	0	0	0	0	0	0
NHEK	CGA+Tau	MPP7	ENSG00000150054.19	1358.39	0.236757	0.0923714	0.272645	0.0924446	2.94928	0.00318515	0.026284	protein_coding	chr10	28050993	28334486	-	0	0	0	0	0	0	0	0	0	0
NHEK	CGA+Tau	ZNF146	ENSG00000167635.12	4805.03	-0.234214	0.0911139	-0.269102	0.091255	-2.9489	0.00318907	0.0262856	protein_coding	chr19	36214602	36238771	+	0	0	0	0	0	0	0	0	0	0
NHEK	CGA+Tau	POU5F2	ENSG00000248483.7	81.9059	0.653963	0.370347	0.910773	0.308848	2.94894	0.00318869	0.0262856	protein_coding	chr5	93733220	93741600	-	0	1	0	0	0	0	0	0	0	0
NHEK	CGA+Tau	LAMA5	ENSG00000130702.15	1810.41	0.377261	0.17025	0.473184	0.160499	2.94821	0.00319623	0.0263293	protein_coding	chr20	62307955	62367312	-	0	0	0	0	0	0	0	0	0	0
NHEK	CGA+Tau	TAS2R4	ENSG00000127364.4	220.029	0.514945	0.264988	0.68921	0.233796	2.94791	0.00319929	0.0263391	protein_coding	chr7	141776674	141781691	+	0	0	0	0	0	0	0	0	0	0
NHEK	CGA+Tau	ENSG00000289405	ENSG00000289405.3	127.843	0.490317	0.246669	0.649904	0.220489	2.94755	0.00320299	0.0263542	lncRNA	chr8	134715820	134832014	-	0	0	0	0	0	0	0	0	0	0
NHEK	CGA+Tau	USP21	ENSG00000143258.17	56.2519	0.560123	0.29685	0.76003	0.257975	2.94614	0.00321764	0.0264593	protein_coding	chr1	161159450	161165723	+	0	0	0	0	0	0	0	0	0	0
NHEK	CGA+Tau	PRXL2A	ENSG00000122378.14	3948.73	0.26287	0.105555	0.308228	0.104685	2.94434	0.0032364	0.026598	protein_coding	chr10	80407829	80437115	+	0	0	0	0	0	0	0	0	0	0
NHEK	CGA+Tau	NUP98	ENSG00000110713.18	6784.73	-0.185575	0.0692851	-0.206683	0.0702016	-2.94413	0.00323863	0.0266009	protein_coding	chr11	3671083	3797792	-	0	0	0	0	0	0	0	0	0	0
NHEK	CGA+Tau	CALR	ENSG00000179218.15	18366.2	-0.232986	0.0909295	-0.268112	0.0911013	-2.94301	0.00325038	0.0266818	protein_coding	chr19	12938578	12944489	+	0	0	1	1	0	0	1	0	0	0
NHEK	CGA+Tau	CUL9	ENSG00000112659.14	1000.83	0.308775	0.130644	0.374009	0.12711	2.94241	0.0032567	0.0267182	protein_coding	chr6	43182184	43224587	+	0	0	0	0	0	0	0	0	0	0
NHEK	CGA+Tau	TRMT11	ENSG00000066651.20	726.865	-0.250776	0.0996969	-0.292036	0.0993025	-2.94087	0.00327294	0.0268358	protein_coding	chr6	125986479	126203817	+	0	0	0	0	0	0	0	0	0	0
NHEK	CGA+Tau	ZSCAN31	ENSG00000235109.8	1904.5	0.246019	0.0976363	0.286464	0.097431	2.94017	0.00328033	0.0268808	protein_coding	chr6	28324693	28356271	-	0	0	0	0	0	0	0	0	0	0
NHEK	CGA+Tau	CALML3-AS1	ENSG00000205488.10	94.0451	0.572485	0.31038	0.783804	0.266701	2.93889	0.00329388	0.0269762	lncRNA	chr10	5510036	5551111	-	0	0	0	0	0	0	0	0	0	0
NHEK	CGA+Tau	HECW2	ENSG00000138411.13	439.69	0.358265	0.160216	0.447662	0.152333	2.9387	0.00329593	0.0269773	protein_coding	chr2	196189099	196593684	-	0	0	0	0	0	0	0	0	0	0
NHEK	CGA+Tau	MSANTD2	ENSG00000120458.13	153.771	0.443535	0.215134	0.577214	0.196436	2.93844	0.00329872	0.0269845	protein_coding	chr11	124766498	124800706	-	0	0	0	0	0	0	0	0	0	0
NHEK	CGA+Tau	IQCA1	ENSG00000132321.17	165.424	-0.422867	0.202399	-0.547663	0.186407	-2.938	0.00330342	0.0270073	protein_coding	chr2	236324147	236507535	-	0	0	0	0	0	0	0	0	0	0
NHEK	CGA+Tau	RBM34	ENSG00000188739.15	2450.1	-0.276258	0.113817	-0.329798	0.112264	-2.93771	0.00330651	0.0270169	protein_coding	chr1	235131183	235161283	-	0	0	0	0	0	0	0	1	0	0
NHEK	CGA+Tau	VPS35	ENSG00000069329.19	14132.9	-0.21813	0.0839173	-0.247932	0.0844364	-2.93631	0.00332139	0.0271071	protein_coding	chr16	46656132	46689518	-	0	0	0	0	0	0	0	0	0	0
NHEK	CGA+Tau	ETV4	ENSG00000175832.13	307.669	-0.43058	0.208478	-0.560878	0.191007	-2.93642	0.00332025	0.0271071	protein_coding	chr17	43527844	43579620	-	0	0	0	0	0	0	0	0	0	0
NHEK	CGA+Tau	IWS1	ENSG00000163166.15	2617.5	-0.246702	0.0980041	-0.286947	0.0977566	-2.93532	0.003332	0.0271779	protein_coding	chr2	127436207	127526886	-	0	0	0	0	0	0	0	0	0	0
NHEK	CGA+Tau	POU2F2	ENSG00000028277.22	33.5518	-0.765221	0.470285	-1.10253	0.376042	-2.93194	0.00336855	0.0274407	protein_coding	chr19	42086110	42196585	-	0	1	0	0	0	0	0	0	0	0
NHEK	CGA+Tau	POLR1B	ENSG00000125630.16	2135.37	-0.222795	0.0863035	-0.254282	0.0867286	-2.93193	0.00336866	0.0274407	protein_coding	chr2	112541915	112579818	+	0	0	0	0	0	0	0	0	0	0
NHEK	CGA+Tau	INPP5D	ENSG00000168918.14	1977.14	0.242466	0.0957609	0.28042	0.0956477	2.9318	0.00337005	0.0274407	protein_coding	chr2	233059967	233207903	+	0	0	0	1	0	0	1	0	0	0
NHEK	CGA+Tau	GPAT3	ENSG00000138678.11	112.717	-0.536441	0.285732	-0.729655	0.248933	-2.93113	0.00337731	0.027484	protein_coding	chr4	83535914	83605875	+	0	0	0	0	0	0	0	0	0	0
NHEK	CGA+Tau	PRR5L	ENSG00000135362.14	528.755	-0.324761	0.141035	-0.398609	0.13616	-2.92751	0.00341692	0.0277903	protein_coding	chr11	36296288	36465204	+	0	0	0	0	0	0	0	0	0	0
NHEK	CGA+Tau	RTTN	ENSG00000176225.15	1831.52	-0.254748	0.102492	-0.298244	0.101934	-2.92585	0.00343514	0.0279224	protein_coding	chr18	70003031	70205726	-	0	0	0	0	0	0	0	0	0	0
NHEK	CGA+Tau	MRPS18A	ENSG00000096080.12	955.414	-0.272603	0.111941	-0.323535	0.110591	-2.92552	0.00343879	0.027936	protein_coding	chr6	43671202	43687791	-	0	0	0	0	0	0	0	0	0	0
NHEK	CGA+Tau	HCAR2	ENSG00000182782.8	449.544	-0.339572	0.151011	-0.423305	0.144706	-2.92528	0.00344149	0.0279418	protein_coding	chr12	122701293	122703357	-	0	0	0	0	0	0	0	0	0	0
NHEK	CGA+Tau	SH3BP5-AS1	ENSG00000224660.2	141.815	0.484403	0.247733	0.64602	0.220898	2.92452	0.00344985	0.0279936	lncRNA	chr3	15254184	15264515	+	0	0	0	0	0	0	0	0	0	0
NHEK	CGA+Tau	CD44	ENSG00000026508.21	49424.5	-0.223715	0.0938218	-0.275583	0.0942844	-2.92289	0.00346801	0.0281116	protein_coding	chr11	35138882	35232402	+	0	0	0	1	0	0	1	0	0	0
NHEK	CGA+Tau	SRFBP1	ENSG00000151304.6	959.07	-0.269647	0.110689	-0.31997	0.109472	-2.92286	0.00346837	0.0281116	protein_coding	chr5	121961975	122075570	+	0	0	0	0	0	1	1	0	0	0
NHEK	CGA+Tau	FAM135A	ENSG00000082269.17	3959.67	-0.208512	0.0804567	-0.237194	0.081185	-2.92165	0.00348184	0.0282045	protein_coding	chr6	70412941	70561174	+	0	0	0	0	0	0	0	0	0	0
NHEK	CGA+Tau	NPIPB5	ENSG00000243716.13	842.094	0.419894	0.202904	0.545033	0.186618	2.92059	0.00349373	0.0282846	protein_coding	chr16	22479121	22536540	+	0	0	0	0	0	0	0	0	0	0
NHEK	CGA+Tau	SUMO1	ENSG00000116030.17	6774.49	-0.253354	0.101812	-0.295927	0.101396	-2.91853	0.00351685	0.0284398	protein_coding	chr2	202206182	202238599	-	0	0	1	1	1	0	1	0	0	0
NHEK	CGA+Tau	DUOX2	ENSG00000140279.13	135.853	0.541846	0.292406	0.739354	0.253332	2.91852	0.00351694	0.0284398	protein_coding	chr15	45092650	45114172	-	0	0	0	0	0	0	0	0	0	0
NHEK	CGA+Tau	MOK	ENSG00000080823.23	275.162	-0.350887	0.158168	-0.439666	0.150736	-2.91679	0.00353652	0.0285818	protein_coding	chr14	102224500	102305190	-	0	0	0	0	0	0	0	1	0	0
NHEK	CGA+Tau	COL12A1	ENSG00000111799.22	6640.49	-0.257434	0.104447	-0.30262	0.103767	-2.91633	0.00354175	0.0286077	protein_coding	chr6	75084326	75206267	-	0	0	0	0	0	0	0	0	0	0
NHEK	CGA+Tau	GRSF1	ENSG00000132463.15	5353.6	-0.1971	0.0751243	-0.221534	0.0759859	-2.91546	0.00355166	0.0286713	protein_coding	chr4	70815783	70839897	-	0	0	0	0	0	0	0	0	0	0
NHEK	CGA+Tau	DNM3	ENSG00000197959.15	139.86	-0.419658	0.203516	-0.546042	0.187315	-2.91511	0.00355566	0.0286872	protein_coding	chr1	171817887	172418466	+	0	0	0	0	0	0	0	0	0	0
NHEK	CGA+Tau	TPCN1	ENSG00000186815.13	274.748	0.400647	0.190403	0.515389	0.176827	2.91464	0.00356095	0.0287135	protein_coding	chr12	113221050	113298585	+	0	0	0	0	0	0	0	0	0	0
NHEK	CGA+Tau	DTD2	ENSG00000129480.14	896.38	-0.265113	0.108527	-0.313354	0.107517	-2.91445	0.00356314	0.0287147	protein_coding	chr14	31446036	31457506	-	0	0	0	0	0	0	0	0	0	0
NHEK	CGA+Tau	SLC25A17	ENSG00000100372.15	1204.01	-0.242694	0.0969492	-0.282114	0.0968352	-2.91334	0.00357589	0.0287903	protein_coding	chr22	40769630	40819399	-	0	0	0	0	0	0	0	0	0	0
NHEK	CGA+Tau	PPP1R18	ENSG00000146112.12	1642.61	-0.283499	0.118605	-0.339658	0.11659	-2.91327	0.0035766	0.0287903	protein_coding	chr6	30676389	30687895	-	0	0	0	0	0	0	0	0	0	0
NHEK	CGA+Tau	PXDN	ENSG00000130508.11	2253.33	-0.307575	0.132578	-0.375524	0.128914	-2.91298	0.00358	0.0288012	protein_coding	chr2	1631887	1744852	-	0	0	0	0	0	0	0	0	0	0
NHEK	CGA+Tau	RBIS	ENSG00000176731.12	2161.38	-0.326866	0.145309	-0.407704	0.139975	-2.9127	0.00358321	0.0288107	protein_coding	chr8	85214048	85220421	-	0	0	0	0	0	0	0	0	0	0
NHEK	CGA+Tau	PHF10	ENSG00000130024.15	489.069	0.287683	0.120791	0.345205	0.118531	2.91236	0.00358715	0.0288145	protein_coding	chr6	169703902	169725566	-	0	0	0	0	0	0	0	0	0	0
NHEK	CGA+Tau	NMT2	ENSG00000152465.18	782.147	-0.277996	0.115615	-0.331788	0.113933	-2.91212	0.00358982	0.0288145	protein_coding	chr10	15102584	15168693	-	0	0	0	0	0	0	0	0	0	0
NHEK	CGA+Tau	ORC5	ENSG00000164815.11	1287.87	-0.271122	0.111992	-0.322297	0.11067	-2.91222	0.00358868	0.0288145	protein_coding	chr7	104126341	104208047	-	0	0	0	0	0	0	0	0	0	0
NHEK	CGA+Tau	GTF2H1	ENSG00000110768.12	4928.31	-0.241267	0.0964904	-0.280733	0.0964178	-2.91163	0.00359551	0.0288393	protein_coding	chr11	18322295	18367045	+	0	0	0	0	0	0	0	0	0	0
NHEK	CGA+Tau	RPE	ENSG00000197713.15	3977.46	-0.218316	0.0850754	-0.249269	0.0856153	-2.9115	0.00359699	0.0288393	protein_coding	chr2	210002565	210022260	+	0	0	0	0	0	0	0	0	0	0
NHEK	CGA+Tau	PPP4R4	ENSG00000119698.12	809.176	-0.258467	0.105213	-0.304124	0.104495	-2.91042	0.00360948	0.0289229	protein_coding	chr14	94146128	94279734	+	0	0	0	0	0	0	0	0	0	0
NHEK	CGA+Tau	ZFAND1	ENSG00000104231.11	1351.87	-0.281681	0.11776	-0.337179	0.115877	-2.9098	0.00361664	0.0289294	protein_coding	chr8	81701334	81732903	-	0	0	0	0	0	0	0	0	0	0
NHEK	CGA+Tau	SLF1	ENSG00000133302.13	404.056	-0.315838	0.137422	-0.387385	0.133139	-2.90964	0.00361848	0.0289294	protein_coding	chr5	94618669	94739436	+	0	0	0	0	0	0	0	0	0	0
NHEK	CGA+Tau	GTF2H2C	ENSG00000183474.16	879.139	-0.273702	0.113388	-0.325702	0.111931	-2.90984	0.00361616	0.0289294	protein_coding	chr5	69560191	69595221	+	0	0	0	0	0	0	0	0	0	0
NHEK	CGA+Tau	ENSG00000248161	ENSG00000248161.6	68.3051	0.56767	0.314804	0.784592	0.269649	2.90968	0.00361802	0.0289294	lncRNA	chr4	102418602	102502487	-	0	0	0	0	0	1	1	0	0	0
NHEK	CGA+Tau	MICAL2	ENSG00000133816.19	3330.71	-0.354012	0.161315	-0.445856	0.153313	-2.90814	0.00363587	0.0290445	protein_coding	chr11	12094008	12359144	+	0	0	0	0	0	0	0	0	0	0
NHEK	CGA+Tau	ZNF773	ENSG00000152439.13	438.967	0.271245	0.111902	0.321636	0.110609	2.90787	0.00363905	0.0290445	protein_coding	chr19	57499915	57518404	+	0	0	0	0	0	0	0	0	0	0
NHEK	CGA+Tau	FDPS	ENSG00000160752.15	15978.6	-0.308875	0.125641	-0.357054	0.122789	-2.90787	0.00363901	0.0290445	protein_coding	chr1	155308748	155320666	+	0	0	0	0	0	0	0	0	0	0
NHEK	CGA+Tau	MYBBP1A	ENSG00000132382.15	1045.36	-0.311724	0.135255	-0.381493	0.131247	-2.90668	0.00365285	0.0291381	protein_coding	chr17	4538897	4555386	-	0	0	0	0	0	0	0	0	0	0
NHEK	CGA+Tau	C15orf62	ENSG00000188277.10	73.8621	0.541445	0.297737	0.747983	0.257391	2.90602	0.00366056	0.0291697	protein_coding	chr15	40769980	40772449	+	0	0	0	0	0	0	0	0	0	0
NHEK	CGA+Tau	ENSG00000285943	ENSG00000285943.1	153.598	0.496168	0.261373	0.670629	0.230775	2.90599	0.00366094	0.0291697	protein_coding	chr3	113361901	113515151	-	0	0	0	0	0	0	0	0	0	0
NHEK	CGA+Tau	FNIP2	ENSG00000052795.13	2805.03	0.272511	0.112832	0.323786	0.111446	2.90532	0.00366883	0.0292063	protein_coding	chr4	158769026	158908050	+	0	0	0	0	0	0	0	0	0	0
NHEK	CGA+Tau	YES1	ENSG00000176105.14	5962.4	-0.201297	0.0771679	-0.226566	0.0779851	-2.90524	0.00366968	0.0292063	protein_coding	chr18	721588	812546	-	0	0	0	0	0	0	0	0	0	0
NHEK	CGA+Tau	RING1	ENSG00000204227.5	303.861	-0.286965	0.121841	-0.347207	0.11959	-2.90331	0.00369237	0.0293704	protein_coding	chr6	33208500	33212722	+	0	0	0	1	0	0	1	0	0	0
NHEK	CGA+Tau	VTA1	ENSG00000009844.16	4878.64	-0.228064	0.0900232	-0.262146	0.0903287	-2.90213	0.00370631	0.029395	protein_coding	chr6	142147162	142224685	+	0	0	0	0	0	0	0	0	0	0
NHEK	CGA+Tau	JAG1	ENSG00000101384.12	8969.63	-0.177512	0.0671945	-0.198031	0.0682388	-2.90203	0.00370757	0.029395	protein_coding	chr20	10637684	10673999	-	0	0	0	0	0	0	0	0	0	0
NHEK	CGA+Tau	FARSB	ENSG00000116120.11	3676.64	-0.23421	0.093	-0.270311	0.0931523	-2.90182	0.00371005	0.029395	protein_coding	chr2	222566899	222656092	-	0	0	0	0	0	1	1	0	0	0
NHEK	CGA+Tau	WDR74	ENSG00000133316.16	815.372	-0.250403	0.101415	-0.293164	0.101023	-2.90197	0.00370829	0.029395	protein_coding	chr11	62832342	62841809	-	0	0	0	0	0	0	0	0	0	0
NHEK	CGA+Tau	TRPC1	ENSG00000144935.17	433.246	-0.28111	0.117347	-0.33516	0.115499	-2.90184	0.00370979	0.029395	protein_coding	chr3	142724034	142807888	+	0	0	0	0	0	0	0	0	0	0
NHEK	CGA+Tau	PRNCR1	ENSG00000282961.1	301.719	0.469118	0.241074	0.625937	0.215676	2.90222	0.00370533	0.029395	lncRNA	chr8	127079874	127092600	+	0	0	0	0	0	0	0	0	0	0
NHEK	CGA+Tau	ENSG00000290474	ENSG00000290474.2	71.669	0.53755	0.293139	0.737855	0.254207	2.90257	0.00370112	0.029395	lncRNA	chr6	26813826	26964603	-	0	0	0	0	0	0	0	0	0	0
NHEK	CGA+Tau	PIK3R3	ENSG00000117461.15	2115.82	0.249865	0.100906	0.291642	0.100524	2.9012	0.00371733	0.0294196	protein_coding	chr1	46040140	46133036	-	0	0	1	0	0	0	1	0	0	0
NHEK	CGA+Tau	EPHA2	ENSG00000142627.13	3216.84	-0.256381	0.104545	-0.301425	0.10389	-2.90137	0.0037153	0.0294196	protein_coding	chr1	16124337	16156069	-	0	0	0	0	0	0	0	0	0	0
NHEK	CGA+Tau	XIST	ENSG00000229807.14	8471.12	0.370554	0.170444	0.466365	0.160778	2.90068	0.00372356	0.0294524	lncRNA	chrX	73820649	73852723	-	0	0	0	0	0	0	0	1	0	0
NHEK	CGA+Tau	EFTUD2	ENSG00000108883.13	3595.29	-0.215654	0.0823956	-0.240559	0.0829376	-2.90049	0.00372586	0.0294541	protein_coding	chr17	44849948	44899445	-	0	0	0	0	0	0	0	0	0	0
NHEK	CGA+Tau	GFUS	ENSG00000104522.16	1305.24	-0.233943	0.0930978	-0.270481	0.0932664	-2.90009	0.00373056	0.0294748	protein_coding	chr8	143612618	143618048	-	0	0	0	0	0	0	0	0	0	0
NHEK	CGA+Tau	GLO1	ENSG00000124767.7	22622.6	-0.27067	0.111045	-0.318327	0.109786	-2.89952	0.00373731	0.0295116	protein_coding	chr6	38675925	38703145	-	0	0	0	0	0	0	0	0	0	0
NHEK	CGA+Tau	ARMCX3	ENSG00000102401.20	1486.21	-0.208153	0.0812753	-0.237742	0.0820126	-2.89885	0.00374528	0.0295437	protein_coding	chrX	101622797	101627843	+	0	0	0	0	0	0	0	0	0	0
NHEK	CGA+Tau	STK17A	ENSG00000164543.7	4867	-0.230315	0.091332	-0.265506	0.0915908	-2.89883	0.00374556	0.0295437	protein_coding	chr7	43582758	43650713	+	0	0	0	0	0	0	0	0	0	0
NHEK	CGA+Tau	GMFB	ENSG00000197045.14	6309.02	-0.297739	0.127883	-0.361882	0.124879	-2.89786	0.00375724	0.0296192	protein_coding	chr14	54474484	54489025	-	0	0	0	0	0	0	0	0	0	0
NHEK	CGA+Tau	PRKX	ENSG00000183943.6	2254.9	0.270705	0.112402	0.321798	0.111064	2.89742	0.00376241	0.0296434	protein_coding	chrX	3604340	3713649	-	0	0	0	0	0	0	0	0	0	0
NHEK	CGA+Tau	RXYLT1	ENSG00000118600.13	604.153	-0.257678	0.105089	-0.302479	0.104427	-2.89656	0.00377276	0.0297084	protein_coding	chr12	63779833	63809792	+	0	0	0	0	0	0	0	0	0	0
NHEK	CGA+Tau	CYP4F12	ENSG00000186204.15	24.856	0.77258	0.49243	1.12924	0.389929	2.89602	0.00377925	0.0297429	protein_coding	chr19	15673018	15697174	+	0	1	0	0	0	0	0	0	0	0
NHEK	CGA+Tau	CD40	ENSG00000101017.15	70.185	-0.580831	0.332489	-0.814076	0.281165	-2.89536	0.00378718	0.0297887	protein_coding	chr20	46118271	46129863	+	0	0	0	0	0	0	0	0	0	0
NHEK	CGA+Tau	RAB30	ENSG00000137502.10	2316.97	0.269351	0.11191	0.320155	0.110642	2.8936	0.0038085	0.0299397	protein_coding	chr11	82973133	83071923	-	0	0	0	0	0	0	0	0	0	0
NHEK	CGA+Tau	ENSG00000294319	ENSG00000294319.1	48.3013	-0.624626	0.370449	-0.888449	0.307214	-2.89196	0.0038285	0.0300802	lncRNA	chr15	94764534	94791169	-	0	1	0	0	0	0	0	0	0	0
NHEK	CGA+Tau	ENSG00000280383	ENSG00000280383.1	66.0072	0.602986	0.351021	0.849988	0.294037	2.89075	0.00384326	0.0301793	lncRNA	chr22	45657019	45680130	+	0	1	0	0	0	0	0	0	0	0
NHEK	CGA+Tau	NEDD4	ENSG00000069869.17	3938.57	-0.197518	0.0761401	-0.222526	0.0770187	-2.88924	0.0038617	0.0303073	protein_coding	chr15	55826922	55993660	-	0	0	0	0	0	0	0	0	0	0
NHEK	CGA+Tau	NCK2	ENSG00000071051.14	945.215	0.235153	0.0941893	0.272419	0.0943047	2.88871	0.0038683	0.0303346	protein_coding	chr2	105744912	105894274	+	0	0	0	0	0	0	0	0	0	0
NHEK	CGA+Tau	KCTD4	ENSG00000180332.7	33.511	-0.762971	0.501234	-1.12798	0.390492	-2.88861	0.00386948	0.0303346	protein_coding	chr13	45192853	45201045	-	0	1	0	0	0	0	0	0	0	0
NHEK	CGA+Tau	RANBP9	ENSG00000010017.13	2379.16	0.229423	0.0912001	0.264192	0.0914815	2.88793	0.00387791	0.0303622	protein_coding	chr6	13621498	13711835	-	0	0	0	0	0	0	0	0	0	0
NHEK	CGA+Tau	CHMP1B	ENSG00000255112.3	5585.76	0.212264	0.0829923	0.241626	0.0836713	2.8878	0.00387946	0.0303622	protein_coding	chr18	11851413	11854444	+	0	0	0	0	0	0	0	0	0	0
NHEK	CGA+Tau	ENSG00000293363	ENSG00000293363.3	49.8405	0.560785	0.315896	0.780631	0.270306	2.88795	0.00387759	0.0303622	lncRNA	chr17	20320824	20342825	+	0	0	0	0	0	0	0	0	0	0
NHEK	CGA+Tau	NR2C2	ENSG00000177463.16	1654.18	0.270182	0.11222	0.320257	0.110933	2.88694	0.00389008	0.0304285	protein_coding	chr3	14947583	15053600	+	0	0	0	0	0	0	0	0	0	0
NHEK	CGA+Tau	RPL27	ENSG00000131469.15	16959.7	-0.267602	0.11172	-0.319014	0.11053	-2.88622	0.00389901	0.0304753	protein_coding	chr17	42998273	43002959	+	0	0	0	0	0	0	0	0	0	0
NHEK	CGA+Tau	PSMD6-AS2	ENSG00000239653.1	86.0494	0.512568	0.278166	0.701482	0.243055	2.88611	0.00390038	0.0304753	lncRNA	chr3	64004022	64012148	+	0	0	0	0	0	0	0	0	0	0
NHEK	CGA+Tau	ENSG00000300205	ENSG00000300205.1	38.2862	-0.755111	0.492667	-1.11345	0.385851	-2.88569	0.00390552	0.0304985	lncRNA	chr2	185708822	185732422	+	0	1	0	0	0	0	0	0	0	0
NHEK	CGA+Tau	AZIN1	ENSG00000155096.15	5870.83	-0.184088	0.0699293	-0.204607	0.0709109	-2.88541	0.00390902	0.0305089	protein_coding	chr8	102826111	102893864	-	0	0	0	0	0	0	0	0	0	0
NHEK	CGA+Tau	NABP1	ENSG00000173559.15	3965.77	0.217601	0.0857144	0.248991	0.0863045	2.88503	0.00391381	0.0305178	protein_coding	chr2	191678068	191741097	+	0	0	0	0	0	0	0	0	0	0
NHEK	CGA+Tau	ENSG00000274265	ENSG00000274265.6	222.527	0.331397	0.150292	0.41646	0.144355	2.88497	0.00391448	0.0305178	lncRNA	chr1	149153076	149358719	+	0	0	0	0	0	0	0	0	0	0
NHEK	CGA+Tau	ZNF593	ENSG00000142684.9	325.194	-0.377659	0.179266	-0.484646	0.168046	-2.88402	0.00392635	0.0305935	protein_coding	chr1	26169908	26170873	+	0	0	0	0	0	0	0	0	0	0
NHEK	CGA+Tau	MIS18A	ENSG00000159055.4	244.906	-0.323342	0.144706	-0.402061	0.139504	-2.88207	0.00395073	0.0307664	protein_coding	chr21	32268228	32279049	-	0	0	0	0	0	0	0	0	0	0
NHEK	CGA+Tau	JRK	ENSG00000234616.9	303.887	0.31169	0.137058	0.382941	0.132928	2.88081	0.0039666	0.030873	protein_coding	chr8	142657460	142681968	-	0	0	0	0	0	0	0	0	0	0
NHEK	CGA+Tau	HEPHL1	ENSG00000181333.12	11843.3	-0.333726	0.151368	-0.417979	0.145134	-2.87995	0.00397738	0.0309398	protein_coding	chr11	94021354	94114208	+	0	0	0	0	0	0	0	0	0	0
NHEK	CGA+Tau	SNAPC1	ENSG00000023608.5	1113.07	-0.288391	0.123816	-0.34956	0.121398	-2.87945	0.00398373	0.0309721	protein_coding	chr14	61762420	61796428	+	0	0	0	0	0	0	0	0	0	0
NHEK	CGA+Tau	TMEM43	ENSG00000170876.9	4986.22	-0.181512	0.0692477	-0.202269	0.0702583	-2.87893	0.00399029	0.0310061	protein_coding	chr3	14125015	14143680	+	0	0	0	0	0	0	0	0	0	0
NHEK	CGA+Tau	CBX3	ENSG00000122565.19	5225.98	-0.245427	0.100445	-0.288522	0.100226	-2.8787	0.00399317	0.0310114	protein_coding	chr7	26201162	26213607	+	0	0	0	0	0	0	0	0	0	0
NHEK	CGA+Tau	CHPT1	ENSG00000111666.11	118.689	0.4873	0.260167	0.66134	0.229818	2.87767	0.00400621	0.0310955	protein_coding	chr12	101696947	101744140	+	0	0	0	0	0	0	0	0	0	0
NHEK	CGA+Tau	HILPDA	ENSG00000135245.10	361.247	0.392476	0.189919	0.508032	0.176602	2.8767	0.00401855	0.0311742	protein_coding	chr7	128455849	128458418	+	0	0	0	0	0	0	0	0	0	0
NHEK	CGA+Tau	ERGIC1	ENSG00000113719.17	4219.64	0.202837	0.0785685	0.228376	0.0794203	2.87554	0.00403341	0.0312581	protein_coding	chr5	172834251	172952792	+	0	0	0	0	0	0	0	0	0	0
NHEK	CGA+Tau	CCT8	ENSG00000156261.13	13289.2	-0.247626	0.102097	-0.29269	0.101787	-2.87551	0.0040338	0.0312581	protein_coding	chr21	29055805	29073797	-	0	0	0	0	0	0	0	0	0	0
NHEK	CGA+Tau	LINC02680	ENSG00000285737.2	113.281	0.456541	0.236869	0.611343	0.212677	2.87452	0.00404644	0.0313388	lncRNA	chr10	27564430	27594588	+	0	0	0	0	0	0	0	0	0	0
NHEK	CGA+Tau	LGI3	ENSG00000168481.9	20.2107	0.831189	0.563399	1.2437	0.432743	2.87399	0.00405326	0.0313744	protein_coding	chr8	22146830	22157084	-	0	1	0	0	0	0	0	0	0	0
NHEK	CGA+Tau	EIF2S3	ENSG00000130741.11	17030.2	-0.177851	0.0691842	-0.201852	0.0702577	-2.87303	0.00406556	0.0314523	protein_coding	chrX	24054946	24078810	+	0	0	0	0	0	0	0	0	0	0
NHEK	CGA+Tau	PFN1	ENSG00000108518.8	9532.57	-0.227233	0.0951602	-0.275007	0.0957403	-2.87243	0.00407325	0.0314946	protein_coding	chr17	4945652	4949061	-	0	0	0	0	0	0	0	1	0	0
NHEK	CGA+Tau	JMJD4	ENSG00000081692.13	530.984	-0.365962	0.173258	-0.468614	0.163254	-2.87047	0.00409868	0.0316739	protein_coding	chr1	227730425	227735411	-	0	0	0	0	0	0	0	0	0	0
NHEK	CGA+Tau	TMEM91	ENSG00000142046.15	69.3107	0.500094	0.271923	0.684868	0.238606	2.87029	0.00410094	0.031674	protein_coding	chr19	41350911	41384083	+	0	0	0	0	0	0	0	0	0	0
NHEK	CGA+Tau	CRNDE	ENSG00000245694.13	456.435	0.382564	0.184006	0.493247	0.171858	2.87008	0.00410371	0.0316781	lncRNA	chr16	54844649	54931354	-	0	0	0	0	0	0	0	0	0	0
NHEK	CGA+Tau	TOM1L1	ENSG00000141198.16	2494.91	-0.215041	0.085083	-0.246044	0.0857332	-2.86988	0.00410629	0.0316806	protein_coding	chr17	54899387	54961956	+	0	0	0	0	0	0	0	0	0	0
NHEK	CGA+Tau	GRAMD4	ENSG00000075240.17	387.415	0.316698	0.141178	0.391615	0.136498	2.86902	0.00411743	0.0317492	protein_coding	chr22	46576012	46679790	+	0	0	0	0	0	0	0	0	0	0
NHEK	CGA+Tau	ZNF480	ENSG00000198464.14	1024.12	-0.243587	0.0998719	-0.286002	0.0997188	-2.86808	0.00412965	0.031826	protein_coding	chr19	52297169	52325922	+	0	0	0	0	0	0	0	0	0	0
NHEK	CGA+Tau	EXOSC9	ENSG00000123737.13	606.428	-0.308802	0.136824	-0.380789	0.132804	-2.8673	0.00413985	0.031839	protein_coding	chr4	121801318	121817021	+	0	0	0	0	0	0	0	0	0	0
NHEK	CGA+Tau	OLA1	ENSG00000138430.16	4647.55	-0.208153	0.0821039	-0.237722	0.0828954	-2.86773	0.00413428	0.031839	protein_coding	chr2	174072447	174248599	-	0	0	0	0	0	0	0	0	0	0
NHEK	CGA+Tau	MEX3C	ENSG00000176624.12	3680.38	-0.165191	0.0620655	-0.180919	0.0630934	-2.86749	0.00413748	0.031839	protein_coding	chr18	51174550	51218333	-	0	0	0	0	0	0	0	0	0	0
NHEK	CGA+Tau	ENSG00000285679	ENSG00000285679.3	62.891	0.580271	0.341784	0.821888	0.286645	2.86727	0.00414035	0.031839	lncRNA	chrX	7928443	8444335	+	0	0	0	0	0	0	0	0	0	0
NHEK	CGA+Tau	IFNGR2	ENSG00000159128.16	2341.9	-0.236324	0.0955106	-0.274021	0.0956058	-2.86615	0.00415494	0.0319247	protein_coding	chr21	33403413	33479348	+	0	0	0	0	0	0	0	0	0	0
NHEK	CGA+Tau	KLF13	ENSG00000169926.11	3087.31	0.275627	0.117044	0.330678	0.115377	2.86607	0.00415602	0.0319247	protein_coding	chr15	31326835	31435665	+	0	0	0	0	0	0	0	0	0	0
NHEK	CGA+Tau	NPIPB15	ENSG00000196436.9	44.3267	0.64811	0.403279	0.938939	0.327912	2.86339	0.00419139	0.0321788	protein_coding	chr16	74376306	74392115	+	0	1	0	0	0	0	0	0	0	0
NHEK	CGA+Tau	CLIC4	ENSG00000169504.15	23087.4	-0.270234	0.112847	-0.319531	0.111601	-2.86315	0.00419452	0.0321853	protein_coding	chr1	24745382	24844321	+	0	0	0	0	0	0	0	0	0	0
NHEK	CGA+Tau	KLHL13	ENSG00000003096.15	220.791	-0.359874	0.169948	-0.459499	0.160583	-2.86144	0.00421726	0.0323182	protein_coding	chrX	117897813	118117340	-	0	0	0	0	0	0	0	0	0	0
NHEK	CGA+Tau	HMCN1	ENSG00000143341.12	295.056	-0.3277	0.149052	-0.409768	0.143207	-2.86136	0.00421821	0.0323182	protein_coding	chr1	185734391	186190949	+	0	0	0	0	0	0	0	0	0	0
NHEK	CGA+Tau	MDM4	ENSG00000198625.14	677.489	0.327928	0.14823	0.407696	0.142485	2.86133	0.0042187	0.0323182	protein_coding	chr1	204516379	204558120	+	0	0	0	0	0	0	0	0	0	0
NHEK	CGA+Tau	PYDC1	ENSG00000169900.8	127.356	0.564809	0.32827	0.793216	0.277345	2.86003	0.00423597	0.0324329	protein_coding	chr16	31215962	31217135	-	0	0	0	0	0	0	0	0	0	0
NHEK	CGA+Tau	PDCL3	ENSG00000115539.15	1767.47	-0.26678	0.113557	-0.321009	0.112334	-2.85762	0.00426833	0.0326452	protein_coding	chr2	100562993	100577472	+	0	0	0	0	0	0	0	0	0	0
NHEK	CGA+Tau	TIPARP	ENSG00000163659.13	4534.37	-0.189542	0.073434	-0.21269	0.0744251	-2.85777	0.00426625	0.0326452	protein_coding	chr3	156673235	156706770	+	0	0	0	0	0	1	1	0	0	0
NHEK	CGA+Tau	HOXC13	ENSG00000123364.5	147.72	0.432958	0.222728	0.577017	0.201961	2.85707	0.00427572	0.0326663	protein_coding	chr12	53938831	53946544	+	0	0	0	0	0	1	1	0	0	0
NHEK	CGA+Tau	DCP2	ENSG00000172795.17	1671.31	0.226983	0.0914239	0.262198	0.0917688	2.85716	0.00427454	0.0326663	protein_coding	chr5	112976702	113022195	+	0	0	0	0	0	0	0	0	0	0
NHEK	CGA+Tau	ENSG00000280571	ENSG00000280571.2	728.498	-0.34749	0.161685	-0.439365	0.153798	-2.85677	0.00427973	0.0326792	protein_coding	chr3	42705756	42804518	-	0	0	0	0	0	0	0	0	0	0
NHEK	CGA+Tau	RHBDD2	ENSG00000005486.17	643.011	0.292137	0.127191	0.355409	0.124423	2.85647	0.00428382	0.0326928	protein_coding	chr7	75842602	75888926	+	0	0	0	0	0	0	0	0	0	0
NHEK	CGA+Tau	RNF25	ENSG00000163481.8	870.703	-0.26146	0.109851	-0.311104	0.108937	-2.85582	0.00429256	0.0327418	protein_coding	chr2	218663892	218672002	-	0	0	0	0	0	1	1	0	0	0
NHEK	CGA+Tau	MRPL47	ENSG00000136522.14	1736.79	-0.291695	0.127269	-0.355504	0.124517	-2.85506	0.0043029	0.0327852	protein_coding	chr3	179588285	179604649	-	0	0	0	0	0	0	0	0	0	0
NHEK	CGA+Tau	GPR37	ENSG00000170775.3	117.455	-0.500849	0.278669	-0.692506	0.242554	-2.85506	0.00430286	0.0327852	protein_coding	chr7	124743885	124765792	-	0	0	0	0	0	0	0	0	0	0
NHEK	CGA+Tau	COA7	ENSG00000162377.6	1156.58	-0.235422	0.0958761	-0.274039	0.0959965	-2.85468	0.00430806	0.0328068	protein_coding	chr1	52684449	52698347	-	0	0	0	0	0	0	0	0	0	0
NHEK	CGA+Tau	SMAGP	ENSG00000170545.17	663.028	-0.286424	0.124132	-0.347469	0.121762	-2.85366	0.00432183	0.0328939	protein_coding	chr12	51244558	51270415	-	0	0	0	0	0	0	0	0	0	0
NHEK	CGA+Tau	SATB2	ENSG00000119042.18	83.6251	0.487818	0.266572	0.668212	0.234429	2.85038	0.0043667	0.0331996	protein_coding	chr2	199269505	199471266	-	0	0	0	0	0	0	0	0	0	0
NHEK	CGA+Tau	COL21A1	ENSG00000124749.18	30.6629	0.709707	0.464488	1.04789	0.367624	2.85045	0.00436578	0.0331996	protein_coding	chr6	56056590	56394094	-	0	1	0	0	0	0	0	0	0	0
NHEK	CGA+Tau	USP34-DT	ENSG00000270820.9	58.0099	0.601445	0.367383	0.86483	0.303437	2.85011	0.00437036	0.0332096	lncRNA	chr2	61470077	61495188	+	0	1	0	0	0	0	0	0	0	0
NHEK	CGA+Tau	CBFA2T2	ENSG00000078699.22	438.676	0.319569	0.144847	0.397931	0.139685	2.84877	0.00438884	0.0333059	protein_coding	chr20	33490075	33650036	+	0	0	0	0	0	1	1	0	0	0
NHEK	CGA+Tau	MAP3K20	ENSG00000091436.17	2662.77	-0.267277	0.113591	-0.320014	0.112334	-2.84877	0.0043889	0.0333059	protein_coding	chr2	173075435	173268015	+	0	0	0	0	0	0	0	0	0	0
NHEK	CGA+Tau	MIA2	ENSG00000150527.18	2223.61	0.230644	0.0935422	0.267229	0.0938126	2.84854	0.00439197	0.0333059	protein_coding	chr14	39230231	39388513	+	0	0	0	0	0	0	0	0	0	0
NHEK	CGA+Tau	TMEM126B	ENSG00000171204.13	1825.6	-0.265609	0.112587	-0.317436	0.111439	-2.84851	0.00439248	0.0333059	protein_coding	chr11	85628573	85636539	+	0	0	0	0	0	0	0	0	0	0
NHEK	CGA+Tau	EXPH5	ENSG00000110723.12	9152.55	0.2837	0.124077	0.346114	0.121523	2.84815	0.00439745	0.0333161	protein_coding	chr11	108505435	108593768	-	0	0	0	0	0	0	0	0	0	0
NHEK	CGA+Tau	PDHA1	ENSG00000131828.14	2376.04	-0.184454	0.0714514	-0.206512	0.0725097	-2.84807	0.00439855	0.0333161	protein_coding	chrX	19343893	19361718	+	0	0	0	0	0	0	0	0	0	0
NHEK	CGA+Tau	LINC02518	ENSG00000232316.3	77.6704	0.515056	0.291723	0.717743	0.252217	2.84574	0.00443086	0.0335429	lncRNA	chr6	113345749	113441455	-	0	0	0	0	0	0	0	0	0	0
NHEK	CGA+Tau	SRSF12	ENSG00000154548.10	47.1317	-0.634566	0.404892	-0.92993	0.326815	-2.84543	0.0044351	0.033557	protein_coding	chr6	89093949	89118071	-	0	1	0	0	0	0	0	0	0	0
NHEK	CGA+Tau	SARS1	ENSG00000031698.13	9840.13	-0.246664	0.102477	-0.290728	0.102195	-2.84483	0.00444355	0.0336029	protein_coding	chr1	109213918	109238182	+	0	0	0	0	0	0	0	0	0	0
NHEK	CGA+Tau	BAIAP2L1	ENSG00000006453.14	2580.44	-0.21232	0.0848085	-0.243263	0.0855251	-2.84435	0.00445018	0.033635	protein_coding	chr7	98291650	98401090	-	0	0	0	0	0	0	0	0	0	0
NHEK	CGA+Tau	IFNE	ENSG00000184995.7	140.197	0.532569	0.308738	0.748599	0.263244	2.84374	0.00445867	0.0336811	protein_coding	chr9	21480839	21482313	-	0	0	0	0	0	0	0	0	0	0
NHEK	CGA+Tau	DNAL1	ENSG00000119661.15	403.346	-0.276938	0.119077	-0.333492	0.117295	-2.8432	0.00446635	0.033721	protein_coding	chr14	73644875	73703732	+	0	0	0	0	0	0	0	0	0	0
NHEK	CGA+Tau	DNM1L	ENSG00000087470.21	6075.37	-0.198366	0.0779537	-0.224226	0.0788798	-2.84264	0.00447421	0.0337443	protein_coding	chr12	32679200	32745650	+	0	0	0	1	0	0	1	1	0	0
NHEK	CGA+Tau	F8	ENSG00000185010.15	147.577	0.378909	0.185072	0.491424	0.17287	2.84273	0.00447289	0.0337443	protein_coding	chrX	154835788	155026940	-	0	0	0	0	0	0	0	0	0	0
NHEK	CGA+Tau	MED19	ENSG00000156603.20	269.28	-0.317371	0.143979	-0.39479	0.139059	-2.83901	0.00452532	0.0341116	protein_coding	chr11	57703710	57712221	-	0	0	0	0	0	0	0	0	0	0
NHEK	CGA+Tau	MRPL39	ENSG00000154719.14	1575.98	-0.276222	0.119315	-0.333569	0.117535	-2.83804	0.00453911	0.0341972	protein_coding	chr21	25585656	25607517	-	0	0	0	0	0	0	0	0	0	0
NHEK	CGA+Tau	LUC7L	ENSG00000007392.17	442.612	0.263917	0.111966	0.314678	0.110906	2.83733	0.00454921	0.034255	protein_coding	chr16	188969	229463	-	0	0	0	0	0	0	0	0	0	0
NHEK	CGA+Tau	PIGG	ENSG00000174227.16	2554.67	0.200577	0.0788391	0.226188	0.0797349	2.83676	0.00455744	0.0342987	protein_coding	chr4	499210	540200	+	0	0	0	0	0	0	0	0	0	0
NHEK	CGA+Tau	TSHZ2	ENSG00000182463.17	261.143	0.354441	0.168879	0.453101	0.159756	2.8362	0.00456536	0.0343399	protein_coding	chr20	52972358	53495330	+	0	0	0	0	0	0	0	0	0	0
NHEK	CGA+Tau	EML5	ENSG00000165521.16	522.173	0.297765	0.132225	0.365541	0.128918	2.83545	0.00457619	0.0344031	protein_coding	chr14	88612431	88792953	-	0	0	0	0	0	0	0	0	0	0
NHEK	CGA+Tau	TRIM66	ENSG00000166436.18	303.727	0.401815	0.203274	0.530144	0.186986	2.8352	0.00457967	0.0344109	protein_coding	chr11	8612037	8682694	-	0	0	0	0	0	0	0	0	0	0
NHEK	CGA+Tau	TRIM5	ENSG00000132256.20	1475.07	-0.203745	0.0807101	-0.231224	0.0815666	-2.83478	0.00458567	0.0344372	protein_coding	chr11	5663195	5938619	-	0	0	0	0	0	0	0	0	0	0
NHEK	CGA+Tau	LARP1B	ENSG00000138709.20	1191.72	-0.242865	0.100779	-0.285315	0.100654	-2.83462	0.00458805	0.0344372	protein_coding	chr4	128061286	128222931	+	0	0	0	0	0	0	0	0	0	0
NHEK	CGA+Tau	ZC3H15	ENSG00000065548.19	6187.58	-0.23425	0.0972259	-0.276285	0.097482	-2.83422	0.00459383	0.0344623	protein_coding	chr2	186486253	186511929	+	0	0	0	0	0	0	0	0	0	0
NHEK	CGA+Tau	UBE2V2	ENSG00000169139.12	2956.69	-0.24421	0.103057	-0.291426	0.102851	-2.83348	0.00460449	0.0345239	protein_coding	chr8	48008415	48064708	+	0	0	0	0	0	0	0	0	0	0
NHEK	CGA+Tau	JPT1	ENSG00000189159.16	7036.65	-0.234768	0.0965979	-0.274023	0.0967441	-2.83245	0.00461932	0.0346167	protein_coding	chr17	75135248	75168281	-	0	0	0	0	0	0	0	0	0	0
NHEK	CGA+Tau	PRELID1	ENSG00000169230.10	5115.77	-0.227638	0.0929086	-0.264126	0.0932771	-2.83162	0.00463125	0.0346877	protein_coding	chr5	177303799	177306949	+	0	0	0	0	0	0	0	0	0	0
NHEK	CGA+Tau	CHAC2	ENSG00000143942.5	247.997	-0.388387	0.193341	-0.507762	0.179368	-2.83084	0.00464265	0.0347259	protein_coding	chr2	53767804	53775196	+	0	0	0	0	0	0	0	0	0	0
NHEK	CGA+Tau	RNF41	ENSG00000181852.18	1544.08	-0.217234	0.08761	-0.249813	0.0882494	-2.83076	0.00464373	0.0347259	protein_coding	chr12	56202179	56221933	-	0	0	0	0	0	0	0	0	0	0
NHEK	CGA+Tau	SLITRK6	ENSG00000184564.11	353.571	-0.377113	0.185845	-0.490932	0.173419	-2.8309	0.00464168	0.0347259	protein_coding	chr13	85792790	85806683	-	0	0	0	0	0	0	0	0	0	0
NHEK	CGA+Tau	SIRT2	ENSG00000068903.21	1224.53	0.26232	0.111411	0.312555	0.110424	2.83049	0.00464768	0.034737	protein_coding	chr19	38878555	38899862	-	0	0	1	1	0	0	1	0	0	0
NHEK	CGA+Tau	SLC25A23	ENSG00000125648.15	484.118	0.328553	0.152366	0.413558	0.146137	2.82994	0.00465565	0.0347667	protein_coding	chr19	6436079	6465203	-	0	0	0	0	0	0	0	0	0	0
NHEK	CGA+Tau	DBNDD2	ENSG00000244274.9	375.092	-0.339386	0.159656	-0.43087	0.152257	-2.82988	0.00465659	0.0347667	protein_coding	chr20	45406057	45410610	+	0	0	0	0	0	0	0	0	0	0
NHEK	CGA+Tau	EIF4A1	ENSG00000161960.16	42121.2	-0.220813	0.0913059	-0.260059	0.0919087	-2.82953	0.00466157	0.0347855	protein_coding	chr17	7572824	7579006	+	0	0	0	0	0	0	0	0	0	0
NHEK	CGA+Tau	DDX56	ENSG00000136271.11	1957.15	-0.264799	0.113345	-0.317352	0.112194	-2.82861	0.00467505	0.0348492	protein_coding	chr7	44565804	44575051	-	0	0	0	0	0	0	0	0	0	0
NHEK	CGA+Tau	DYNLT3	ENSG00000165169.11	6353.61	-0.26014	0.110691	-0.310538	0.109783	-2.82865	0.00467448	0.0348492	protein_coding	chrX	37836757	37847571	-	0	0	0	0	0	0	0	0	0	0
NHEK	CGA+Tau	SLC40A1	ENSG00000138449.11	837.57	0.286145	0.125839	0.348509	0.123369	2.82493	0.00472914	0.0352339	protein_coding	chr2	189560590	189583758	-	0	0	0	0	0	0	0	0	0	0
NHEK	CGA+Tau	H2AC25	ENSG00000181218.6	311.965	0.431168	0.227792	0.580708	0.205592	2.82457	0.00473437	0.0352542	protein_coding	chr1	228434777	228457873	-	0	0	0	0	0	0	0	0	0	0
NHEK	CGA+Tau	GJB4	ENSG00000189433.7	493.425	-0.311368	0.142219	-0.388718	0.137634	-2.82429	0.00473853	0.0352666	protein_coding	chr1	34759740	34762327	+	0	0	0	0	0	0	0	0	0	0
NHEK	CGA+Tau	SHROOM2	ENSG00000146950.13	336.679	0.324932	0.150595	0.408384	0.144669	2.82288	0.00475942	0.0353919	protein_coding	chrX	9786429	9949443	+	0	0	0	0	0	0	0	0	0	0
NHEK	CGA+Tau	TMEM242	ENSG00000215712.11	1217.96	-0.248998	0.105442	-0.296515	0.105042	-2.82282	0.00476039	0.0353919	protein_coding	chr6	157289025	157323601	-	0	0	0	0	0	0	0	0	0	0
NHEK	CGA+Tau	KIAA0586	ENSG00000100578.18	1011.98	-0.21805	0.0883618	-0.251098	0.0889801	-2.82196	0.00477311	0.0354575	protein_coding	chr14	58427385	58551297	+	0	0	0	0	0	0	0	0	0	0
NHEK	CGA+Tau	MEIS1	ENSG00000143995.20	370.159	0.289354	0.128194	0.354099	0.125483	2.82188	0.00477424	0.0354575	protein_coding	chr2	66433452	66573869	+	0	0	0	0	0	0	0	0	0	0
NHEK	CGA+Tau	DRG1	ENSG00000185721.14	2289.17	-0.259766	0.110899	-0.31035	0.110004	-2.82126	0.00478355	0.035508	protein_coding	chr22	31399604	31528740	+	0	0	0	0	0	0	0	0	0	0
NHEK	CGA+Tau	VPS29	ENSG00000111237.19	2642.3	-0.271952	0.119353	-0.332053	0.117705	-2.82106	0.00478654	0.0355115	protein_coding	chr12	110491083	110502111	-	0	0	0	0	0	0	0	0	0	0
NHEK	CGA+Tau	MAPRE3	ENSG00000084764.12	356.535	0.280613	0.123231	0.341557	0.121112	2.82019	0.00479959	0.0355349	protein_coding	chr2	26970637	27027219	+	0	0	0	0	0	0	0	0	0	0
NHEK	CGA+Tau	GEMIN6	ENSG00000152147.11	673.769	-0.323288	0.14981	-0.406159	0.144019	-2.82017	0.00479977	0.0355349	protein_coding	chr2	38751534	38785002	+	0	0	0	0	0	0	0	0	0	0
NHEK	CGA+Tau	ENSG00000297750	ENSG00000297750.1	57.7619	-0.537671	0.323101	-0.769589	0.27286	-2.82045	0.00479566	0.0355349	lncRNA	chr10	104067547	104119279	+	0	0	0	0	0	0	0	0	0	0
NHEK	CGA+Tau	ENSG00000307645	ENSG00000307645.1	34.4129	-0.717389	0.514061	-1.09914	0.389707	-2.82043	0.00479598	0.0355349	lncRNA	chr2	88002587	88016780	-	0	1	0	0	0	0	0	0	0	0
NHEK	CGA+Tau	TPGS1	ENSG00000141933.9	85.3089	0.481211	0.271336	0.669205	0.237403	2.81885	0.00481954	0.0356626	protein_coding	chr19	507497	519654	+	0	0	0	0	0	0	0	0	0	0
NHEK	CGA+Tau	NFYB	ENSG00000120837.8	575.69	-0.292259	0.130683	-0.359757	0.127707	-2.81706	0.00484655	0.0357999	protein_coding	chr12	104117086	104138241	-	0	0	0	0	0	0	0	0	0	0
NHEK	CGA+Tau	PPIL4	ENSG00000131013.4	1649.96	-0.261676	0.112248	-0.313392	0.111252	-2.81695	0.00484825	0.0357999	protein_coding	chr6	149504495	149546043	-	0	0	0	0	0	0	0	0	0	0
NHEK	CGA+Tau	RPL36AL	ENSG00000165502.7	6799.76	-0.297218	0.1339	-0.367592	0.130478	-2.81728	0.00484329	0.0357999	protein_coding	chr14	49618530	49620626	-	0	0	0	0	0	0	0	0	0	0
NHEK	CGA+Tau	LINC00963	ENSG00000204054.15	242.308	0.353036	0.170097	0.453301	0.160891	2.81745	0.00484071	0.0357999	lncRNA	chr9	129476946	129513769	+	0	0	0	0	0	0	0	0	0	0
NHEK	CGA+Tau	CSTF2	ENSG00000101811.15	794.729	-0.250397	0.105925	-0.297083	0.105474	-2.81665	0.00485276	0.0358145	protein_coding	chrX	100820391	100841520	+	0	0	0	0	0	0	0	0	0	0
NHEK	CGA+Tau	RNF182	ENSG00000180537.13	117.916	-0.485618	0.275396	-0.676234	0.240109	-2.81637	0.00485703	0.0358273	protein_coding	chr6	13924446	13980310	+	0	0	0	0	0	0	0	0	0	0
NHEK	CGA+Tau	LINC01089	ENSG00000212694.8	98.8799	0.465318	0.257665	0.641197	0.227735	2.81554	0.00486959	0.0359011	lncRNA	chr12	121795267	121803906	-	0	0	0	0	0	0	0	0	0	0
NHEK	CGA+Tau	SYDE1	ENSG00000105137.13	51.2841	-0.549621	0.336074	-0.792345	0.281457	-2.81515	0.00487539	0.0359249	protein_coding	chr19	15107401	15114985	+	0	0	0	0	0	0	0	0	0	0
NHEK	CGA+Tau	DCUN1D5	ENSG00000137692.12	2075.86	-0.200223	0.0801696	-0.228329	0.0811137	-2.81492	0.00487892	0.0359249	protein_coding	chr11	103050686	103092194	-	0	0	0	0	0	0	0	0	0	0
NHEK	CGA+Tau	ENSG00000248751	ENSG00000248751.6	71.154	-0.642999	0.437325	-0.965869	0.343137	-2.81482	0.00488045	0.0359249	protein_coding	chr22	30285238	30299482	-	0	1	0	0	0	0	0	0	0	0
NHEK	CGA+Tau	MRFAP1L2	ENSG00000170846.17	321.69	0.316029	0.145474	0.395211	0.140424	2.81442	0.00488657	0.0359325	protein_coding	chr4	6663396	6676755	+	0	0	0	0	0	0	0	0	0	0
NHEK	CGA+Tau	LINC01189	ENSG00000232827.4	109.862	0.493494	0.282245	0.68935	0.244923	2.81456	0.00488441	0.0359325	lncRNA	chr9	62289656	62538917	+	0	0	0	0	0	0	0	0	0	0
NHEK	CGA+Tau	RAB3GAP2	ENSG00000118873.17	6154.52	-0.16067	0.0615008	-0.176088	0.0625914	-2.81329	0.00490371	0.0359642	protein_coding	chr1	220148293	220272529	-	0	0	0	0	0	0	0	0	0	0
NHEK	CGA+Tau	PHAX	ENSG00000164902.14	3827.29	-0.216723	0.0881705	-0.249921	0.0888253	-2.81362	0.0048987	0.0359642	protein_coding	chr5	126600925	126627252	+	0	0	0	0	0	0	0	0	0	0
NHEK	CGA+Tau	JUP	ENSG00000173801.17	34737	0.244775	0.101547	0.285216	0.101383	2.81325	0.00490438	0.0359642	protein_coding	chr17	41754604	41786931	-	0	0	0	0	0	0	0	0	0	0
NHEK	CGA+Tau	TMEM80	ENSG00000177042.16	327.351	0.307091	0.139768	0.381436	0.135597	2.81302	0.0049078	0.0359642	protein_coding	chr11	695591	705028	+	0	0	0	0	0	0	0	0	0	0
NHEK	CGA+Tau	LAMA2	ENSG00000196569.14	263.178	-0.417932	0.219442	-0.56098	0.199387	-2.81353	0.00490016	0.0359642	protein_coding	chr6	128883138	129516566	+	0	0	0	0	0	0	0	0	0	0
NHEK	CGA+Tau	LINC02917	ENSG00000239941.2	31.0258	0.686965	0.479439	1.04212	0.370471	2.81296	0.00490873	0.0359642	lncRNA	chr3	152040823	152205627	-	0	1	0	0	0	0	0	0	0	0
NHEK	CGA+Tau	ENSG00000281195	ENSG00000281195.1	112.994	0.537864	0.326725	0.772049	0.27438	2.8138	0.004896	0.0359642	lncRNA	chr2	71373938	71376320	+	0	0	0	0	0	0	0	0	0	0
NHEK	CGA+Tau	HCP5	ENSG00000206337.13	80.7525	-0.456034	0.251688	-0.627855	0.223268	-2.81212	0.00492165	0.0360215	lncRNA	chr6	31463144	31494470	+	0	0	0	0	0	1	1	0	0	0
NHEK	CGA+Tau	ENSG00000261512	ENSG00000261512.3	109.709	-0.542718	0.331221	-0.780863	0.277666	-2.81224	0.00491981	0.0360215	lncRNA	chr16	46622861	46624451	-	0	0	0	0	0	0	0	0	0	0
NHEK	CGA+Tau	ZC3HC1	ENSG00000091732.18	412.421	-0.277495	0.121905	-0.337246	0.119962	-2.81127	0.00493459	0.0360974	protein_coding	chr7	130018287	130051401	-	0	0	0	0	0	0	0	0	0	0
NHEK	CGA+Tau	PLRG1	ENSG00000171566.12	4701.46	-0.229424	0.0993778	-0.279979	0.0996448	-2.80977	0.00495769	0.0362477	protein_coding	chr4	154535005	154550400	-	0	0	0	0	0	0	0	0	0	0
NHEK	CGA+Tau	PHF21A	ENSG00000135365.17	545.957	0.354067	0.172347	0.457028	0.16267	2.80955	0.00496113	0.036254	protein_coding	chr11	45929319	46121454	-	0	0	0	0	0	0	0	0	0	0
NHEK	CGA+Tau	YAE1	ENSG00000241127.8	504.428	-0.340925	0.161737	-0.43251	0.154034	-2.80789	0.0049867	0.036422	protein_coding	chr7	39566385	39610320	+	0	0	0	0	0	0	0	0	0	0
NHEK	CGA+Tau	BLNK	ENSG00000095585.18	787.366	0.250417	0.106247	0.29699	0.105803	2.80702	0.00500017	0.0364937	protein_coding	chr10	96189171	96271587	-	0	0	0	0	0	0	0	0	0	0
NHEK	CGA+Tau	TRAFD1	ENSG00000135148.12	3195.46	0.22307	0.0915306	0.258342	0.0920374	2.80693	0.00500168	0.0364937	protein_coding	chr12	112125538	112153604	+	0	0	0	0	0	0	0	0	0	0
NHEK	CGA+Tau	ZNF280C	ENSG00000056277.16	171.537	-0.381769	0.192941	-0.502669	0.179148	-2.80588	0.00501788	0.036574	protein_coding	chrX	130202707	130268899	-	0	0	0	0	0	0	0	0	0	0
NHEK	CGA+Tau	MRPL50	ENSG00000136897.8	2078.1	-0.32326	0.148995	-0.402115	0.143306	-2.80599	0.00501621	0.036574	protein_coding	chr9	101387633	101398618	-	0	0	0	0	0	0	0	0	0	0
NHEK	CGA+Tau	HSD17B2	ENSG00000086696.11	33.282	-0.694233	0.501978	-1.06888	0.38119	-2.80405	0.00504656	0.0367451	protein_coding	chr16	82035004	82098534	+	0	1	0	0	0	0	0	0	0	0
NHEK	CGA+Tau	ZNF829	ENSG00000185869.15	384.244	-0.281326	0.125132	-0.344601	0.122887	-2.80421	0.005044	0.0367451	protein_coding	chr19	36888124	36916291	-	0	0	0	0	0	0	0	0	0	0
NHEK	CGA+Tau	SPA17	ENSG00000064199.7	500.581	-0.269809	0.117587	-0.325504	0.116138	-2.80273	0.00506718	0.0368621	protein_coding	chr11	124673844	124697518	+	0	0	0	0	0	0	0	0	0	0
NHEK	CGA+Tau	OTUD6B	ENSG00000155100.11	973.694	-0.29126	0.130908	-0.358541	0.127928	-2.80269	0.00506785	0.0368621	protein_coding	chr8	91070196	91087095	+	0	0	0	0	0	0	0	0	0	0
NHEK	CGA+Tau	DCAF13	ENSG00000164934.15	4236.24	-0.278986	0.123446	-0.340033	0.121355	-2.80196	0.0050793	0.0369263	protein_coding	chr8	103414714	103443453	+	0	0	0	0	0	0	0	0	0	0
NHEK	CGA+Tau	BCL2L11	ENSG00000153094.26	66.4179	0.569548	0.360249	0.83053	0.296457	2.80152	0.00508631	0.0369504	protein_coding	chr2	111119378	111168444	+	0	0	0	1	0	0	1	0	0	0
NHEK	CGA+Tau	LURAP1L	ENSG00000153714.6	1339.53	0.251511	0.107024	0.298414	0.106522	2.80142	0.00508785	0.0369504	protein_coding	chr9	12775020	12823060	+	0	0	0	0	0	0	0	0	0	0
NHEK	CGA+Tau	WDR77	ENSG00000116455.14	2913.62	-0.242617	0.102625	-0.287042	0.10249	-2.80068	0.00509956	0.0370164	protein_coding	chr1	111439890	111449256	-	0	0	0	0	0	0	0	0	0	0
NHEK	CGA+Tau	DGLUCY	ENSG00000133943.21	146.309	0.371117	0.185192	0.484741	0.173117	2.80007	0.00510915	0.0370606	protein_coding	chr14	91060333	91225632	+	0	0	0	0	0	0	0	0	0	0
NHEK	CGA+Tau	SEPTIN10	ENSG00000186522.15	3704.56	0.205403	0.0833081	0.235727	0.0841893	2.79996	0.0051109	0.0370606	protein_coding	chr2	109542799	109614143	-	0	0	0	0	0	0	0	0	0	0
NHEK	CGA+Tau	SREBF1	ENSG00000072310.18	1297.24	0.330256	0.156357	0.418767	0.149587	2.79949	0.00511833	0.0370954	protein_coding	chr17	17810399	17837002	-	0	0	0	1	0	0	1	0	0	0
NHEK	CGA+Tau	FAT2	ENSG00000086570.13	19310.3	0.283442	0.120212	0.330322	0.118022	2.79883	0.0051288	0.0371522	protein_coding	chr5	151504092	151591331	-	0	0	0	0	0	0	0	0	0	0
NHEK	CGA+Tau	EIF2S2	ENSG00000125977.7	15310.3	-0.25083	0.106961	-0.297931	0.106465	-2.79838	0.00513592	0.0371847	protein_coding	chr20	34088309	34112243	-	0	0	0	0	0	1	1	0	0	0
NHEK	CGA+Tau	STIP1	ENSG00000168439.17	5648.47	-0.202454	0.0815406	-0.230728	0.0824682	-2.79779	0.00514542	0.0372344	protein_coding	chr11	64185272	64204543	+	0	0	0	0	0	0	0	0	0	0
NHEK	CGA+Tau	WSB2	ENSG00000176871.9	3972.76	-0.21044	0.085719	-0.241987	0.0865142	-2.79708	0.00515666	0.037285	protein_coding	chr12	118032687	118062430	-	0	0	0	0	0	0	0	0	0	0
NHEK	CGA+Tau	PAXIP1-DT	ENSG00000273344.3	110.525	0.421271	0.224884	0.569629	0.203656	2.79702	0.0051577	0.037285	lncRNA	chr7	155002548	155011785	+	0	0	0	0	0	0	0	0	0	0
NHEK	CGA+Tau	MAP3K7	ENSG00000135341.19	3287.51	-0.195522	0.078161	-0.221389	0.079177	-2.79613	0.00517178	0.0372994	protein_coding	chr6	90513573	90587086	-	0	0	1	0	0	0	1	0	0	0
NHEK	CGA+Tau	FAM171B	ENSG00000144369.14	1076.73	0.244765	0.103393	0.288451	0.10316	2.79616	0.00517135	0.0372994	protein_coding	chr2	186694060	186765959	+	0	0	0	0	0	0	0	0	0	0
NHEK	CGA+Tau	NDRG2	ENSG00000165795.25	495.248	0.321478	0.15071	0.405277	0.144941	2.79616	0.00517143	0.0372994	protein_coding	chr14	21016763	21070872	-	0	0	0	0	0	0	0	0	0	0
NHEK	CGA+Tau	MAML3	ENSG00000196782.13	167.452	0.384149	0.195628	0.507019	0.181295	2.79665	0.00516357	0.0372994	protein_coding	chr4	139716753	140154184	-	0	0	0	0	0	0	0	0	0	0
NHEK	CGA+Tau	SLC25A25-AS1	ENSG00000234771.3	56.3312	0.584167	0.381265	0.864123	0.30905	2.79606	0.00517291	0.0372994	lncRNA	chr9	128108581	128118693	-	0	0	0	0	0	0	0	0	0	0
NHEK	CGA+Tau	ARHGEF2	ENSG00000116584.22	902.32	-0.277217	0.123044	-0.338378	0.121027	-2.79588	0.00517587	0.0373017	protein_coding	chr1	155946851	156007070	-	0	0	0	0	0	0	0	0	0	0
NHEK	CGA+Tau	ESPN	ENSG00000187017.18	45.9014	0.69136	0.511922	1.07221	0.383674	2.7946	0.00519644	0.0374308	protein_coding	chr1	6424776	6461367	+	0	1	0	0	0	0	0	0	0	0
NHEK	CGA+Tau	POP4	ENSG00000105171.10	2288.76	-0.274039	0.120342	-0.331377	0.118608	-2.79389	0.00520777	0.0374741	protein_coding	chr19	29606283	29617237	+	0	0	0	0	0	0	0	0	0	0
NHEK	CGA+Tau	LINC00115	ENSG00000225880.7	273.745	0.346987	0.1684	0.445741	0.159535	2.79401	0.0052059	0.0374741	lncRNA	chr1	586945	827989	-	0	0	0	0	0	0	0	0	0	0
NHEK	CGA+Tau	PCMTD1	ENSG00000168300.14	4337.17	0.225059	0.093211	0.261644	0.0936684	2.7933	0.00521733	0.0375238	protein_coding	chr8	51817575	51899186	-	0	0	0	0	0	1	1	0	0	0
NHEK	CGA+Tau	MFN1	ENSG00000171109.19	5476.95	-0.221416	0.0915692	-0.257141	0.0921323	-2.79099	0.00525466	0.037773	protein_coding	chr3	179347709	179394936	+	0	0	0	1	0	0	1	0	0	0
NHEK	CGA+Tau	ACE2	ENSG00000130234.13	273.821	0.3179	0.148843	0.400226	0.143408	2.79083	0.00525739	0.0377734	protein_coding	chrX	15494566	15607236	-	0	0	0	0	0	0	0	0	0	0
NHEK	CGA+Tau	B3GALT4	ENSG00000235863.4	69.9278	0.488992	0.285776	0.690026	0.247302	2.79021	0.00526731	0.0378235	protein_coding	chr6	33277123	33284832	+	0	0	0	0	0	0	0	0	0	0
NHEK	CGA+Tau	A1BG-AS1	ENSG00000268895.6	73.5317	-0.482151	0.279847	-0.678807	0.243294	-2.79007	0.00526972	0.0378235	lncRNA	chr19	58347718	58355455	+	0	0	0	0	0	0	0	0	0	0
NHEK	CGA+Tau	BUD31	ENSG00000106245.11	2835.72	-0.271485	0.121368	-0.333732	0.119653	-2.78917	0.00528433	0.0379091	protein_coding	chr7	99408641	99419616	+	0	0	0	0	0	1	1	0	0	0
NHEK	CGA+Tau	XCR1	ENSG00000173578.9	52.7635	0.653476	0.466255	0.999885	0.358544	2.78874	0.00529134	0.0379401	protein_coding	chr3	46016990	46085825	-	0	1	0	0	0	0	0	0	0	0
NHEK	CGA+Tau	MIR646HG	ENSG00000228340.9	211.212	-0.464234	0.264004	-0.645419	0.231459	-2.78848	0.00529566	0.0379518	lncRNA	chr20	60047154	60653784	+	0	0	0	0	0	0	0	0	0	0
NHEK	CGA+Tau	SUN2	ENSG00000100242.16	1365.6	0.263723	0.113256	0.312723	0.11219	2.78743	0.00531283	0.0380169	protein_coding	chr22	38733290	38794143	-	0	0	0	0	0	0	0	0	0	0
NHEK	CGA+Tau	MTCL1	ENSG00000168502.18	576.613	0.314036	0.146457	0.39393	0.141311	2.78768	0.00530877	0.0380169	protein_coding	chr18	8705556	8832778	+	0	0	0	0	0	0	0	0	0	0
NHEK	CGA+Tau	SELENOW	ENSG00000178980.16	9662.14	-0.276127	0.122752	-0.33673	0.120803	-2.78743	0.00531272	0.0380169	protein_coding	chr19	47778677	47784686	+	0	0	0	0	0	0	0	0	0	0
NHEK	CGA+Tau	SPTLC2	ENSG00000100596.8	4680.66	-0.181871	0.0719487	-0.203658	0.0730768	-2.78691	0.00532135	0.0380586	protein_coding	chr14	77505997	77616637	-	0	0	0	0	0	0	0	0	0	0
NHEK	CGA+Tau	ZNF846	ENSG00000196605.7	460.688	0.262551	0.114456	0.315806	0.113361	2.78584	0.0053389	0.0381648	protein_coding	chr19	9751993	9793180	-	0	0	0	0	0	0	0	0	0	0
NHEK	CGA+Tau	RFXANK	ENSG00000064490.14	721.631	-0.288144	0.130316	-0.355101	0.127494	-2.78525	0.00534872	0.0382156	protein_coding	chr19	19192229	19201869	+	0	0	0	0	0	0	0	0	0	0
NHEK	CGA+Tau	GLTP	ENSG00000139433.11	22974.4	0.219066	0.0906661	0.254206	0.091297	2.78439	0.00536283	0.038297	protein_coding	chr12	109850945	109880541	-	0	0	0	0	0	0	0	0	0	0
NHEK	CGA+Tau	HUS1	ENSG00000136273.14	1148.71	-0.23175	0.0973938	-0.271708	0.0976544	-2.78234	0.00539687	0.0385206	protein_coding	chr7	47961882	47979615	-	0	0	0	0	0	0	0	0	0	0
NHEK	CGA+Tau	CHN2	ENSG00000106069.26	152.612	-0.371539	0.189194	-0.490392	0.176279	-2.78191	0.00540406	0.0385524	protein_coding	chr7	29146547	29514328	+	0	0	0	0	0	0	0	0	0	0
NHEK	CGA+Tau	HCCS	ENSG00000004961.15	1607.95	-0.251976	0.108758	-0.300981	0.1082	-2.78172	0.00540715	0.038555	protein_coding	chrX	11111301	11123086	+	0	0	0	0	0	0	0	0	0	0
NHEK	CGA+Tau	COMMD2	ENSG00000114744.9	1943.28	-0.247014	0.10602	-0.293967	0.1057	-2.78115	0.00541673	0.0386037	protein_coding	chr3	149738472	149752495	-	0	0	0	0	0	0	0	0	0	0
NHEK	CGA+Tau	DDX24	ENSG00000089737.19	5482.58	-0.158717	0.0616125	-0.174426	0.0627489	-2.77974	0.0054402	0.0387515	protein_coding	chr14	94048287	94081202	-	0	0	0	0	0	0	0	0	0	0
NHEK	CGA+Tau	NCKIPSD	ENSG00000213672.8	341.389	0.301605	0.139493	0.376416	0.135495	2.77809	0.00546801	0.0389299	protein_coding	chr3	48673844	48686364	-	0	0	0	0	0	1	1	0	0	0
NHEK	CGA+Tau	CAMK2D	ENSG00000145349.20	3779.06	-0.20115	0.0806525	-0.226655	0.0816283	-2.77667	0.00549184	0.0390798	protein_coding	chr4	113418054	113761927	-	0	0	0	0	0	0	0	0	0	0
NHEK	CGA+Tau	FGF11	ENSG00000161958.11	1938.84	0.228517	0.0958435	0.267076	0.0962053	2.7761	0.00550152	0.0390896	protein_coding	chr17	7438273	7444937	+	0	0	0	0	0	0	0	0	0	0
NHEK	CGA+Tau	LINC00370	ENSG00000223617.4	532.906	0.38051	0.196425	0.504722	0.181801	2.77624	0.00549918	0.0390896	lncRNA	chr13	109265416	109307831	+	0	0	0	0	0	0	0	0	0	0
NHEK	CGA+Tau	ENSG00000288902	ENSG00000288902.3	154.01	0.406691	0.217509	0.549599	0.197972	2.77614	0.0055008	0.0390896	lncRNA	chr2	219940680	220870826	+	0	0	0	0	0	0	0	0	0	0
NHEK	CGA+Tau	PCYT1B	ENSG00000102230.14	116.166	0.415114	0.224778	0.564506	0.20339	2.77549	0.00551184	0.0391432	protein_coding	chrX	24558087	24672677	-	0	0	0	0	0	0	0	0	0	0
NHEK	CGA+Tau	DENND4C	ENSG00000137145.21	5437.56	0.224519	0.0933919	0.260471	0.0938798	2.77452	0.00552833	0.0392397	protein_coding	chr9	19230435	19374281	+	0	0	0	0	0	0	0	0	0	0
NHEK	CGA+Tau	SNHG19	ENSG00000260260.4	202.615	0.355123	0.17687	0.46227	0.166622	2.77436	0.00553098	0.0392397	lncRNA	chr16	2151103	2155672	-	0	0	0	0	0	0	0	0	0	0
NHEK	CGA+Tau	NAA10	ENSG00000102030.16	1204.45	-0.230352	0.0971806	-0.270286	0.0975009	-2.77214	0.00556896	0.0394875	protein_coding	chrX	153929225	153935080	-	0	0	0	0	0	0	0	0	0	0
NHEK	CGA+Tau	CPT2	ENSG00000157184.7	1284.09	0.252605	0.109537	0.302001	0.108947	2.77199	0.00557152	0.0394875	protein_coding	chr1	53196792	53214197	+	0	0	0	0	0	0	0	0	0	0
NHEK	CGA+Tau	RSL24D1	ENSG00000137876.11	5117.47	-0.278499	0.12887	-0.350633	0.126532	-2.7711	0.00558674	0.0395756	protein_coding	chr15	55180806	55197049	-	0	0	0	0	0	0	0	0	0	0
NHEK	CGA+Tau	BCAS2	ENSG00000116752.6	2667.53	-0.226171	0.0965846	-0.268782	0.0970358	-2.76993	0.00560691	0.0396985	protein_coding	chr1	114567557	114581629	-	0	0	0	0	0	0	0	0	0	0
NHEK	CGA+Tau	PCMTD1-DT	ENSG00000228801.9	94.647	0.406489	0.218035	0.549839	0.1986	2.76857	0.00563035	0.0398445	lncRNA	chr8	51899229	52022974	+	0	0	0	0	0	1	1	0	0	0
NHEK	CGA+Tau	ZNF415	ENSG00000170954.12	313.855	-0.304809	0.142612	-0.382658	0.13823	-2.76826	0.00563565	0.039862	protein_coding	chr19	53107879	53133077	-	0	0	0	0	0	0	0	0	0	0
NHEK	CGA+Tau	SLC1A2	ENSG00000110436.13	51.9297	0.531705	0.336283	0.776537	0.280556	2.76785	0.00564274	0.039879	protein_coding	chr11	35251205	35420063	-	0	0	0	0	0	0	0	0	0	0
NHEK	CGA+Tau	TUBG1	ENSG00000131462.9	1231.12	-0.251296	0.109215	-0.300772	0.108669	-2.76779	0.00564371	0.039879	protein_coding	chr17	42609641	42615238	+	0	0	0	0	0	0	0	0	0	0
[truncated: 4,394 more rows]

## Sheet: Table S2
Supplemental Table S2. Number of genes tested for differential expression in each cell type.
Abbreviations: NHEK, normal human epidermal keratinocytes; HM, human melanocytes; HF, human fibroblats.
Cell type	Total	Protein coding	lncRNA	miscRNA	ribozyme	scRNA	scaRNA	snoRNA	snRNA	Mt_rRNA
NHEK	14111	12388	1708	3	1	1	2	7	1	0
HM	13986	12122	1850	5	1	0	2	5	1	0
HF	14436	12469	1948	4	0	1	4	8	1	1

## Sheet: Table S3
Supplemental Table S3. Differentially expressed genes (adjusted P-value < 0.05 and |log2 fold-change| > 1, or |log2 fold-change| > 0.585 with supporting evidence from the CMap database).
Abbreviations: log2FC, Bayesian shrinkage estimator for log fold change on a base-2 scale; CMap, Connectivity Map; ModZ, modified Z-score; CGA, chlorogenic acid; Tau, taurine; CGA+Tau, combined treatment; NHEK, normal human epidermal keratinocytes; HM, human melanocytes; HF, human fibroblats; pvalue, P-value; padj, adjusted P-value using Benjamini–Hochberg multiple correction for tested genes in …
gene_name	gene_id	gene_type	|log2FC| > 1	|log2FC| > 0.585 and CMap validation	AR-DEG	CMap ModZ (10µM)	CMap ModZ (3.33µM)	CMap ModZ (1.11µM)	CMap ModZ (0.37µM)	CMap ModZ (0.125µM)	CMap ModZ (0.04µM)	CHR	Start	End	NHEK_CGA+Tau_log2FoldChange.apeglm	NHEK_CGA+Tau_lfcSE.apeglm	NHEK_CGA+Tau_L95	NHEK_CGA+Tau_U95	NHEK_CGA+Tau_log2FoldChange	NHEK_CGA+Tau_lfcSE	NHEK_CGA+Tau_stat	NHEK_CGA+Tau_pvalue	NHEK_CGA+Tau_padj	NHEK_CGA_log2FoldChange.apeglm	NHEK_CGA_lfcSE.apeglm	NHEK_CGA_L95	NHEK_CGA_U95	NHEK_CGA_log2FoldChange	NHEK_CGA_lfcSE	NHEK_CGA_stat	NHEK_CGA_pvalue	NHEK_CGA_padj	NHEK_Tau_log2FoldChange.apeglm	NHEK_Tau_lfcSE.apeglm	NHEK_Tau_L95	NHEK_Tau_U95	NHEK_Tau_log2FoldChange	NHEK_Tau_lfcSE	NHEK_Tau_stat	NHEK_Tau_pvalue	NHEK_Tau_padj	HM_CGA+Tau_log2FoldChange.apeglm	HM_CGA+Tau_lfcSE.apeglm	HM_CGA+Tau_L95	HM_CGA+Tau_U95	HM_CGA+Tau_log2FoldChange	HM_CGA+Tau_lfcSE	HM_CGA+Tau_stat	HM_CGA+Tau_pvalue
DUSP6	ENSG00000139318.8	protein coding	yes	no	yes	1.05179	-0.100026	0.318076	-0.535409	-0.723512	0.624587	chr12	89347235	89352501	-1.55519	0.120729	-1.79181	-1.31856	-1.57335	0.120029	-13.1082	2.95676e-39	1.39076e-35	-1.35988	0.120928	-1.59689	-1.12286	-1.38079	0.120009	-11.5058	1.23374e-30	3.48186e-27	-0.305029	0.13614	-0.571859	-0.0381989	-0.390421	0.119585	-3.26481	0.00109538	0.0638715	0.0563864	0.0681726	-0.0772294	0.190002	0.0747324	0.0778969	0.959376	0.337369
EMP3	ENSG00000142227.12	protein coding	yes	no	yes	-0.22379	0.167776	-0.244725	-0.247202	-0.0270915	-0.333689	chr19	48321310	48330559	-1.13392	0.194235	-1.51462	-0.75323	-1.19478	0.189502	-6.30481	2.88549e-10	2.75116e-08	-0.668599	0.200238	-1.06106	-0.27614	-0.766547	0.186969	-4.09986	4.13394e-05	0.00174653	-0.0457755	0.084506	-0.211404	0.119853	-0.308447	0.183469	-1.68119	0.0927255	0.560865	0.071477	0.0909883	-0.106857	0.249811	0.12528	0.112217	1.1164	0.264249
IGFBP3	ENSG00000146674.16	protein coding	yes	no	yes	-0.598074	-0.52674	-0.207206	-0.0291302	0.170683	0.27832	chr7	45912245	45921874	1.33512	0.352484	0.64426	2.02597	1.49351	0.331745	4.50199	6.73203e-06	0.00021663	1.14987	0.362189	0.439993	1.85975	1.33578	0.332152	4.02159	5.78076e-05	0.00229781	0.00809739	0.0679646	-0.125111	0.141306	0.199313	0.334582	0.595707	0.551371	0.893365	0.00814723	0.103366	-0.194447	0.210742	0.0312405	0.204276	0.152933	0.878451
NT5E	ENSG00000135318.12	protein coding	yes	no	yes	-0.612629	0.965653	-0.517705	0.393101	-0.377318	0.035947	chr6	85449584	85495791	-1.05428	0.119647	-1.28878	-0.819772	-1.07993	0.118357	-9.12432	7.21884e-20	2.48451e-17	-0.892498	0.120236	-1.12816	-0.656841	-0.923891	0.11836	-7.8058	5.91273e-15	1.73822e-12	-0.37113	0.129154	-0.624268	-0.117993	-0.44174	0.118003	-3.74346	0.000181502	0.0176633	-0.0582496	0.071392	-0.198175	0.0816761	-0.0848373	0.0825109	-1.0282	0.303858
ADAMTS1	ENSG00000154734.16	protein coding	yes	no	yes	-1.09475	-0.438068	-1.00779	-0.139481	0.586548	0.142813	chr21	26835755	26845409	-1.20055	0.106167	-1.40863	-0.992466	-1.21889	0.105441	-11.5599	6.57632e-31	1.03109e-27	-1.05	0.106429	-1.2586	-0.841402	-1.07122	0.105445	-10.159	3.02237e-24	3.28067e-21	-0.385688	0.112427	-0.60604	-0.165335	-0.439612	0.105258	-4.17652	2.96006e-05	0.00444356	-0.0383381	0.0725133	-0.180462	0.103785	-0.0570049	0.0876813	-0.650137	0.515604
RNU2-2P	ENSG00000222328.1	snRNA	yes	no	no	NA	NA	NA	NA	NA	NA	chr11	62841619	62841809	-0.0424574	0.167285	-0.370331	0.285416	-0.410092	0.503589	-0.81434	0.41545	0.645449	0.000276921	0.11889	-0.232742	0.233296	0.00342702	0.498425	0.00687569	0.994514	0.99893	-0.00977006	0.0691007	-0.145205	0.125665	-0.542969	0.510362	-1.06389	0.287378	0.771485	NA	NA	NA	NA	NA	NA	NA	NA
MIR99AHG	ENSG00000215386.16	lncRNA	yes	no	no	NA	NA	NA	NA	NA	NA	chr21	15928296	16646364	1.0032	0.308448	0.398651	1.60775	1.15762	0.286996	4.03357	5.49361e-05	0.00120373	0.669739	0.350244	-0.0167265	1.35621	0.906607	0.29153	3.10982	0.001872	0.0337366	0.0338715	0.0791996	-0.121357	0.1891	0.593379	0.295711	2.00662	0.0447904	0.444014	-0.0227029	0.107525	-0.233449	0.188043	-0.101249	0.223259	-0.453507	0.650184
THBS2	ENSG00000186340.17	protein coding	yes	no	yes	-0.270163	-0.120292	-1.06903	0.608171	-0.421215	0.997814	chr6	169215780	169254050	-1.07396	0.100072	-1.2701	-0.877824	-1.09169	0.0993356	-10.9899	4.27232e-28	5.02389e-25	-0.901449	0.10043	-1.09829	-0.704609	-0.922682	0.0993331	-9.28877	1.56077e-20	1.1012e-17	-0.357445	0.106012	-0.565225	-0.149665	-0.412108	0.0992256	-4.15325	3.27791e-05	0.00467219	0.344665	0.0791458	0.189542	0.499788	0.372439	0.0771577	4.82699	1.38613e-06
FST	ENSG00000134363.12	protein coding	yes	no	yes	-0.219644	0.968722	0.234248	-0.103059	0.314831	-0.828686	chr5	53480626	53487134	-1.26818	0.102724	-1.46951	-1.06684	-1.28361	0.10212	-12.5696	3.10332e-36	8.75818e-33	-1.05076	0.102945	-1.25253	-0.848991	-1.06982	0.102032	-10.4852	1.0108e-25	1.42635e-22	-0.602008	0.104191	-0.806219	-0.397797	-0.635612	0.101424	-6.26689	3.68328e-10	4.96224e-07	0.0708491	0.111288	-0.147272	0.28897	0.179149	0.160096	1.11901	0.263136
ETV1	ENSG00000006468.15	protein coding	yes	no	no	0.932281	0.737656	-0.14077	0.352886	-0.0657685	-0.964252	chr7	13891229	13991425	-1.22892	0.397128	-2.00727	-0.450562	-1.43866	0.365583	-3.93526	8.31068e-05	0.00167531	-0.116857	0.199453	-0.507778	0.274064	-0.783086	0.352212	-2.22334	0.026193	0.198182	-0.00374969	0.0674647	-0.135978	0.128479	-0.0957512	0.339193	-0.282291	0.77772	0.957737	0.0432252	0.0847753	-0.122931	0.209382	0.0778978	0.110837	0.702816	0.48217
IGFBP5	ENSG00000115461.5	protein coding	yes	no	yes	-0.613263	0.772607	1.31855	-0.389775	0.541947	0.0828581	chr2	216672105	216695549	1.27798	0.444839	0.406115	2.14985	1.52277	0.402726	3.78114	0.00015611	0.00273354	1.01475	0.483323	0.0674592	1.96205	1.32991	0.405437	3.2802	0.00103733	0.0222367	0.0117152	0.0692291	-0.123971	0.147402	0.432516	0.415873	1.04002	0.298331	0.77915	-0.171662	0.232504	-0.627362	0.284038	-0.483185	0.2291	-2.10906	0.0349394
ENSG00000244055	ENSG00000244055.3	lncRNA	yes	no	no	NA	NA	NA	NA	NA	NA	chr7	92457564	92519877	1.04487	0.281881	0.49239	1.59734	1.17299	0.266458	4.40216	1.07179e-05	0.000321104	0.670785	0.316796	0.0498755	1.29169	0.875399	0.271613	3.22297	0.0012687	0.0256745	0.413543	0.532471	-0.63008	1.45717	0.754203	0.273081	2.76183	0.00574779	0.171837	-0.036222	0.114795	-0.261217	0.188773	-0.202409	0.260283	-0.777652	0.436774
TUBA1B-AS1	ENSG00000258017.4	lncRNA	yes	no	no	NA	NA	NA	NA	NA	NA	chr12	49127782	49188484	NA	NA	NA	NA	NA	NA	NA	NA	NA	NA	NA	NA	NA	NA	NA	NA	NA	NA	NA	NA	NA	NA	NA	NA	NA	NA	NA	-0.161737	0.23789	-0.627992	0.304519	-0.524714	0.248258	-2.11359	0.0345505
BNIP3	ENSG00000176171.12	protein coding	yes	no	yes	-0.291298	0.188567	-0.0540076	0.291475	-0.03199	1.38676	chr10	131967684	131981967	0.0335391	0.0910083	-0.144834	0.211912	0.0456109	0.106738	0.427317	0.669148	0.832236	0.153121	0.104082	-0.0508761	0.357118	0.217468	0.10673	2.03754	0.0415955	0.258115	-0.000343199	0.0577798	-0.11359	0.112903	-0.00168313	0.106856	-0.0157514	0.987433	0.99713	1.08492	0.0846897	0.918931	1.25091	1.09706	0.0842292	13.0247	8.85677e-39
SERPINE2	ENSG00000135919.14	protein coding	yes	no	yes	-0.257787	0.488629	1.02635	0.550688	0.449362	0.733446	chr2	223975045	224039318	-1.06807	0.107943	-1.27963	-0.856502	-1.08981	0.107055	-10.1799	2.43724e-24	1.57885e-21	-0.932354	0.108306	-1.14463	-0.720078	-0.957349	0.107061	-8.9421	3.81854e-19	1.79612e-16	-0.612984	0.110151	-0.828875	-0.397093	-0.64973	0.106993	-6.07263	1.25835e-09	1.23177e-06	0.191191	0.0640036	0.065746	0.316636	0.213952	0.063505	3.36906	0.000754241
ENSG00000255639	ENSG00000255639.3	protein coding	yes	no	no	NA	NA	NA	NA	NA	NA	chr12	4649101	4774184	-0.100419	0.140111	-0.375032	0.174193	-0.19975	0.182135	-1.09672	0.272766	0.510602	0.0256336	0.103826	-0.177861	0.229128	0.0805617	0.181695	0.443389	0.657484	0.899182	0.000881608	0.0642667	-0.125079	0.126842	0.00732369	0.181914	0.0402591	0.967887	0.994383	NA	NA	NA	NA	NA	NA	NA	NA
UAP1	ENSG00000117143.14	protein coding	yes	no	no	1.00784	0.345272	-0.123415	0.0867214	0.759665	0.0343431	chr1	162561722	162601240	-1.02505	0.105643	-1.23211	-0.817997	-1.04536	0.104692	-9.98508	1.7715e-23	8.61987e-21	-0.75493	0.106403	-0.963477	-0.546383	-0.783038	0.104639	-7.4832	7.25333e-14	1.86094e-11	-0.271556	0.11699	-0.500853	-0.0422592	-0.341855	0.104448	-3.27295	0.00106431	0.0625771	-0.0266901	0.0788158	-0.181166	0.127786	-0.045478	0.10212	-0.445337	0.656077
BNC2	ENSG00000173068.19	protein coding	yes	no	yes	0.375359	-0.158635	-1.22793	-0.136301	-0.195118	-0.66718	chr9	16409503	16870843	1.11222	0.279415	0.564573	1.65986	1.23278	0.265652	4.64058	3.47439e-06	0.000126685	0.881084	0.294345	0.304179	1.45799	1.03863	0.269146	3.85898	0.000113863	0.00387162	0.0444953	0.0884914	-0.128945	0.217935	0.629899	0.274146	2.29767	0.0215804	0.330081	-0.10235	0.101612	-0.301506	0.0968068	-0.1741	0.116915	-1.48912	0.136456
NRG1	ENSG00000157168.22	protein coding	no	yes	yes	0.0622029	1.01848	-0.865552	0.737669	-2.06422	-0.522146	chr8	31639222	32855666	-0.764803	0.13404	-1.02752	-0.502089	-0.805986	0.131052	-6.1501	7.74338e-10	6.70348e-08	-0.679708	0.135321	-0.944932	-0.414483	-0.728013	0.131112	-5.55263	2.81411e-08	2.81631e-06	-0.08772	0.119394	-0.321728	0.146288	-0.255596	0.130802	-1.95407	0.0506932	0.461384	-0.0739291	0.115857	-0.301004	0.153145	-0.198651	0.16991	-1.16916	0.24234
NCALD	ENSG00000104490.18	protein coding	yes	no	no	0.0747602	0.87881	-0.543599	-0.701845	-0.0766362	1.18088	chr8	101686542	102124907	1.02019	0.421187	0.194676	1.8457	1.27492	0.370534	3.44077	0.000580072	0.00742103	0.893368	0.449917	0.0115465	1.77519	1.19261	0.372416	3.20237	0.00136301	0.0267876	0.0239097	0.073746	-0.12063	0.168449	0.716236	0.377013	1.89976	0.057464	0.481517	-0.253231	0.131313	-0.5106	0.00413805	-0.336764	0.122858	-2.74108	0.00612371
ENSG00000290792	ENSG00000290792.1	lncRNA	yes	no	no	NA	NA	NA	NA	NA	NA	chr1	149844498	149850937	1.0715	0.23117	0.618419	1.52459	1.16003	0.222459	5.21459	1.8422e-07	1.00368e-05	0.889578	0.238375	0.422371	1.35678	0.997407	0.224427	4.44423	8.82064e-06	0.000444529	0.787536	0.244877	0.307586	1.26749	0.913816	0.224925	4.06276	4.84957e-05	0.00633632	-0.0600931	0.109347	-0.274409	0.154223	-0.165948	0.168113	-0.987117	0.323585
FAM83D	ENSG00000101447.15	protein coding	yes	no	yes	NA	NA	NA	NA	NA	NA	chr20	38926312	38953106	0.705299	0.28386	0.148944	1.26165	0.87165	0.256299	3.40092	0.000671602	0.00827683	1.11854	0.266921	0.595387	1.6417	1.23077	0.25416	4.84251	1.28207e-06	8.41454e-05	0.843494	0.282352	0.290093	1.39689	0.996987	0.256552	3.8861	0.000101866	0.0113183	-0.403036	0.115675	-0.629756	-0.176316	-0.454583	0.110372	-4.11864	3.8111e-05
AK4	ENSG00000162433.15	protein coding	yes	no	yes	-0.251129	0.150264	0.050159	0.267951	-0.530321	1.21487	chr1	65147549	65232145	-0.16183	0.0943782	-0.346807	0.0231484	-0.200444	0.0983654	-2.03775	0.0415746	0.160158	-0.0612249	0.0818026	-0.221555	0.0991052	-0.0966347	0.0983844	-0.982216	0.325993	0.707898	-0.0548295	0.0732716	-0.198439	0.0887801	-0.1439	0.0983971	-1.46245	0.143619	0.642321	1.61745	0.0874263	1.44609	1.7888	1.62627	0.0871929	18.6515	1.22875e-77
LTB4R2	ENSG00000213906.10	protein coding	yes	no	no	NA	NA	NA	NA	NA	NA	chr14	24305734	24312053	0.198429	0.160392	-0.115935	0.512792	0.315045	0.168944	1.86479	0.0622107	0.208171	0.143014	0.154407	-0.159618	0.445646	0.307617	0.170314	1.80618	0.070891	0.348562	0.0818543	0.134015	-0.18081	0.344518	0.377178	0.169624	2.22362	0.0261742	0.358819	0.00608636	0.112405	-0.214223	0.226395	0.0527201	0.327961	0.160751	0.872289
SYT1	ENSG00000067715.15	protein coding	yes	no	no	0.227867	0.494545	-0.464495	-0.546148	-0.843016	-0.297801	chr12	78863993	79452008	-1.02306	0.141903	-1.30119	-0.744937	-1.05944	0.139632	-7.58741	3.2636e-14	5.61617e-12	-1.03998	0.142639	-1.31954	-0.760408	-1.07821	0.140179	-7.69165	1.45253e-14	4.183e-12	-0.255285	0.176525	-0.601268	0.0906979	-0.386485	0.13835	-2.79352	0.00521371	0.16349	-0.00209232	0.105557	-0.208981	0.204796	-0.00876534	0.225501	-0.0388704	0.968994
IER3	ENSG00000137331.12	protein coding	yes	no	no	0.0956489	0.244009	0.0992138	0.642577	0.22254	0.0765973	chr6	30743199	30744548	-1.06655	0.107792	-1.27782	-0.855281	-1.08711	0.106857	-10.1735	2.6034e-24	1.59724e-21	-0.96133	0.108137	-1.17327	-0.749386	-0.98451	0.10692	-9.2079	3.32575e-20	2.23474e-17	-0.00276547	0.0577103	-0.115876	0.110345	-0.00870635	0.106102	-0.0820567	0.934602	0.988299	0.565308	0.137664	0.295491	0.835125	0.623407	0.131829	4.72891	2.25728e-06
SLC2A5	ENSG00000142583.18	protein coding	yes	no	yes	0.498755	-0.300195	0.059797	0.620972	-0.506711	0.282833	chr1	9035106	9088478	1.50042	0.264995	0.981037	2.0198	1.58678	0.257956	6.15137	7.68166e-10	6.6911e-08	1.52017	0.266105	0.998614	2.04173	1.60733	0.258925	6.20771	5.37632e-10	7.29473e-08	1.29547	0.271195	0.763936	1.827	1.39944	0.260455	5.37306	7.74116e-08	3.13672e-05	NA	NA	NA	NA	NA	NA	NA	NA
OSER1-DT	ENSG00000223891.8	lncRNA	yes	no	no	NA	NA	NA	NA	NA	NA	chr20	44210907	44226450	1.06407	0.307599	0.461189	1.66695	1.21184	0.287741	4.21158	2.5359e-05	0.000652638	0.583082	0.374	-0.149944	1.31611	0.852238	0.292537	2.91327	0.00357666	0.0521925	0.0253194	0.0736213	-0.118976	0.169615	0.468956	0.297117	1.57836	0.114484	0.600402	-0.292855	0.19297	-0.671069	0.0853585	-0.437146	0.167586	-2.60849	0.00909437
ENC1	ENSG00000171617.16	protein coding	yes	no	no	0.406654	0.258087	0.404344	-0.0209888	0.315212	-0.0531671	chr5	74627406	74641424	-1.2979	0.0917349	-1.4777	-1.1181	-1.30924	0.0913191	-14.337	1.28536e-46	9.06886e-43	-1.36583	0.0917958	-1.54574	-1.18591	-1.37801	0.0914041	-15.076	2.3297e-51	1.64372e-47	-0.484332	0.0941964	-0.668954	-0.29971	-0.517082	0.0911394	-5.67352	1.3989e-08	9.39994e-06	-0.0718349	0.0675852	-0.204299	0.0606296	-0.0966413	0.0750057	-1.28845	0.197588
ADAM20	ENSG00000134007.5	protein coding	yes	no	no	-0.312012	0.455463	-0.326445	0.406199	-0.539535	-0.305877	chr14	70522358	70535015	1.12057	0.383871	0.368195	1.87294	1.32878	0.350008	3.79642	0.000146803	0.00260244	0.147199	0.267593	-0.377273	0.671671	0.874082	0.356783	2.4499	0.0142898	0.136337	0.018582	0.0711373	-0.120845	0.158009	0.51958	0.361929	1.43559	0.15112	0.648951	0.0220179	0.11846	-0.210159	0.254195	0.351107	0.465948	0.753534	0.451129
CDC42EP3	ENSG00000163171.8	protein coding	no	yes	yes	-2.02762	1.20794	-0.254347	-0.209026	-0.112999	-0.0690664	chr2	37641882	37738468	-0.642713	0.109422	-0.857177	-0.428249	-0.674611	0.107371	-6.28301	3.32087e-10	3.12106e-08	-0.601682	0.110318	-0.8179	-0.385463	-0.637706	0.107534	-5.93028	3.02427e-09	3.6076e-07	-0.202068	0.126705	-0.450405	0.0462701	-0.294362	0.107095	-2.74862	0.00598476	0.176676	-0.134991	0.0901161	-0.311616	0.041633	-0.188659	0.0937735	-2.01186	0.0442349
ANKRD37	ENSG00000186352.9	protein coding	yes	no	no	NA	NA	NA	NA	NA	NA	chr4	185396021	185400628	0.0414265	0.143932	-0.240675	0.323528	0.127256	0.247573	0.514016	0.607241	0.791061	0.0871232	0.144085	-0.195279	0.369525	0.368561	0.246505	1.49514	0.134878	0.474983	0.00937992	0.0670903	-0.122115	0.140874	0.131736	0.249581	0.527828	0.597619	0.905849	1.36319	0.135451	1.09771	1.62867	1.38862	0.134302	10.3396	4.66573e-25
FAR2	ENSG00000064763.12	protein coding	yes	no	no	-0.542308	0.20792	-0.104757	0.163199	-0.0510418	-0.13495	chr12	29149016	29341121	-1.22051	0.201403	-1.61525	-0.825765	-1.28174	0.1969	-6.50962	7.53431e-11	8.11578e-09	-1.11208	0.203553	-1.51104	-0.713126	-1.1816	0.197719	-5.97616	2.28461e-09	2.77914e-07	-0.308377	0.288578	-0.873981	0.257226	-0.521519	0.190069	-2.74384	0.00607244	0.178146	-0.0302906	0.0641552	-0.156032	0.0954512	-0.0416	0.0746842	-0.557012	0.577519
CBR3	ENSG00000159231.6	protein coding	yes	no	yes	0.272004	0.460498	-0.0497872	-0.613894	-1.33427	-0.786666	chr21	36135079	36146562	1.38154	0.431123	0.536556	2.22653	1.60323	0.398618	4.02196	5.77155e-05	0.0012453	1.09065	0.464491	0.180263	2.00103	1.37933	0.403045	3.42227	0.000621014	0.0149033	0.00973157	0.0687949	-0.125104	0.144567	0.376157	0.421257	0.89294	0.37189	0.823294	-0.098864	0.104738	-0.304148	0.10642	-0.177609	0.123427	-1.43898	0.150156
ENSG00000260578	ENSG00000260578.1	lncRNA	yes	no	no	NA	NA	NA	NA	NA	NA	chr18	67481791	67484966	0.138969	0.201064	-0.255109	0.533047	0.44626	0.291216	1.5324	0.125423	0.322201	0.0233126	0.11593	-0.203905	0.25053	0.160035	0.298657	0.535848	0.592064	0.872938	-0.00451766	0.0671998	-0.136227	0.127192	-0.0928574	0.303621	-0.305834	0.759731	0.953024	-1.34359	0.350273	-2.03011	-0.657068	-1.50469	0.330217	-4.55667	5.19713e-06
TMEM200A	ENSG00000164484.12	protein coding	yes	no	no	NA	NA	NA	NA	NA	NA	chr6	130366017	130443067	-1.2432	0.179614	-1.59524	-0.891166	-1.29175	0.176309	-7.32664	2.35992e-13	3.46884e-11	-1.16267	0.180598	-1.51664	-0.808707	-1.21559	0.176655	-6.88114	5.9374e-12	1.14771e-09	-0.604531	0.190124	-0.977166	-0.231896	-0.703576	0.174762	-4.02592	5.67534e-05	0.00715042	7.81411e-05	0.0911327	-0.178539	0.178695	0.00247323	0.141024	0.0175377	0.986008
ENSG00000302966	ENSG00000302966.1	lncRNA	yes	no	no	NA	NA	NA	NA	NA	NA	chr1	155227695	155234631	-0.0595831	0.170643	-0.394038	0.274872	-0.430429	0.433725	-0.992403	0.321001	0.561364	-0.0171925	0.119446	-0.251303	0.216918	-0.231452	0.433249	-0.534223	0.593187	0.873363	-0.00759126	0.0684573	-0.141765	0.126583	-0.310668	0.434062	-0.715722	0.474163	0.865148	0.00270997	0.118026	-0.228618	0.234038	0.0131054	0.763405	0.017167	0.986303
ENSG00000261324	ENSG00000261324.2	lncRNA	yes	no	no	NA	NA	NA	NA	NA	NA	chr12	14762504	14767931	1.02124	0.193753	0.641487	1.40098	1.08667	0.188077	5.77778	7.56947e-09	5.26913e-07	0.486273	0.214531	0.0657995	0.906747	0.618135	0.19042	3.24617	0.00116969	0.0242016	0.3726	0.252668	-0.12262	0.867821	0.555059	0.190658	2.91128	0.00359948	0.135808	0.0144217	0.108467	-0.19817	0.227014	0.075114	0.247075	0.304013	0.761118
PPFIA4	ENSG00000143847.16	protein coding	yes	no	no	-1.08125	0.428805	-0.787247	1.06328	0.314819	-0.137566	chr1	203026491	203078740	-0.0231184	0.16113	-0.338927	0.29269	-0.20079	0.470456	-0.426799	0.669525	0.832321	0.0544992	0.135193	-0.210474	0.319473	0.718772	0.448335	1.6032	0.10889	0.430888	0.0110703	0.0692181	-0.124595	0.146735	0.487597	0.453657	1.07481	0.282458	0.76664	1.41433	0.267273	0.890484	1.93817	1.50756	0.25925	5.81509	6.06018e-09
OTUD1	ENSG00000165312.7	protein coding	yes	no	no	NA	NA	NA	NA	NA	NA	chr10	23439075	23442377	1.01655	0.125614	0.770349	1.26275	1.04509	0.124014	8.42716	3.54142e-17	9.79863e-15	0.920126	0.126308	0.672567	1.16769	0.952382	0.124216	7.66716	1.75842e-14	4.95364e-12	0.0792469	0.105769	-0.128057	0.28655	0.234697	0.125008	1.87745	0.0604565	0.489906	-0.104855	0.118157	-0.33644	0.126729	-0.212775	0.142491	-1.49325	0.135371
CDH11	ENSG00000140937.14	protein coding	yes	no	no	0.265897	1.14509	0.23752	0.306881	-1.27384	-0.103625	chr16	64943753	65126112	-1.44045	0.188896	-1.81068	-1.07022	-1.48768	0.185981	-7.9991	1.25333e-15	2.63965e-13	-1.055	0.189037	-1.4255	-0.68449	-1.11744	0.18373	-6.08199	1.18704e-09	1.50903e-07	-0.766569	0.191581	-1.14206	-0.391077	-0.851042	0.18118	-4.69722	2.63726e-06	0.000581475	0.0229107	0.0859724	-0.145592	0.191414	0.0455478	0.120447	0.378155	0.705315
PDK1	ENSG00000152256.14	protein coding	yes	no	yes	-0.663279	0.902807	-0.703965	1.1608	-1.70667	0.689511	chr2	172555373	172608669	-0.0382115	0.101562	-0.23727	0.160847	-0.0591139	0.124469	-0.47493	0.634837	0.809816	0.0966482	0.104562	-0.10829	0.301586	0.173787	0.12424	1.3988	0.161873	0.519135	-0.0340158	0.0687895	-0.168841	0.100809	-0.135278	0.125235	-1.0802	0.280053	0.764185	1.3538	0.100914	1.15601	1.55158	1.36921	0.100381	13.6402	2.30976e-42
TUBB6	ENSG00000176014.13	protein coding	no	yes	no	-2.24427	-2.47007	-1.388	-1.3511	-1.35569	0.461918	chr18	12307669	12344320	-0.703774	0.113544	-0.926316	-0.481233	-0.735611	0.111495	-6.59768	4.17628e-11	4.75253e-09	-0.500129	0.115596	-0.726692	-0.273565	-0.544678	0.111488	-4.88555	1.0314e-06	6.89765e-05	-0.232135	0.130966	-0.488823	0.0245531	-0.325708	0.111436	-2.92282	0.00346881	0.133691	0.0634631	0.0959662	-0.124627	0.251553	0.106769	0.126342	0.845077	0.398068
TGM2	ENSG00000198959.12	protein coding	yes	no	yes	-0.306386	-0.286743	0.0294339	-0.0230894	0.791241	-0.391072	chr20	38127385	38166578	-1.20014	0.278872	-1.74672	-0.653562	-1.31478	0.266209	-4.9389	7.85638e-07	3.4972e-05	-1.35949	0.280788	-1.90982	-0.809155	-1.46633	0.270087	-5.4291	5.66398e-08	5.19041e-06	-0.0407458	0.0842769	-0.205926	0.124434	-0.543046	0.260444	-2.08507	0.0370626	0.419596	0.0840973	0.122618	-0.15623	0.324425	0.231906	0.174809	1.32662	0.184633
ETS1	ENSG00000134954.14	protein coding	yes	no	yes	0.195417	0.025154	0.00163068	-0.126524	-0.246396	0.368674	chr11	128458761	128587558	-1.05033	0.173313	-1.39002	-0.710642	-1.10285	0.169395	-6.51049	7.49053e-11	8.11578e-09	-0.932174	0.174812	-1.2748	-0.589547	-0.993215	0.169527	-5.85875	4.66362e-09	5.14128e-07	-0.0811487	0.132091	-0.340043	0.177745	-0.370107	0.168134	-2.20126	0.0277173	0.367229	-0.010891	0.0880869	-0.183538	0.161756	-0.023713	0.129508	-0.183101	0.854719
ENSG00000269938	ENSG00000269938.1	lncRNA	yes	no	no	NA	NA	NA	NA	NA	NA	chr12	123968023	123968579	NA	NA	NA	NA	NA	NA	NA	NA	NA	NA	NA	NA	NA	NA	NA	NA	NA	NA	NA	NA	NA	NA	NA	NA	NA	NA	NA	-1.08823	0.518206	-2.1039	-0.0725657	-1.42817	0.434513	-3.28682	0.00101324
SUV39H2-DT	ENSG00000272853.3	lncRNA	yes	no	no	NA	NA	NA	NA	NA	NA	chr10	14864021	14879668	NA	NA	NA	NA	NA	NA	NA	NA	NA	NA	NA	NA	NA	NA	NA	NA	NA	NA	NA	NA	NA	NA	NA	NA	NA	NA	NA	-1.03931	0.406413	-1.83587	-0.24276	-1.28248	0.359967	-3.56278	0.000366955
C5orf34-AS1	ENSG00000248554.2	lncRNA	yes	no	no	NA	NA	NA	NA	NA	NA	chr5	43483545	43545445	1.32694	0.404486	0.534159	2.11972	1.53175	0.375747	4.07655	4.57082e-05	0.00103659	0.0573612	0.13531	-0.207842	0.322564	0.596804	0.395986	1.50713	0.131776	0.470625	0.0265341	0.0752842	-0.12102	0.174089	0.820327	0.390346	2.10154	0.0355938	0.414908	0.0202165	0.116927	-0.208956	0.249389	0.252658	0.40905	0.617671	0.536792
PGLS-DT	ENSG00000269439.8	lncRNA	yes	no	no	NA	NA	NA	NA	NA	NA	chr19	17488990	17511889	0.00565309	0.155112	-0.298361	0.309667	0.0346558	0.387661	0.0893971	0.928766	0.971449	-0.0263341	0.12078	-0.263058	0.21039	-0.300027	0.398822	-0.752282	0.451882	0.793424	-0.00029629	0.0676581	-0.132904	0.132311	-0.00995998	0.391581	-0.0254353	0.979708	0.996518	-1.12473	0.478	-2.0616	-0.187873	-1.42378	0.414138	-3.43794	0.000586147
COMMD3-BMI1	ENSG00000269897.5	protein coding	yes	no	no	NA	NA	NA	NA	NA	NA	chr10	22316388	22329542	-0.0268933	0.147596	-0.316177	0.26239	-0.10399	0.285739	-0.363933	0.715908	0.862028	0.0429707	0.121404	-0.194976	0.280918	0.262838	0.284642	0.923399	0.355799	0.731881	0.00508469	0.0670428	-0.126317	0.136486	0.0920192	0.285468	0.322344	0.747192	0.950732	NA	NA	NA	NA	NA	NA	NA	NA
TMT1A	ENSG00000185432.12	protein coding	yes	no	no	0.266633	-0.728496	0.846973	-0.231558	1.54114	-0.167644	chr12	50923472	50932510	1.78363	0.169997	1.45044	2.11682	1.81494	0.168619	10.7636	5.11519e-27	4.51128e-24	1.59891	0.171018	1.26372	1.93409	1.63425	0.169209	9.65814	4.5402e-22	4.00417e-19	0.814597	0.178785	0.464184	1.16501	0.885322	0.171072	5.17516	2.2772e-07	7.47293e-05	-0.119306	0.131272	-0.376595	0.137983	-0.250927	0.153498	-1.63473	0.102105
ENSG00000287979	ENSG00000287979.2	lncRNA	yes	no	no	NA	NA	NA	NA	NA	NA	chr1	120844016	120850985	-0.37165	0.489099	-1.33027	0.586966	-0.822751	0.343715	-2.3937	0.0166795	0.0871072	-0.00337648	0.114971	-0.228716	0.221963	-0.0290849	0.333296	-0.0872645	0.930461	0.987464	-0.0076964	0.067903	-0.140784	0.125391	-0.191885	0.335399	-0.57211	0.567247	0.899232	1.11622	0.342091	0.445738	1.78671	1.29105	0.316487	4.07933	4.51655e-05
FAM229A	ENSG00000225828.2	protein coding	yes	no	no	NA	NA	NA	NA	NA	NA	chr1	32361270	32364278	1.00398	0.421582	0.177692	1.83026	1.26269	0.372028	3.39408	0.000688602	0.00839832	0.07284	0.146855	-0.21499	0.36067	0.68525	0.386121	1.7747	0.0759468	0.359988	0.0359043	0.0820261	-0.124864	0.196672	0.992596	0.379181	2.61773	0.00885159	0.214613	-0.0115207	0.113033	-0.233062	0.210021	-0.100101	0.330932	-0.302483	0.762284
GTF3C2-AS2	ENSG00000234072.2	lncRNA	yes	no	no	NA	NA	NA	NA	NA	NA	chr2	27356246	27367881	1.09855	0.392668	0.328939	1.86817	1.31828	0.35707	3.69194	0.000222552	0.00360141	0.0794876	0.15221	-0.218838	0.377814	0.68414	0.372533	1.83645	0.0662904	0.336757	0.822032	0.454518	-0.0688074	1.71287	1.13228	0.362621	3.12249	0.00179328	0.0881705	-0.0173277	0.11423	-0.241214	0.206558	-0.15619	0.338912	-0.460858	0.644901
PDC-AS1	ENSG00000229739.5	lncRNA	yes	no	no	NA	NA	NA	NA	NA	NA	chr1	186423481	186521147	1.01947	0.368607	0.29701	1.74192	1.22578	0.333707	3.67323	0.000239508	0.00382752	1.06591	0.369889	0.340936	1.79087	1.27101	0.334864	3.79561	0.00014728	0.00478862	0.00817266	0.0681019	-0.125305	0.14165	0.220377	0.350487	0.628774	0.529497	0.884771	-0.0474613	0.127913	-0.298167	0.203244	-0.593803	0.418189	-1.41994	0.155625
ENSG00000299773	ENSG00000299773.1	lncRNA	yes	no	no	NA	NA	NA	NA	NA	NA	chr22	26557237	26561624	-0.0186647	0.15963	-0.331534	0.294205	-0.151384	0.451021	-0.335647	0.737137	0.875273	0.0265577	0.121939	-0.212439	0.265554	0.365572	0.443486	0.824316	0.40976	0.766653	-0.00716657	0.0684784	-0.141382	0.127049	-0.327142	0.459488	-0.711971	0.476483	0.866381	0.0330031	0.121204	-0.204553	0.270559	0.433649	0.424475	1.02161	0.306964
PTGER4	ENSG00000171522.6	protein coding	yes	no	yes	-0.712461	-0.123223	-1.128	-1.11633	-0.641864	-1.02296	chr5	40679915	40693735	-1.07341	0.169632	-1.40588	-0.740936	-1.1231	0.166089	-6.76203	1.36076e-11	1.62726e-09	-1.15039	0.171638	-1.48679	-0.813985	-1.19924	0.168228	-7.12867	1.01345e-12	2.2345e-10	-0.330104	0.205599	-0.73307	0.0728618	-0.477654	0.162511	-2.93921	0.00329052	0.130056	-0.00288959	0.10693	-0.212468	0.206689	-0.01441	0.239641	-0.0601316	0.952051
PDE3B	ENSG00000152270.9	protein coding	yes	no	yes	-0.183985	0.16701	-0.291783	0.273322	0.113205	-0.347697	chr11	14643804	14872044	2.28058	0.31638	1.66048	2.90067	2.36403	0.312058	7.5756	3.57468e-14	6.07738e-12	1.95935	0.322898	1.32648	2.59222	2.05998	0.316265	6.51347	7.34344e-11	1.16431e-08	1.45985	0.336254	0.800801	2.11889	1.6002	0.321745	4.9735	6.57543e-07	0.000181933	-0.257446	0.0924098	-0.438566	-0.0763257	-0.30303	0.0892951	-3.39358	0.000689849
ENSG00000304720	ENSG00000304720.1	lncRNA	yes	no	no	NA	NA	NA	NA	NA	NA	chr2	95638756	95641998	-1.65729	0.206259	-2.06155	-1.25303	-1.70676	0.203392	-8.39149	4.80026e-17	1.30263e-14	-1.571	0.207824	-1.97832	-1.16367	-1.62414	0.204445	-7.94415	1.95527e-15	5.998e-13	-1.0193	0.205671	-1.42241	-0.616198	-1.09635	0.198055	-5.53561	3.10153e-08	1.50916e-05	-0.0699432	0.127733	-0.320295	0.180408	-0.290846	0.229609	-1.2667	0.205263
PMP22	ENSG00000109099.16	protein coding	yes	no	yes	0.409404	-0.790761	0.127771	-0.206225	0.46706	-0.361593	chr17	15229773	15272292	-1.03155	0.414878	-1.84469	-0.2184	-1.28131	0.368603	-3.47611	0.000508734	0.0067788	-0.0901168	0.162358	-0.408333	0.228099	-0.692124	0.356884	-1.93935	0.0524586	0.2975	-0.0196487	0.0714966	-0.159779	0.120482	-0.516955	0.352665	-1.46585	0.142688	0.641141	-0.121188	0.0678876	-0.254245	0.0118691	-0.151533	0.0703293	-2.15462	0.0311915
THBS1	ENSG00000137801.11	protein coding	yes	no	yes	-0.74147	0.0255558	-0.281679	-0.984538	-0.124783	-0.0281224	chr15	39581079	39599466	-1.06274	0.102912	-1.26444	-0.861036	-1.08162	0.102094	-10.5943	3.16664e-26	2.35181e-23	-0.969892	0.103139	-1.17204	-0.767744	-0.99093	0.102096	-9.70587	2.84638e-22	2.86895e-19	-0.217931	0.117515	-0.448256	0.0123931	-0.297944	0.10208	-2.91872	0.00351474	0.133691	-0.0510266	0.0738509	-0.195772	0.0937186	-0.0756782	0.0877585	-0.862346	0.388497
GYPE	ENSG00000197465.14	protein coding	yes	no	no	-0.0228947	0.438008	0.354485	-0.126839	-1.15106	-0.0385502	chr4	143870864	143905563	NA	NA	NA	NA	NA	NA	NA	NA	NA	NA	NA	NA	NA	NA	NA	NA	NA	NA	NA	NA	NA	NA	NA	NA	NA	NA	NA	0.0246821	0.118668	-0.207903	0.257267	0.34668	0.436323	0.794549	0.426876
ADAM8	ENSG00000151651.16	protein coding	yes	no	yes	-0.18068	0.099258	0.185071	0.502633	-0.276348	-0.334926	chr10	133262420	133276868	-1.09559	0.203542	-1.49452	-0.696651	-1.16427	0.197635	-5.89099	3.83889e-09	2.85108e-07	-0.850566	0.207384	-1.25703	-0.444101	-0.938855	0.19724	-4.75997	1.9362e-06	0.00011879	-0.0303547	0.0734763	-0.174366	0.113656	-0.253965	0.193977	-1.30925	0.190448	0.692991	NA	NA	NA	NA	NA	NA	NA	NA
GJC1	ENSG00000182963.11	protein coding	yes	no	no	-0.188726	0.0443026	-0.346642	-0.130158	-0.533423	0.193598	chr17	44798448	44830816	-1.06873	0.163461	-1.38911	-0.748356	-1.11477	0.160246	-6.95662	3.48544e-12	4.59654e-10	-0.75721	0.165947	-1.08246	-0.431959	-0.82137	0.159522	-5.14893	2.61974e-07	2.04238e-05	-0.777692	0.166371	-1.10377	-0.451611	-0.843924	0.159577	-5.28851	1.23319e-07	4.46193e-05	-0.0888511	0.0827624	-0.251062	0.0733602	-0.131585	0.0932992	-1.41035	0.158436
ENSG00000267175	ENSG00000267175.6	lncRNA	yes	no	no	NA	NA	NA	NA	NA	NA	chr18	61545786	61749101	-1.08581	0.222501	-1.52191	-0.649721	-1.16688	0.214843	-5.43131	5.59423e-08	3.41732e-06	-0.395554	0.259312	-0.903795	0.112688	-0.586279	0.212261	-2.76207	0.00574356	0.0735426	-0.0711815	0.125473	-0.317104	0.174741	-0.513885	0.211825	-2.42598	0.015267	0.28231	-0.0445374	0.105532	-0.251376	0.162301	-0.133876	0.174565	-0.766912	0.443134
ENSG00000303325	ENSG00000303325.1	lncRNA	yes	no	no	NA	NA	NA	NA	NA	NA	chr15	72233002	72237608	NA	NA	NA	NA	NA	NA	NA	NA	NA	NA	NA	NA	NA	NA	NA	NA	NA	NA	NA	NA	NA	NA	NA	NA	NA	NA	NA	-1.07517	0.468427	-1.99327	-0.157071	-1.37113	0.403571	-3.39749	0.000680073
CCN2	ENSG00000118523.6	protein coding	yes	no	yes	-0.167352	0.716052	0.307656	0.0445431	-0.660037	-0.0413826	chr6	131948176	131951372	-2.21256	0.122216	-2.45209	-1.97302	-2.2262	0.121831	-18.2728	1.36304e-74	1.92338e-70	-2.13138	0.122427	-2.37134	-1.89143	-2.1457	0.122032	-17.5832	3.31478e-69	4.67748e-65	-0.969007	0.121758	-1.20765	-0.730367	-0.998694	0.119931	-8.32723	8.27555e-17	5.83882e-13	-0.0665777	0.096756	-0.256216	0.123061	-0.131454	0.126473	-1.03939	0.298624
CYBRD1	ENSG00000071967.12	protein coding	yes	no	no	0.368366	-0.243452	0.102556	-0.16201	-1.18289	-0.308437	chr2	171522247	171558129	1.12815	0.115874	0.901042	1.35526	1.15037	0.114822	10.0187	1.26206e-23	6.59593e-21	1.0564	0.11613	0.828786	1.28401	1.08057	0.114858	9.40783	5.06477e-21	3.9705e-18	0.681506	0.118135	0.449965	0.913046	0.719347	0.114925	6.25925	3.86823e-10	4.96224e-07	-0.0799117	0.0509819	-0.179834	0.020011	-0.093162	0.0535728	-1.73898	0.0820382
ENSG00000295602	ENSG00000295602.1	lncRNA	yes	no	no	NA	NA	NA	NA	NA	NA	chr5	69844652	69997997	0.894383	0.462205	-0.0115218	1.80029	1.20475	0.386623	3.11608	0.00183271	0.0171608	1.26658	0.423944	0.435669	2.0975	1.49604	0.385417	3.88163	0.000103759	0.00361397	0.0215273	0.072654	-0.120872	0.163926	0.700237	0.394406	1.77542	0.0758287	0.530531	-0.0418106	0.124583	-0.285989	0.202368	-0.497439	0.404421	-1.23	0.218696
TGFB2	ENSG00000092969.12	protein coding	yes	no	yes	-0.276531	-0.220467	-0.125758	-0.266433	-0.769972	-0.904547	chr1	218345336	218444619	-1.04456	0.130633	-1.30059	-0.788521	-1.07526	0.128925	-8.34022	7.41514e-17	1.90246e-14	-1.08303	0.131851	-1.34146	-0.824608	-1.11418	0.13011	-8.56333	1.09658e-17	4.2983e-15	-0.492299	0.13535	-0.757581	-0.227017	-0.555522	0.127074	-4.37166	1.23307e-05	0.00220252	-0.0728282	0.124415	-0.316678	0.171022	-0.252862	0.203941	-1.23988	0.215022
WAPL-DT	ENSG00000227896.2	lncRNA	yes	no	no	NA	NA	NA	NA	NA	NA	chr10	86521945	86525101	NA	NA	NA	NA	NA	NA	NA	NA	NA	NA	NA	NA	NA	NA	NA	NA	NA	NA	NA	NA	NA	NA	NA	NA	NA	NA	NA	-1.17612	0.367757	-1.89691	-0.455326	-1.36763	0.338351	-4.04206	5.29844e-05
MT-RNR1	ENSG00000211459.2	Mt_rRNA	yes	no	no	NA	NA	NA	NA	NA	NA	chrM	648	1601	NA	NA	NA	NA	NA	NA	NA	NA	NA	NA	NA	NA	NA	NA	NA	NA	NA	NA	NA	NA	NA	NA	NA	NA	NA	NA	NA	NA	NA	NA	NA	NA	NA	NA	NA
EGR1	ENSG00000120738.8	protein coding	yes	no	yes	0.705119	0.237451	-0.277829	0.138705	0.0601739	-0.435296	chr5	138465479	138469303	0.0604197	0.155882	-0.245104	0.365944	0.222106	0.285508	0.777934	0.436608	0.664332	0.0545745	0.127122	-0.19458	0.303729	0.321131	0.285976	1.12293	0.261467	0.645029	-0.0026726	0.0669037	-0.133801	0.128456	-0.0510716	0.289204	-0.176594	0.859827	0.974839	1.73499	0.406986	0.937308	2.53266	1.90538	0.387028	4.9231	8.51849e-07
ADM	ENSG00000148926.10	protein coding	yes	no	yes	-0.753506	0.796833	-1.06954	-0.28774	-0.627026	-0.11344	chr11	10305073	10307397	1.06143	0.13535	0.796143	1.32671	1.09305	0.133502	8.18756	2.66583e-16	6.06734e-14	0.960332	0.136056	0.693668	1.227	0.995995	0.133644	7.45262	9.15051e-14	2.26531e-11	0.607639	0.140337	0.332583	0.882695	0.664708	0.13386	4.96569	6.84578e-07	0.000182266	0.204217	0.126614	-0.0439421	0.452377	0.289893	0.121452	2.3869	0.0169913
CCDC7	ENSG00000216937.14	protein coding	yes	no	no	-0.472565	-0.174215	-0.0143902	-0.271339	-0.983534	-0.0555619	chr10	32446140	32882874	1.01301	0.320565	0.384718	1.64131	1.17711	0.296973	3.96368	7.38035e-05	0.00152066	0.739072	0.353417	0.046388	1.43176	0.969445	0.300461	3.22652	0.00125305	0.025478	0.043649	0.0884289	-0.129668	0.216966	0.753836	0.30279	2.48964	0.0127874	0.258172	-0.0409797	0.105145	-0.247059	0.1651	-0.127647	0.177824	-0.717826	0.472864
CYTOR	ENSG00000222041.13	lncRNA	yes	no	no	NA	NA	NA	NA	NA	NA	chr2	87454781	87636740	-1.04763	0.118973	-1.28082	-0.81445	-1.07291	0.11767	-9.11791	7.65899e-20	2.57324e-17	-1.0475	0.119781	-1.28226	-0.812728	-1.07378	0.118353	-9.07268	1.16124e-19	6.82758e-17	-0.406842	0.125004	-0.651846	-0.161838	-0.468981	0.116079	-4.0402	5.34047e-05	0.00678913	0.00993895	0.079678	-0.146227	0.166105	0.0122012	0.106517	0.114547	0.908804
GPR176	ENSG00000166073.12	protein coding	yes	no	no	0.0894507	0.248246	-0.876822	0.145597	-0.782943	0.0501669	chr15	39799008	39920936	-1.14665	0.192252	-1.52346	-0.769845	-1.20567	0.187693	-6.42363	1.33059e-10	1.37051e-08	-0.708911	0.196956	-1.09494	-0.322884	-0.800674	0.18537	-4.31933	1.56503e-05	0.000748616	-0.97714	0.194519	-1.35839	-0.59589	-1.04873	0.187595	-5.5904	2.26548e-08	1.27873e-05	-0.0969819	0.0966164	-0.286347	0.0923827	-0.165743	0.111328	-1.48878	0.136545
MARCHF4	ENSG00000144583.5	protein coding	yes	no	no	NA	NA	NA	NA	NA	NA	chr2	216257865	216372483	-2.30262	0.364338	-3.01671	-1.58853	-2.41289	0.356235	-6.7733	1.25879e-11	1.53128e-09	-1.36467	0.358447	-2.06722	-0.662132	-1.52972	0.337273	-4.53554	5.74573e-06	0.000311839	-0.0474415	0.0935822	-0.230859	0.135976	-0.92737	0.326714	-2.83848	0.00453296	0.152885	-0.0383115	0.115288	-0.264272	0.187649	-0.208046	0.257351	-0.808413	0.418853
BAG1	ENSG00000107262.26	protein coding	yes	no	no	0.117509	0.496604	0.0271422	0.278808	-0.205472	-0.615076	chr9	33247820	33264720	1.00753	0.0893385	0.832429	1.18263	1.02252	0.088753	11.5209	1.03499e-30	1.46048e-27	0.845703	0.0899839	0.669338	1.02207	0.86381	0.089098	9.69506	3.16452e-22	2.97697e-19	0.59918	0.0912972	0.420241	0.77812	0.625425	0.0893938	6.99629	2.62831e-12	7.41762e-09	0.0429902	0.0794924	-0.112812	0.198792	0.0699566	0.0997895	0.701042	0.483277
ENSG00000288721	ENSG00000288721.1	protein coding	yes	no	no	NA	NA	NA	NA	NA	NA	chr6	41793314	41921139	-0.0866223	0.175549	-0.430691	0.257447	-0.395992	0.337955	-1.17173	0.241306	0.476506	-0.0489192	0.127772	-0.299347	0.201509	-0.400896	0.34006	-1.1789	0.238439	0.619473	-1.27249	0.392871	-2.04251	-0.502479	-1.47763	0.360689	-4.09668	4.19123e-05	0.00563261	-0.0953536	0.175333	-0.439	0.248293	-1.06306	0.434364	-2.4474	0.0143891
INHBA	ENSG00000122641.11	protein coding	yes	no	yes	-0.570752	0.933058	0.160241	0.475815	-0.56403	0.233278	chr7	41667168	41705834	-1.74108	0.164181	-2.06287	-1.41929	-1.77171	0.16279	-10.8834	1.38267e-27	1.39363e-24	-1.6751	0.164707	-1.99792	-1.35228	-1.70847	0.163155	-10.4715	1.16825e-25	1.49865e-22	-0.797992	0.167225	-1.12575	-0.470237	-0.861703	0.160593	-5.36575	8.06135e-08	3.15983e-05	0.00416164	0.1155	-0.222215	0.230538	0.0627657	0.449202	0.139727	0.888876
TNFSF4	ENSG00000117586.12	protein coding	yes	no	yes	-0.17527	0.370126	-0.017061	0.0640185	-0.45862	0.409187	chr1	173162645	173477583	-1.62071	0.152918	-1.92043	-1.321	-1.64859	0.151707	-10.8669	1.65691e-27	1.55871e-24	-1.80886	0.157462	-2.11748	-1.50024	-1.83563	0.156427	-11.7347	8.46152e-32	2.98501e-28	-0.563477	0.152824	-0.863007	-0.263947	-0.634514	0.14353	-4.42076	9.83541e-06	0.00177933	-0.00395996	0.0841468	-0.168885	0.160965	-0.00900107	0.118463	-0.0759823	0.939433
PDE4B	ENSG00000184588.18	protein coding	yes	no	yes	-0.655377	-0.1934	0.289507	0.418052	-0.700376	0.0108138	chr1	65792514	66374579	1.19207	0.186502	0.826532	1.55761	1.24565	0.182805	6.81412	9.48457e-12	1.17526e-09	1.15323	0.188339	0.784096	1.52237	1.2103	0.184019	6.577	4.80034e-11	7.78593e-09	1.14576	0.188512	0.776284	1.51524	1.20412	0.183979	6.54489	5.95406e-11	9.3353e-08	0.324613	0.0650607	0.197096	0.452129	0.344551	0.0639111	5.39109	7.00324e-08
HMGA2	ENSG00000149948.14	protein coding	yes	no	yes	-1.05992	-0.025469	0.44352	-0.18105	0.366838	-0.738831	chr12	65824460	65966291	-1.35911	0.154162	-1.66127	-1.05696	-1.39259	0.152362	-9.13998	6.2466e-20	2.23726e-17	-1.30359	0.154496	-1.6064	-1.00079	-1.33872	0.15247	-8.78027	1.63085e-18	6.97362e-16	-0.426676	0.171716	-0.763233	-0.0901195	-0.531243	0.151808	-3.49944	0.000466234	0.0344452	-0.110562	0.100685	-0.3079	0.0867769	-0.179336	0.112471	-1.59451	0.110823
ENSG00000266086	ENSG00000266086.3	protein coding	yes	no	no	NA	NA	NA	NA	NA	NA	chr17	57989038	58007246	1.63198	0.335034	0.975327	2.28863	1.75139	0.322791	5.42578	5.77027e-08	3.50967e-06	0.603669	0.457005	-0.292045	1.49938	0.941136	0.331595	2.83821	0.00453675	0.0620932	1.67787	0.335782	1.01975	2.33599	1.8015	0.323439	5.56982	2.55006e-08	1.33274e-05	-0.0024853	0.117398	-0.232581	0.227611	-0.0761488	0.635535	-0.119818	0.904627
NAV3	ENSG00000067798.16	protein coding	yes	no	no	0.712437	0.969039	-0.743603	-1.18456	-0.13223	0.538826	chr12	77324641	78213010	-1.244	0.138457	-1.51537	-0.97263	-1.27338	0.136977	-9.29628	1.45442e-20	5.54684e-18	-1.08023	0.13906	-1.35278	-0.807677	-1.11439	0.136978	-8.13549	4.10286e-16	1.31581e-13	-0.577921	0.142697	-0.857602	-0.29824	-0.639766	0.135323	-4.72769	2.27092e-06	0.000516855	-0.197267	0.107599	-0.408157	0.0136225	-0.262105	0.104831	-2.50026	0.0124102
FGF2	ENSG00000138685.18	protein coding	yes	no	yes	0.618845	-0.29834	0.0406608	-1.22161	-0.642751	0.154285	chr4	122826682	122898236	-1.05875	0.151377	-1.35545	-0.762058	-1.09941	0.148757	-7.39062	1.46148e-13	2.17083e-11	-0.919309	0.152515	-1.21823	-0.620384	-0.966378	0.148911	-6.48964	8.60442e-11	1.34908e-08	-0.686271	0.154532	-0.989148	-0.383395	-0.748743	0.147659	-5.07076	3.96236e-07	0.00012155	0.0410718	0.0876933	-0.130804	0.212948	0.0790236	0.118478	0.666989	0.504779
TNFSF18	ENSG00000120337.10	protein coding	yes	yes	yes	-0.65728	0.487715	-0.952777	0.621787	-1.89756	0.153457	chr1	173039202	173050941	-1.90736	0.195688	-2.2909	-1.52382	-1.94666	0.193831	-10.0431	9.85351e-24	5.3478e-21	-1.79467	0.196646	-2.18009	-1.40925	-1.83665	0.194571	-9.43946	3.74688e-21	3.11013e-18	-0.667308	0.197109	-1.05363	-0.280982	-0.765723	0.182751	-4.18997	2.78991e-05	0.00427918	NA	NA	NA	NA	NA	NA	NA	NA
ACKR3	ENSG00000144476.6	protein coding	yes	no	yes	0.177901	0.207559	-1.53399	0.166074	-0.540579	0.0321778	chr2	236567787	236582354	1.39033	0.140716	1.11453	1.66613	1.41748	0.139411	10.1676	2.7663e-24	1.62647e-21	1.45831	0.140858	1.18223	1.73438	1.48465	0.139616	10.6338	2.07447e-26	3.25254e-23	0.634556	0.149149	0.342229	0.926882	0.69644	0.141962	4.9058	9.30455e-07	0.000238721	NA	NA	NA	NA	NA	NA	NA	NA
INSYN1	ENSG00000205363.7	protein coding	yes	no	yes	NA	NA	NA	NA	NA	NA	chr15	73735458	73753351	1.0193	0.223838	0.580588	1.45802	1.10525	0.215331	5.13282	2.85433e-07	1.44883e-05	0.628489	0.242388	0.153417	1.10356	0.768409	0.217919	3.52613	0.000421684	0.011291	0.424345	0.296499	-0.156782	1.00547	0.638258	0.218672	2.9188	0.00351387	0.133691	0.122584	0.187587	-0.24508	0.490247	0.519082	0.265722	1.95347	0.0507634
ENSG00000291143	ENSG00000291143.2	lncRNA	yes	no	no	NA	NA	NA	NA	NA	NA	chr11	6700310	6746524	NA	NA	NA	NA	NA	NA	NA	NA	NA	NA	NA	NA	NA	NA	NA	NA	NA	NA	NA	NA	NA	NA	NA	NA	NA	NA	NA	-1.94005	0.411539	-2.74666	-1.13345	-2.1007	0.39516	-5.31608	1.06027e-07
ABHD4	ENSG00000100439.11	protein coding	no	yes	no	9.64729	0.616161	0.419984	-0.130674	5.13344	-0.276979	chr14	22598290	22612963	0.683525	0.142222	0.404774	0.962276	0.733141	0.138122	5.30793	1.10877e-07	6.33433e-06	0.473052	0.14805	0.182878	0.763225	0.544974	0.139148	3.91651	8.98417e-05	0.00326741	0.0179537	0.0643093	-0.10809	0.143998	0.0904296	0.140853	0.642013	0.520865	0.881661	0.108889	0.111898	-0.110428	0.328205	0.200839	0.129733	1.54809	0.1216
AVPI1	ENSG00000119986.7	protein coding	yes	no	yes	-0.60621	-0.33566	-0.21928	-0.773188	-0.826698	0.15085	chr10	97677424	97687241	1.05778	0.1235	0.815728	1.29984	1.08384	0.122074	8.87861	6.77031e-19	2.17127e-16	1.03305	0.123798	0.790411	1.27569	1.06008	0.122178	8.67653	4.0801e-18	1.69336e-15	0.638842	0.126829	0.390261	0.887423	0.685877	0.122429	5.60224	2.116e-08	1.24412e-05	NA	NA	NA	NA	NA	NA	NA	NA
KCNMB3	ENSG00000171121.17	protein coding	yes	no	no	-0.68584	0.0676896	-0.44955	-0.191285	-1.14938	-0.284693	chr3	179236691	179267002	NA	NA	NA	NA	NA	NA	NA	NA	NA	NA	NA	NA	NA	NA	NA	NA	NA	NA	NA	NA	NA	NA	NA	NA	NA	NA	NA	-1.09628	0.448349	-1.97503	-0.217532	-1.37043	0.392265	-3.49364	0.000476484
ENSG00000288258	ENSG00000288258.1	protein coding	yes	no	no	NA	NA	NA	NA	NA	NA	chrX	155061622	155065519	NA	NA	NA	NA	NA	NA	NA	NA	NA	NA	NA	NA	NA	NA	NA	NA	NA	NA	NA	NA	NA	NA	NA	NA	NA	NA	NA	0.00163773	0.117066	-0.227808	0.231083	0.0443321	0.590926	0.0750215	0.940198
ANKRD9	ENSG00000156381.9	protein coding	yes	no	no	NA	NA	NA	NA	NA	NA	chr14	102501767	102509799	1.05963	0.184047	0.698902	1.42035	1.11714	0.179457	6.22511	4.81229e-10	4.32523e-08	0.731286	0.190626	0.357665	1.10491	0.815502	0.180487	4.51833	6.23283e-06	0.00033315	0.673928	0.194245	0.293215	1.05464	0.767955	0.180582	4.25267	2.11238e-05	0.00354855	0.094204	0.0956776	-0.0933206	0.281729	0.157014	0.111007	1.41446	0.157227
MIR3936HG	ENSG00000233006.9	lncRNA	yes	no	yes	NA	NA	NA	NA	NA	NA	chr5	132311285	132370170	1.02717	0.145589	0.741819	1.31252	1.06446	0.143149	7.43603	1.03759e-13	1.60895e-11	0.612815	0.152215	0.31448	0.911151	0.676252	0.145294	4.65438	3.2496e-06	0.00019027	0.759853	0.149921	0.466012	1.05369	0.81405	0.144627	5.62861	1.81671e-08	1.11459e-05	-0.0179696	0.11643	-0.246169	0.21023	-0.227526	0.408163	-0.55744	0.577227
STON1	ENSG00000243244.7	protein coding	yes	no	no	0.475277	0.4716	-0.487575	-0.566642	-0.0432146	-0.535863	chr2	48529383	48598513	1.78818	0.157778	1.47894	2.09742	1.81544	0.156641	11.5898	4.64085e-31	8.18588e-28	1.66783	0.158736	1.35671	1.97894	1.6971	0.157399	10.7821	4.1809e-27	7.37459e-24	0.544074	0.176764	0.197624	0.890525	0.637423	0.161946	3.93602	8.28454e-05	0.0098238	-0.233501	0.112286	-0.453578	-0.0134245	-0.298235	0.107289	-2.77975	0.00544004
ZNF436-AS1	ENSG00000249087.10	lncRNA	yes	no	no	NA	NA	NA	NA	NA	NA	chr1	23368485	23371858	0.150239	0.230147	-0.300842	0.60132	0.619735	0.353338	1.75395	0.0794398	0.244701	0.0500239	0.129263	-0.203327	0.303375	0.445239	0.358645	1.24145	0.21444	0.589268	0.0126691	0.0691482	-0.122859	0.148197	0.353597	0.36008	0.981993	0.326103	0.793626	-0.602485	0.369354	-1.3264	0.121435	-0.866253	0.292228	-2.96431	0.00303364
E2F2	ENSG00000007968.7	protein coding	no	yes	yes	-0.501558	4.38117	0.780729	5.09049	-0.946258	-0.623575	chr1	23506438	23531233	0.27504	0.288455	-0.290322	0.840402	0.567494	0.266142	2.1323	0.0329825	0.137633	0.137299	0.20768	-0.269746	0.544345	0.542138	0.26803	2.02268	0.0431063	0.26355	0.0100029	0.0676102	-0.122511	0.142516	0.165663	0.272484	0.607973	0.543205	0.890966	0.645542	0.161046	0.329898	0.961186	0.713441	0.153402	4.65081	3.30639e-06
IFI44L	ENSG00000137959.17	protein coding	yes	no	no	-0.299363	-0.176096	-0.204611	-0.171509	-0.334074	-0.458625	chr1	78619902	78646145	1.08893	0.137825	0.818796	1.35906	1.12146	0.135995	8.2463	1.63368e-16	3.90726e-14	0.971284	0.13904	0.69877	1.2438	1.00837	0.136561	7.38404	1.53552e-13	3.6725e-11	0.756	0.141506	0.478653	1.03335	0.805171	0.137026	5.87603	4.20212e-09	3.29423e-06	NA	NA	NA	NA	NA	NA	NA	NA
PAN3-AS1	ENSG00000261485.2	lncRNA	yes	no	no	NA	NA	NA	NA	NA	NA	chr13	28136561	28138497	NA	NA	NA	NA	NA	NA	NA	NA	NA	NA	NA	NA	NA	NA	NA	NA	NA	NA	NA	NA	NA	NA	NA	NA	NA	NA	NA	-1.12078	0.550896	-2.20052	-0.0410466	-1.48623	0.456463	-3.25598	0.00113002
ENSG00000306723	ENSG00000306723.1	lncRNA	yes	no	no	NA	NA	NA	NA	NA	NA	chr11	65652699	65654296	NA	NA	NA	NA	NA	NA	NA	NA	NA	NA	NA	NA	NA	NA	NA	NA	NA	NA	NA	NA	NA	NA	NA	NA	NA	NA	NA	1.03421	0.264797	0.515218	1.55321	1.15221	0.250511	4.59945	4.23617e-06
GTF2IRD2	ENSG00000196275.16	protein coding	yes	no	no	NA	NA	NA	NA	NA	NA	chr7	74796151	74851605	-0.0377784	0.163996	-0.359204	0.283647	-0.308801	0.458928	-0.672875	0.501027	0.714935	1.04427	0.539113	-0.0123728	2.10091	1.40485	0.439874	3.19375	0.00140438	0.0274477	0.0111212	0.0692205	-0.124548	0.146791	0.479154	0.448672	1.06794	0.285548	0.769698	0.00895651	0.109102	-0.20488	0.222793	0.0505509	0.26276	0.192384	0.847441
ATP8B4	ENSG00000104043.15	protein coding	yes	no	no	-0.229327	-0.268572	-0.16581	0.299329	0.149193	-0.60941	chr15	49858238	50182817	1.24921	0.435425	0.395793	2.10263	1.48999	0.395478	3.76755	0.000164857	0.00284388	1.2497	0.44044	0.386449	2.11294	1.49598	0.39716	3.7667	0.000165418	0.00531712	0.010669	0.0689747	-0.124519	0.145857	0.397324	0.415423	0.956432	0.338854	0.801201	NA	NA	NA	NA	NA	NA	NA	NA
ENSG00000303946	ENSG00000303946.1	lncRNA	yes	no	no	NA	NA	NA	NA	NA	NA	chr5	71572165	71578288	0.768837	0.167364	0.44081	1.09686	0.830581	0.161775	5.13416	2.83406e-07	1.44373e-05	0.504198	0.176943	0.157397	0.850999	0.598595	0.16335	3.66449	0.000247834	0.00719586	0.0420827	0.07938	-0.113499	0.197665	0.246631	0.165094	1.49388	0.135206	0.630786	-1.30113	0.320502	-1.9293	-0.672952	-1.44107	0.304275	-4.73608	2.17888e-06
MIR100HG	ENSG00000255248.11	lncRNA	yes	no	no	NA	NA	NA	NA	NA	NA	chr11	122028325	122556721	1.00094	0.10397	0.797163	1.20472	1.02098	0.103027	9.9099	3.77025e-23	1.7734e-20	0.749983	0.105522	0.543163	0.956804	0.777036	0.103773	7.48781	7.00298e-14	1.82998e-11	0.780876	0.105484	0.574132	0.98762	0.808005	0.103684	7.79294	6.54666e-15	3.07933e-11	-0.377624	0.121563	-0.615883	-0.139365	-0.436296	0.115107	-3.79035	0.000150434
VIM	ENSG00000026025.16	protein coding	yes	no	yes	0	0	0	0	0	0	chr10	17228241	17237593	-1.32013	0.144566	-1.60347	-1.03679	-1.3507	0.14301	-9.44483	3.55975e-21	1.43519e-18	-1.13456	0.145167	-1.41908	-0.850042	-1.17007	0.142987	-8.18306	2.76718e-16	9.08085e-14	-0.637087	0.149747	-0.930585	-0.343588	-0.699711	0.14256	-4.90818	9.19264e-07	0.000238721	0.0847802	0.0898493	-0.0913211	0.260881	0.12956	0.105428	1.2289	0.219111
[truncated: 89 more rows]
[truncated: 46 more columns]

## Sheet: Table S4
Supplemental Table S4. Synergistic effect testing of differentially expressed genes.
[truncated: 199 more rows]

[truncated: 6 more sheets: Table S5, Table S6, Table S7, Table S8, Table S9, Table S10]
